# Supplementary material for: FOXC2 and WT1 regulate transcriptional reprogramming during the podocyte response to injury
Source: JCI Insight. 2026 Jun 8;11(11):e190175. doi: 10.1172/jci.insight.190175 (PMC13313500; doi:10.1172/jci.insight.190175)
Supplement: Supplemental data set 1 [file jciinsight-11-190175-s312.xlsx]

## Sheet: Column Description
gene_id	Ensemble ID
gene_name	Official gene symbol
pbs_avg	Average TPM in PBS condition
adr_avg	Average TPM in ADR condition
lfc_gene	Log2 fold change reported by DESeq2
pvalue	P-value reported by DESeq2
padj	Adjusted p-value reported by DESeq2
npeaks_pbs_w	Number of WT1 peaks bound in PBS condition
npeaks_adr_w	Number of WT1 peaks bound in ADR condition
npeaks_pbs_f	Number of FOXC2 peaks bound in PBS condition
npeaks_adr_f	Number of FOXC2 peaks bound in ADR condition
lfc_npeaks_w	Log2 fold change in number of WT1 peaks comparing ADR to PBS
lfc_npeaks_f	Log2 fold change in number of FOXC2 peaks comparing ADR to PBS
intensity_pbs_w	WT1 peak intensity in PBS condition
intensity_adr_w	WT1 peak intensity in ADR condition
intensity_pbs_f	FOXC2 peak intensity in PBS condition
intensity_adr_f	FOXC2 peak intensity in ADR condtion
lfc_intensity_w	Log2 fold change in WT1 peak intensity comparing ADR to PBS
lfc_intensity_f	Log2 fold change in FOXC2 peak intensity comparing ADR to PBS
target_w	Whether gene is considered target of WT1
target_f	Whether gene is considered target of FOXC2

## Sheet: podocyte_genes
gene_id	gene_name	pbs_avg	adr_avg	lfc_gene	pvalue	padj	npeaks_pbs_w	npeaks_adr_w	npeaks_pbs_f	npeaks_adr_f	lfc_npeaks_w	lfc_npeaks_f	intensity_pbs_w	intensity_adr_w	intensity_pbs_f	intensity_adr_f	lfc_intensity_w	lfc_intensity_f	target_w	target_f
ENSMUSG00000043079.17	Synpo	9.22424	26.8177	1.33837	1.74081580754234e-06	0.00109067	9	11	17	14	0.289507	-0.280108	3.01369	3.72302	4.21223	4.0454	0.304941	-0.0583033	TRUE	TRUE
ENSMUSG00000060985.15	Tdrd5	14.6517	52.7856	1.67685	1.05223505235478e-05	0.00313145	6	8	4	8	0.415037	1	3.4971	4.3146	2.78504	4.69636	0.303068	0.753844	TRUE	TRUE
ENSMUSG00000040612.13	Ildr2	12.8179	29.0234	1.05388	3.07844622626065e-05	0.00666288	11	12	10	12	0.125531	0.263034	3.62069	4.5068	3.77509	4.4841	0.315839	0.248307	TRUE	TRUE
ENSMUSG00000021904.6	Sema3g	16.9581	74.9403	1.8698	0.000103073	0.0163597	7	8	14	14	0.192645	0	3.96976	4.12887	4.31507	5.13003	0.0566949	0.249583	TRUE	TRUE
ENSMUSG00000074622.4	Mafb	563.321	1250.81	0.992936	0.000104624	0.0163875	7	7	9	11	0	0.289507	3.28257	3.03102	3.1188	4.2034	-0.115024	0.430566	TRUE	TRUE
ENSMUSG00000006649.17	Nphs1	33.865	78.1505	0.910171	0.000318507	0.0390877	8	10	9	9	0.321928	0	3.98483	4.93183	4.03297	4.66417	0.307603	0.209778	TRUE	TRUE
ENSMUSG00000032625.14	Thsd7a	0.774883	1.75988	0.987421	0.000918686	0.0781146	1	3	1	2	1.58496	1	2.9635	3.75791	2.1344	3.51734	0.342629	0.720656	TRUE	TRUE
ENSMUSG00000045680.8	Tcf21	557.218	1051.72	0.783222	0.00239103	0.140905	8	11	7	12	0.459432	0.777608	3.86831	4.20358	2.88182	5.11403	0.119914	0.827483	TRUE	TRUE
ENSMUSG00000026602.9	Nphs2	1443.51	2940.18	0.851765	0.00306319	0.162063	6	8	4	8	0.415037	1	3.4971	4.3146	2.78504	4.69636	0.303068	0.753844	TRUE	TRUE
ENSMUSG00000017009.3	Sdc4	145.533	73.4073	-1.08411	0.00382705	0.182853	15	15	19	18	0	-0.0780025	4.27446	4.48435	4.72454	5.1465	0.0691583	0.123419	TRUE	TRUE
ENSMUSG00000023951.17	Vegfa	268.654	551.144	0.883172	0.00468558	0.203566	14	15	13	21	0.0995357	0.691878	3.90204	4.09517	3.50009	5.09082	0.0696952	0.540507	TRUE	TRUE
ENSMUSG00000032492.14	Pth1r	83.8886	221.057	1.19984	0.00496023	0.208645	10	11	10	21	0.137504	1.07039	3.26385	3.30263	3.03365	4.87746	0.0170413	0.685077	TRUE	TRUE
ENSMUSG00000030774.13	Pak1	4.04055	8.85086	0.947198	0.00884415	0.302053	3	4	2	4	0.415037	1	4.30206	5.08432	2.59887	5.26101	0.241028	1.01746	TRUE	TRUE
ENSMUSG00000021477.9	Ctsl	155.552	97.9847	-0.872924	0.00968745	0.313683	2	3	4	3	0.584963	-0.415037	2.21218	3.30832	3.79313	3.51604	0.580632	-0.109436	TRUE	TRUE
ENSMUSG00000052062.14	Pard3b	0.435818	0.591836	0.752652	0.0211882	0.456928	3	4	5	6	0.415037	0.263034	3.40154	4.36695	3.38356	4.8078	0.360439	0.506835	TRUE	TRUE
ENSMUSG00000040998.18	Npnt	80.9022	133.758	0.594752	0.0216877	0.463123	5	7	3	5	0.485427	0.736966	2.87746	4.02217	2.61394	3.79188	0.483177	0.536687	TRUE	TRUE
ENSMUSG00000025608.9	Podxl	29.5661	57.2229	0.755699	0.0245835	0.496003	10	17	14	18	0.765535	0.36257	2.71649	3.78088	3.47775	4.10791	0.476977	0.240253	TRUE	TRUE
ENSMUSG00000022580.13	Rhpn1	500.798	929.352	0.714122	0.0476753	0.689584	12	12	10	19	0	0.925999	3.753	3.81583	3.18467	5.15096	0.0239527	0.693698	TRUE	TRUE
ENSMUSG00000029641.8	Rasl11a	16.5846	26.994	0.688264	0.0515236	0.719035	11	10	9	11	-0.137504	0.289507	4.09195	4.57506	3.76731	4.61461	0.161001	0.292672	TRUE	TRUE
ENSMUSG00000034109.15	Golim4	8.56236	13.6994	0.542918	0.056275	0.747654	7	6	3	6	-0.222392	1	4.78353	4.708	2.8652	5.02606	-0.0229596	0.810793	TRUE	TRUE
ENSMUSG00000057315.14	Arhgap24	3.38068	5.19137	0.46972	0.0577727	0.75219	14	18	20	26	0.36257	0.378512	2.76613	3.60005	2.90359	4.37603	0.380151	0.591784	TRUE	TRUE
ENSMUSG00000052957.8	Gas1	197.393	368.568	0.708671	0.0621211	0.770211	5	14	7	10	1.48543	0.514573	2.94075	4.71138	2.82273	3.99844	0.679967	0.502348	TRUE	TRUE
ENSMUSG00000050640.16	Tmem150c	3.30905	6.14546	0.587741	0.085099	0.860721	5	6	2	9	0.263034	2.16993	3.17733	3.43742	2.12084	4.85333	0.11351	1.19434	TRUE	TRUE
ENSMUSG00000030717.9	Nupr1	1266.03	994.267	-0.488281	0.105956	0.942755	4	7	7	7	0.807355	0	3.46252	4.37501	4.13028	4.64845	0.337463	0.170509	TRUE	TRUE
ENSMUSG00000021676.10	Iqgap2	3.44397	5.24575	0.493366	0.110418	0.952589	5	8	5	11	0.678072	1.1375	1.80236	2.97176	2.31182	3.43016	0.72143	0.569247	TRUE	TRUE
ENSMUSG00000028024.14	Enpep	89.2709	136.6	0.459598	0.12127	0.974086	9	11	7	11	0.289507	0.652077	3.95012	4.58928	3.46195	5.03149	0.216372	0.539402	TRUE	TRUE
ENSMUSG00000079465.8	Col4a3	3.19692	5.65907	0.504838	0.172013	0.999838	7	9	9	10	0.36257	0.152003	3.09278	4.12928	3.23692	4.54447	0.416987	0.489489	TRUE	TRUE
ENSMUSG00000022206.7	Npr3	0.961253	1.48348	0.46417	0.199871	0.999838	8	12	13	16	0.584963	0.29956	2.66881	3.20911	3.10502	4.11394	0.265977	0.40592	TRUE	TRUE
ENSMUSG00000036256.13	Igfbp7	3.67685	5.32308	0.443753	0.235374	0.999838	11	11	14	14	0	0	3.73478	4.10975	4.59281	4.74345	0.138027	0.0465606	TRUE	TRUE
ENSMUSG00000036390.8	Gadd45a	258.296	332.718	0.331771	0.291783	0.999838	7	8	8	10	0.192645	0.321928	3.21002	3.77714	3.22186	4.06221	0.234715	0.334369	TRUE	TRUE
ENSMUSG00000003411.10	Rab3b	2.50285	3.90093	0.395779	0.296636	0.999838	6	6	7	8	0	0.192645	4.97233	5.1274	4.47931	6.03383	0.0443054	0.429796	TRUE	TRUE
ENSMUSG00000032679.12	Cd59a	48.4094	65.6196	0.352486	0.309925	0.999838	5	7	4	7	0.485427	0.807355	2.79757	3.70849	2.37005	3.78237	0.406661	0.674371	TRUE	TRUE
ENSMUSG00000006205.13	Htra1	78.8936	107.266	0.319913	0.315501	0.999838	8	9	10	10	0.169925	0	3.3909	3.77799	4.01857	4.13792	0.155952	0.0422222	TRUE	TRUE
ENSMUSG00000058013.11	Sept11	21.0398	28.8621	0.292308	0.325201	0.999838	12	15	18	18	0.321928	0	3.4971	4.14759	3.87197	4.88647	0.246114	0.335726	TRUE	TRUE
ENSMUSG00000015093.15	Clic3	1084.59	1433.32	0.245475	0.46421	0.999838	6	6	5	10	0	1	3.15739	3.50239	2.74297	4.56037	0.14961	0.733413	TRUE	TRUE
ENSMUSG00000001657.7	Hoxc8	45.7281	66.8298	0.279302	0.465381	0.999838	11	11	16	15	0	-0.0931094	3.25625	3.44429	3.66807	4.12724	0.0809954	0.170154	TRUE	TRUE
ENSMUSG00000050010.8	Shisa3	26.6081	36.9646	0.23942	0.507464	0.999838	4	6	5	5	0.584963	0	4.50493	6.13313	4.67761	5.31848	0.445121	0.185244	TRUE	TRUE
ENSMUSG00000016458.14	Wt1	16.8692	20.8145	0.139546	0.576583	0.999838	6	10	8	10	0.736966	0.321928	3.07754	4.01303	3.77756	4.33562	0.382912	0.198781	TRUE	TRUE
ENSMUSG00000032060.10	Cryab	305.171	295.144	-0.159335	0.597374	0.999838	4	4	7	5	0	-0.485427	2.40682	2.75129	3.38114	3.72068	0.192977	0.138057	TRUE	TRUE
ENSMUSG00000004891.16	Nes	5.77302	8.22635	0.172685	0.670026	0.999838	4	6	14	9	0.584963	-0.63743	2.84632	3.16447	4.39283	4.21099	0.152867	-0.0609909	TRUE	TRUE
ENSMUSG00000049775.16	Tmsb4x	5637.98	6239.65	-0.116546	0.685579	0.999838	4	2	2	3	-1	0.584963	3.57106	3.33027	2.38012	3.8449	-0.100714	0.691913	TRUE	TRUE
ENSMUSG00000014361.5	Mertk	18.331	22.9474	0.119625	0.698562	0.999838	6	7	8	9	0.222392	0.169925	2.71303	3.95095	3.69249	4.33147	0.542297	0.230265	TRUE	TRUE
ENSMUSG00000030790.15	Adm	106.866	154.076	0.130538	0.719694	0.999838	5	7	5	6	0.485427	0.263034	4.27034	4.88906	4.04728	4.78085	0.195206	0.240315	TRUE	TRUE
ENSMUSG00000027170.12	Eif3m	18.9947	22.9793	0.100651	0.735451	0.999838	8	7	7	9	-0.192645	0.36257	3.36616	3.72314	2.72928	4.54769	0.145415	0.736613	TRUE	TRUE
ENSMUSG00000052516.19	Robo2	3.12487	3.73308	0.10914	0.739702	0.999838	1	1	1	2	0	1	4.34075	4.87823	3.51502	5.59015	0.168414	0.669354	TRUE	TRUE
ENSMUSG00000037664.13	Cdkn1c	9103.2	10617	0.0777959	0.841888	0.999838	8	11	8	8	0.459432	0	3.97157	4.79075	3.68476	4.42866	0.27054	0.2653	TRUE	TRUE
ENSMUSG00000058799.16	Nap1l1	23.9946	28.027	0.00448782	0.991003	0.999838	7	8	7	7	0.192645	0	4.06118	4.04829	3.88101	4.66772	-0.00458808	0.266285	TRUE	TRUE
ENSMUSG00000035000.8	Dpp4	104.395	114.799	-0.000696538	0.997737	0.999838	7	9	7	10	0.36257	0.514573	3.72067	4.79553	3.50872	5.27743	0.366128	0.588893	TRUE	TRUE
