# Supplementary material for: FOXC2 and WT1 regulate transcriptional reprogramming during the podocyte response to injury
Source: JCI Insight. 2026 Jun 8;11(11):e190175. doi: 10.1172/jci.insight.190175 (PMC13313500; doi:10.1172/jci.insight.190175)
Supplement: Supplemental data set 2 [file jciinsight-11-190175-s313.xlsx]

## Sheet: Column Descriptions
Genes Table			Peaks Table
gene_name	Official gene symbol		interval_id	Unique ID for each peak
gene_id	Ensemble ID		chr	Chromosome location of peak
pbs_avg	Average TPM in PBS condition		start	Start posiiton in base pairs of peak
adr_avg	Average TPM in ADR condition		end	End position in base pairs of peak
lfc_gene	Log2 fold change reported by DESeq2		gene_name	Official gene symbol of nearest gene to peak
padj	Adjusted p-value reported by DESeq2		gene_id	Ensemble ID of nearest gene to peak
dgex	Differential gene expression label		gene_type	Annotation for gene provided by nextflow nf-core/chipseq pipeline
dbind	Combined FOXC2 and WT1 differential binding label		distance_tss	Distance of peak start to TSS
			target_w	Whether peak is considered target of WT1
			target_f	Whether peak is considered target of FOXC2
			binding_f	FOXC2 differential binidng label for peak
			binding_w	WT1 differential binding label for peak
			dgex	Differential gene expression label
			dbind	Combined FOXC2 and WT1 differential binding label
			fc_adr_f	Peak intensity of FOXC2 binding in ADR condtion
			fc_adr_w	Peak intensity of WT1 binding in ADR condition
			fc_pbs_f	Peak intensity of FOXC2 binding in PBS condition
			fc_pbs_w	Peak intensity of WT1 binding in PBS condition
			lfc_w	Log2 fold change of WT1 binding reported by DiffBind
			fdr_w	FDR of WT1 differential binding reported by DiffBind
			lfc_f	Log2 fold change of FOXC2 binding reported by DiffBind
			fdr_f	FDR of FOXC2 differential binding reported by DiffBind
			pbs_avg	Average TPM in PBS condition
			adr_avg	Average TPM in ADR condition
			lfc_gene	Log2 fold change reported by DESeq2
			padj	Adjusted p-value reported by DESeq2

## Sheet: Genes
gene_name	gene_id	pbs_avg	adr_avg	lfc_gene	pvalue	dgex	dbind
Gm37180	ENSMUSG00000103377.1	0.0939749	0.248539	1.36929	0.576566	No significant changes	Increased WT1 only (2896)
Gm37329	ENSMUSG00000103201.1	0.0438456	0	-1.69243	0.729346	No significant changes	No significant changes (33207)
Xkr4	ENSMUSG00000051951.5	0.0934793	0.124232	0.190327	0.780286	No significant changes	Increased WT1 only (2896)
Mrpl15	ENSMUSG00000033845.13	3.40734	3.02531	-0.234861	0.599223	No significant changes	Increased FOXC2 only (11623)
Lypla1	ENSMUSG00000025903.14	2.24934	2.2448	-0.0869315	0.787878	No significant changes	Increased FOXC2 only (11623)
Tcea1	ENSMUSG00000033813.15	6.42339	5.69138	0.952371	0.157087	No significant changes	Increased FOXC2 only (11623)
4732440D04Rik	ENSMUSG00000090031.2	9.23828	13.9528	0.536084	0.0990508	No significant changes	Increased FOXC2 only (11623)
Rb1cc1	ENSMUSG00000025907.14	6.02235	8.38052	0.41885	0.133464	No significant changes	Increased FOXC2 only (11623)
Pcmtd1	ENSMUSG00000051285.17	7.90337	10.6693	0.516129	0.0589944	No significant changes	Mixed significant binding changes
Rrs1	ENSMUSG00000061024.8	5.90231	7.69656	-0.406971	0.833788	No significant changes	No significant changes (33207)
Adhfe1	ENSMUSG00000025911.14	0.378831	0.378238	-0.230542	0.74133	No significant changes	No significant changes (33207)
Mybl1	ENSMUSG00000025912.16	0.178558	0.0985686	-3.33651	0.0484841	Down-regulated	No significant changes (33207)
Vcpip1	ENSMUSG00000045210.8	2.27845	2.54126	0.0659452	0.84863	No significant changes	No significant changes (33207)
1700034P13Rik	ENSMUSG00000097893.8	0.785708	0.801805	0.704286	0.624215	No significant changes	No significant changes (33207)
Sgk3	ENSMUSG00000025915.14	1.35577	1.3032	-0.176198	0.589483	No significant changes	Increased FOXC2 only (11623)
Snhg6	ENSMUSG00000098234.7	6.17595	6.44083	0.121672	0.874659	No significant changes	Increased FOXC2 only (11623)
Tcf24	ENSMUSG00000099032.2	0.0108795	0.00842025	0.658604	0.894725	No significant changes	Increased FOXC2 only (11623)
Cops5	ENSMUSG00000025917.9	27.5383	22.9723	-0.407615	0.267715	No significant changes	No significant changes (33207)
Cspp1	ENSMUSG00000056763.16	0.244936	0.30494	-0.118327	0.837026	No significant changes	No significant changes (33207)
Arfgef1	ENSMUSG00000067851.11	0.306741	0.391334	0.332075	0.494291	No significant changes	No significant changes (33207)
Prex2	ENSMUSG00000048960.13	0.0129529	0.0198168	3.20091	0.330389	No significant changes	Increased WT1 only (2896)
Sulf1	ENSMUSG00000016918.15	1.61878	1.88924	0.0614428	0.846646	No significant changes	Mixed significant binding changes
Slco5a1	ENSMUSG00000025938.16	0.0144801	0.00422125	0.0220633	0.995539	No significant changes	No significant changes (33207)
Gm38380	ENSMUSG00000102664.1	0.0902362	0.0997451	0.0220633	0.995539	No significant changes	Increased WT1 only (2896)
Tram1	ENSMUSG00000025935.10	14.9998	17.3001	0.0625887	0.838293	No significant changes	No significant changes (33207)
Lactb2	ENSMUSG00000025937.6	1.30144	1.86804	0.498247	0.199791	No significant changes	Mixed significant binding changes
Xkr9	ENSMUSG00000067813.3	0.011458	0.00283363	-1.62131	0.595056	No significant changes	Mixed significant binding changes
Eya1	ENSMUSG00000025932.14	0.0990482	0.0786044	-0.239608	0.716881	No significant changes	Increased FOXC2 only (11623)
Terf1	ENSMUSG00000025925.14	1.18018	1.34789	0.0397549	0.952743	No significant changes	No significant changes (33207)
Rpl7	ENSMUSG00000043716.13	208.982	218.858	-0.063015	0.835077	No significant changes	No significant changes (33207)
Rdh10	ENSMUSG00000025921.7	3.71022	3.01444	-0.406448	0.212486	No significant changes	No significant changes (33207)
Gm7568	ENSMUSG00000089982.7	0.0149452	0.0247786	2.50824	0.612752	No significant changes	Mixed significant binding changes
Stau2	ENSMUSG00000025920.19	0.251516	0.336253	0.239749	0.465602	No significant changes	Mixed significant binding changes
Ube2w	ENSMUSG00000025939.18	0.827582	0.959804	0.186168	0.657197	No significant changes	Increased FOXC2 only (11623)
Gm38342	ENSMUSG00000102457.1	0.173999	0.137913	-0.408266	0.822603	No significant changes	Increased FOXC2 only (11623)
D030040B21Rik	ENSMUSG00000097744.1	0.0274232	0	-0.690141	0.890131	No significant changes	No significant changes (33207)
Tmem70	ENSMUSG00000025940.6	3.54025	4.84993	0.176682	0.655713	No significant changes	No significant changes (33207)
Ly96	ENSMUSG00000025779.10	0.0606397	0.0979276	-0.67816	0.892045	No significant changes	No significant changes (33207)
Jph1	ENSMUSG00000042686.5	0.0885886	0.0718865	-0.849165	0.225809	No significant changes	No significant changes (33207)
Tfap2b	ENSMUSG00000025927.13	0.0129195	0.0311789	1.55817	0.438833	No significant changes	No significant changes (33207)
Mcm3	ENSMUSG00000041859.10	0.0968217	0.0533214	-0.535007	0.764193	No significant changes	No significant changes (33207)
Paqr8	ENSMUSG00000025931.15	0.110426	0.0590458	-1.31264	0.215661	No significant changes	Increased FOXC2 only (11623)
Efhc1	ENSMUSG00000041809.5	0.0707062	0.0769545	2.71754	0.093219	No significant changes	Mixed significant binding changes
Tram2	ENSMUSG00000041779.5	1.26304	1.05383	-0.305395	0.41821	No significant changes	Mixed significant binding changes
Gm28287	ENSMUSG00000099971.1	0	0.0400154	2.09778	0.673436	No significant changes	Mixed significant binding changes
Tmem14a	ENSMUSG00000025933.15	0.836081	1.17901	-0.223066	0.85485	No significant changes	Increased FOXC2 only (11623)
Gsta3	ENSMUSG00000025934.15	0.554289	0.492218	-0.270025	0.646834	No significant changes	Increased FOXC2 only (11623)
Gm28836	ENSMUSG00000099343.1	0.608824	0.549503	-0.67816	0.892045	No significant changes	Increased FOXC2 only (11623)
Gm7658	ENSMUSG00000082935.3	33.1859	39.1911	-0.782225	0.668403	No significant changes	Increased FOXC2 only (11623)
Kcnq5	ENSMUSG00000028033.16	0.112102	0.122878	1.06909	0.829173	No significant changes	No significant changes (33207)
Gm6420	ENSMUSG00000102766.1	0.654803	1.7958	1.38148	0.309184	No significant changes	Mixed significant binding changes
Gm27028	ENSMUSG00000097970.1	0	0.65589	2.09778	0.673436	No significant changes	Increased FOXC2 only (11623)
B3gat2	ENSMUSG00000026156.8	0.687979	1.08491	0.49464	0.194222	No significant changes	No significant changes (33207)
Smap1	ENSMUSG00000026155.13	1.70659	2.49938	0.291106	0.427136	No significant changes	Mixed significant binding changes
Sdhaf4	ENSMUSG00000026154.4	0.162947	0.398	1.80297	0.412854	No significant changes	Increased FOXC2 and WT1 (1380)
Gm26524	ENSMUSG00000102495.1	0.650263	0.742697	0.306771	0.895385	No significant changes	Increased FOXC2 and WT1 (1380)
Fam135a	ENSMUSG00000026153.15	0.388794	0.398614	-0.0933148	0.819591	No significant changes	Increased FOXC2 only (11623)
Col19a1	ENSMUSG00000026141.13	0.0121678	0.014406	-0.783505	0.605444	No significant changes	No significant changes (33207)
Lmbrd1	ENSMUSG00000073725.8	15.0042	16.3558	-0.0362009	0.886136	No significant changes	No significant changes (33207)
Gm9443	ENSMUSG00000100450.1	5.00688	4.90025	2.09778	0.673436	No significant changes	No significant changes (33207)
Phf3	ENSMUSG00000048874.15	0.344279	0.368984	0.0751399	0.883586	No significant changes	Increased FOXC2 only (11623)
Gm37906	ENSMUSG00000104315.1	0.269264	0.0922995	-0.936016	0.711919	No significant changes	Increased FOXC2 only (11623)
Ptp4a1	ENSMUSG00000026064.16	29.4007	29.5384	2.09778	0.673436	No significant changes	No significant changes (33207)
Ptp4a1	ENSMUSG00000117310.2	27.9872	28.117	-0.67816	0.892045	No significant changes	No significant changes (33207)
Rab23	ENSMUSG00000004768.14	4.70669	4.34122	-0.180361	0.54744	No significant changes	No significant changes (33207)
Bag2	ENSMUSG00000042215.8	0.448562	0.41274	-0.947273	0.264439	No significant changes	Decreased FOXC2 only (4988)
Zfp451	ENSMUSG00000042197.13	0.497696	0.454907	-0.250333	0.599573	No significant changes	Decreased FOXC2 only (4988)
Gm38157	ENSMUSG00000103364.1	0.0232267	0.27496	4.16637	0.327337	No significant changes	Increased FOXC2 only (11623)
A930005N03Rik	ENSMUSG00000103001.1	2.78859	4.30122	0.595456	0.445122	No significant changes	No significant changes (33207)
Ccdc115	ENSMUSG00000042111.9	7.78795	9.71631	0.160538	0.737709	No significant changes	Decreased FOXC2 only (4988)
Gm28306	ENSMUSG00000101711.1	2.28563	2.01343	-1.12073	0.698271	No significant changes	Decreased FOXC2 only (4988)
Imp4	ENSMUSG00000026127.13	1.33038	1.36215	-0.0379231	0.948967	No significant changes	Decreased FOXC2 only (4988)
Ptpn18	ENSMUSG00000026126.15	0.0162321	0.0175388	-0.690141	0.890131	No significant changes	Decreased FOXC2 only (4988)
Gm38336	ENSMUSG00000104002.2	0.351547	0.469236	0.530035	0.74535	No significant changes	Increased WT1 only (2896)
Fam168b	ENSMUSG00000037503.12	4.48442	4.82875	-0.00623279	0.982957	No significant changes	Mixed significant binding changes
Plekhb2	ENSMUSG00000026123.11	51.405	54.88	-0.0374432	0.884315	No significant changes	Mixed significant binding changes
Hs6st1	ENSMUSG00000045216.7	2.4017	3.08741	0.302576	0.369511	No significant changes	No significant changes (33207)
Gm33280	ENSMUSG00000102202.1	0.0495869	0.0975765	-0.369154	0.883691	No significant changes	Mixed significant binding changes
Uggt1	ENSMUSG00000037470.14	1.60675	2.1019	0.223616	0.46664	No significant changes	No significant changes (33207)
Arid5a	ENSMUSG00000037447.16	25.7573	7.17367	-1.89125	8.09800513312999e-07	Down-regulated	Mixed significant binding changes
Kansl3	ENSMUSG00000010453.12	1.79169	2.7498	0.352433	0.393819	No significant changes	Increased FOXC2 only (11623)
Fer1l5	ENSMUSG00000037432.15	0.0643676	0.128826	1.41496	0.0939824	No significant changes	Increased FOXC2 only (11623)
Lman2l	ENSMUSG00000001143.13	5.40305	7.08336	0.233773	0.409567	No significant changes	Mixed significant binding changes
Cnnm4	ENSMUSG00000037408.10	0.0374702	0.0535762	-3.25911	0.395524	No significant changes	Mixed significant binding changes
Cnnm3	ENSMUSG00000001138.13	3.25899	7.36492	0.988306	0.430123	No significant changes	Decreased FOXC2 and increased WT1 (801)
Ankrd39	ENSMUSG00000079610.9	8.77706	9.35334	0.43551	0.357273	No significant changes	Mixed significant binding changes
Sema4c	ENSMUSG00000026121.13	1.37488	2.27092	0.543279	0.384206	No significant changes	Mixed significant binding changes
D430040D24Rik	ENSMUSG00000087589.3	0.0505751	0.0165361	-0.150112	0.965425	No significant changes	Mixed significant binding changes
Fam178b	ENSMUSG00000046337.17	0.113891	0.12676	-0.690141	0.890131	No significant changes	No significant changes (33207)
Cox5b	ENSMUSG00000061518.11	113.978	121.713	-0.17287	0.903396	No significant changes	No significant changes (33207)
Actr1b	ENSMUSG00000037351.9	36.7184	33.0292	-0.255602	0.353459	No significant changes	No significant changes (33207)
4933424G06Rik	ENSMUSG00000102416.4	0.00789824	0.0170077	2.84484	0.563618	No significant changes	No significant changes (33207)
Tmem131	ENSMUSG00000026116.11	0.192985	0.250423	0.216197	0.638853	No significant changes	Increased FOXC2 only (11623)
Gm38115	ENSMUSG00000102930.1	0.786273	0.623099	-1.01992	0.601568	No significant changes	Increased FOXC2 only (11623)
Vwa3b	ENSMUSG00000050122.19	0.0127063	0.00684449	-3.86299	0.310511	No significant changes	No significant changes (33207)
Inpp4a	ENSMUSG00000026113.17	0.318068	0.431194	0.472849	0.309603	No significant changes	Increased FOXC2 only (11623)
4930439A04Rik	ENSMUSG00000086064.1	0.0287682	0.143082	1.31816	0.591142	No significant changes	Increased FOXC2 only (11623)
Coa5	ENSMUSG00000026112.7	8.91206	10.6042	0.126616	0.679011	No significant changes	Increased FOXC2 only (11623)
Unc50	ENSMUSG00000026111.15	150.284	165.679	-0.00695956	0.978623	No significant changes	Increased FOXC2 only (11623)
Mgat4a	ENSMUSG00000026110.15	0.518065	0.897755	0.557553	0.11231	No significant changes	Increased FOXC2 only (11623)
2010300C02Rik	ENSMUSG00000026090.16	0.0571784	0.084802	0.275703	0.707827	No significant changes	Increased FOXC2 only (11623)
Lipt1	ENSMUSG00000037216.5	5.36075	5.40496	-0.0435061	0.924505	No significant changes	Mixed significant binding changes
Mitd1	ENSMUSG00000026088.15	4.1872	4.57346	-0.119843	0.788982	No significant changes	Increased FOXC2 and WT1 (1380)
Mrpl30	ENSMUSG00000026087.11	44.4691	39.6606	-0.366554	0.32356	No significant changes	Increased FOXC2 and WT1 (1380)
Lyg2	ENSMUSG00000061584.6	0.0655649	0.0627337	-1.00524	0.724739	No significant changes	Increased FOXC2 and WT1 (1380)
Txndc9	ENSMUSG00000058407.12	12.3003	14.321	-0.0761089	0.822681	No significant changes	No significant changes (33207)
Eif5b	ENSMUSG00000026083.12	3.9076	3.50529	-0.21935	0.468979	No significant changes	No significant changes (33207)
Rev1	ENSMUSG00000026082.11	0.313559	0.308975	-0.359254	0.556118	No significant changes	No significant changes (33207)
Gm16151	ENSMUSG00000085280.1	0.261604	0.59831	-0.544259	0.818698	No significant changes	Mixed significant binding changes
Gm16152	ENSMUSG00000087131.7	0.114877	0.208097	1.12535	0.726883	No significant changes	Increased FOXC2 only (11623)
Gm34727	ENSMUSG00000102984.1	0.149108	1.11309	1.98769	0.638805	No significant changes	Increased FOXC2 and WT1 (1380)
Pdcl3	ENSMUSG00000026078.10	47.0831	37.7996	-0.433837	0.199836	No significant changes	Increased FOXC2 only (11623)
Gm37309	ENSMUSG00000103046.1	0.0721885	0.0399178	-0.334063	0.945343	No significant changes	Increased FOXC2 only (11623)
Npas2	ENSMUSG00000026077.15	0.130866	0.222188	1.42245	0.0415208	Up-regulated	Mixed significant binding changes
Rpl31	ENSMUSG00000073702.11	59.0063	72.6615	-0.100304	0.841581	No significant changes	No significant changes (33207)
Tbc1d8	ENSMUSG00000003134.10	0.272321	0.196399	-0.486539	0.292339	No significant changes	No significant changes (33207)
Cnot11	ENSMUSG00000003135.15	0.926436	1.38289	0.463429	0.444254	No significant changes	No significant changes (33207)
Rnf149	ENSMUSG00000048234.13	0.713708	1.00022	0.284782	0.624564	No significant changes	No significant changes (33207)
Creg2	ENSMUSG00000050967.5	0.222554	0.555719	1.05673	0.0714185	No significant changes	Decreased FOXC2 only (4988)
D930019O06Rik	ENSMUSG00000097083.1	0.0179667	0.0440199	3.70927	0.373355	No significant changes	Decreased FOXC2 only (4988)
Rfx8	ENSMUSG00000057173.8	0.0276214	0.0162632	1.05708	0.831033	No significant changes	Mixed significant binding changes
1700066B17Rik	ENSMUSG00000101634.6	0.0165792	0.057216	0.0392662	0.992987	No significant changes	Mixed significant binding changes
Map4k4	ENSMUSG00000026074.15	1.94034	2.18643	-0.716471	0.492416	No significant changes	Mixed significant binding changes
Gm16894	ENSMUSG00000097899.2	0.093094	0.0339906	-1.68166	0.731043	No significant changes	Increased FOXC2 only (11623)
Il1r2	ENSMUSG00000026073.13	0.06477	0.00767405	-4.38545	0.0326317	Down-regulated	Increased FOXC2 only (11623)
Il1r1	ENSMUSG00000026072.12	0.06426	0.0616199	0.238931	0.801586	No significant changes	Increased WT1 only (2896)
Il1rl2	ENSMUSG00000070942.8	0.0312257	0.0119637	-3.21042	0.160905	No significant changes	Decreased FOXC2 only (4988)
Slc9a2	ENSMUSG00000026062.12	0.0108022	0.0104268	-0.383885	0.844763	No significant changes	No significant changes (33207)
Mfsd9	ENSMUSG00000041945.12	0.193396	0.175847	0.236448	0.81141	No significant changes	No significant changes (33207)
Mrps9	ENSMUSG00000060679.14	0.679456	0.737103	0.0310528	0.941495	No significant changes	No significant changes (33207)
Tgfbrap1	ENSMUSG00000070939.9	0.81732	0.917563	-0.119104	0.750891	No significant changes	Increased FOXC2 only (11623)
8430432A02Rik	ENSMUSG00000041878.3	0.812828	1.8939	1.15453	0.450842	No significant changes	Increased FOXC2 only (11623)
AI597479	ENSMUSG00000010290.7	7.46822	8.95167	0.13195	0.66746	No significant changes	Increased FOXC2 only (11623)
Fhl2	ENSMUSG00000008136.14	0.449848	0.373412	-0.403521	0.558385	No significant changes	Mixed significant binding changes
Gm29040	ENSMUSG00000099576.1	0.0430408	0.120419	2.50148	0.456252	No significant changes	Increased FOXC2 only (11623)
Nck2	ENSMUSG00000066877.11	6.83085	9.08312	0.243387	0.38652	No significant changes	Mixed significant binding changes
Gm37536	ENSMUSG00000103422.1	0.0181033	0	-0.690141	0.890131	No significant changes	Mixed significant binding changes
Uxs1	ENSMUSG00000057363.12	1.74751	1.67658	-0.237307	0.480711	No significant changes	No significant changes (33207)
Tpp2	ENSMUSG00000041763.14	0.855014	0.84921	-0.123884	0.721975	No significant changes	Decreased FOXC2 only (4988)
Tex30	ENSMUSG00000026049.11	10.0389	7.79298	-0.451431	0.183325	No significant changes	Increased FOXC2 only (11623)
Bivm	ENSMUSG00000041684.11	0.414589	0.492285	0.106936	0.874414	No significant changes	Increased FOXC2 only (11623)
Ercc5	ENSMUSG00000026048.16	0.999837	0.995969	-0.211587	0.646974	No significant changes	Increased FOXC2 only (11623)
Gulp1	ENSMUSG00000056870.9	0.680574	0.691098	-0.273444	0.431208	No significant changes	Mixed significant binding changes
Wdr75	ENSMUSG00000025995.16	4.63145	5.01304	-0.000575024	0.998524	No significant changes	Decreased FOXC2 only (4988)
Gm5526	ENSMUSG00000084817.3	1186.47	1304.95	0.420587	0.895058	No significant changes	Decreased FOXC2 only (4988)
Slc40a1	ENSMUSG00000025993.10	1.11567	0.647737	-0.878009	0.232577	No significant changes	No significant changes (33207)
Gm28151	ENSMUSG00000100213.1	0	0.206389	2.09778	0.673436	No significant changes	Increased FOXC2 only (11623)
Gm28527	ENSMUSG00000100160.1	44.7976	76.2822	2.09778	0.673436	No significant changes	Mixed significant binding changes
Nabp1	ENSMUSG00000026107.11	0.727568	1.11686	0.786307	0.210828	No significant changes	No significant changes (33207)
Gm17767	ENSMUSG00000099413.1	0.00603559	0.00458514	-2.67604	0.549843	No significant changes	Mixed significant binding changes
Myo1b	ENSMUSG00000018417.14	0.0281616	0.0434696	0.837928	0.571209	No significant changes	No significant changes (33207)
Stat1	ENSMUSG00000026104.14	14.3823	23.9245	0.803661	0.192558	No significant changes	Increased FOXC2 only (11623)
Gls	ENSMUSG00000026103.14	1.56968	1.67614	-0.0438945	0.902081	No significant changes	No significant changes (33207)
Nab1	ENSMUSG00000002881.14	4.25007	5.33566	0.247602	0.43844	No significant changes	Mixed significant binding changes
Gm37242	ENSMUSG00000103630.1	0.0189155	0.031379	0.658604	0.894725	No significant changes	Increased WT1 only (2896)
Mfsd6	ENSMUSG00000041439.15	0.823588	1.08372	0.258632	0.453381	No significant changes	No significant changes (33207)
Inpp1	ENSMUSG00000026102.9	1.90714	1.24588	-0.850545	0.0527168	No significant changes	Increased WT1 only (2896)
Hibch	ENSMUSG00000041426.12	0.0775759	0.135989	0.805124	0.346999	No significant changes	Increased WT1 only (2896)
Pms1	ENSMUSG00000026098.13	0.350527	0.46399	0.247828	0.592973	No significant changes	No significant changes (33207)
Ormdl1	ENSMUSG00000026097.9	17.3148	19.1876	-0.0633415	0.819926	No significant changes	No significant changes (33207)
Osgepl1	ENSMUSG00000026096.14	9.96063	9.31789	-0.262105	0.388466	No significant changes	No significant changes (33207)
Gm28551	ENSMUSG00000099913.1	2.61209	3.51943	0.0609657	0.989141	No significant changes	No significant changes (33207)
Asnsd1	ENSMUSG00000026095.15	8.65573	11.6355	0.34726	0.777894	No significant changes	No significant changes (33207)
Stk17b	ENSMUSG00000026094.14	0.387591	0.421574	0.00977221	0.989011	No significant changes	No significant changes (33207)
Hecw2	ENSMUSG00000042807.15	0.275755	0.282838	0.540712	0.537337	No significant changes	No significant changes (33207)
Ccdc150	ENSMUSG00000025983.11	0.0123657	0.00997106	-0.378863	0.848938	No significant changes	Increased FOXC2 only (11623)
Gtf3c3	ENSMUSG00000041303.7	0.873798	1.06171	0.010784	0.979058	No significant changes	No significant changes (33207)
Pgap1	ENSMUSG00000073678.4	0.0686756	0.0777556	0.456769	0.651657	No significant changes	Increased FOXC2 only (11623)
4930444A19Rik	ENSMUSG00000101674.6	0.0480175	0.0566232	-0.927365	0.810489	No significant changes	Increased WT1 only (2896)
Gm37370	ENSMUSG00000102503.1	0.0599533	0.0464009	0.646606	0.896614	No significant changes	Mixed significant binding changes
A130048G24Rik	ENSMUSG00000102642.1	0.0327966	0.023791	-1.69243	0.729346	No significant changes	Increased FOXC2 only (11623)
Ankrd44	ENSMUSG00000052331.14	0.20282	0.249495	0.202353	0.654394	No significant changes	Increased FOXC2 only (11623)
Sf3b1	ENSMUSG00000025982.13	26.3464	24.3985	-0.231646	0.388406	No significant changes	Mixed significant binding changes
E330011M16Rik	ENSMUSG00000103030.1	28.5641	20.26	-0.611792	0.144554	No significant changes	Mixed significant binding changes
Coq10b	ENSMUSG00000025981.13	57.6808	42.1596	-0.606476	0.145439	No significant changes	Mixed significant binding changes
Hspd1	ENSMUSG00000025980.14	15.8457	17.6212	0.242616	0.885259	No significant changes	Increased WT1 only (2896)
Hspe1	ENSMUSG00000073676.4	4.64562	10.4806	0.928892	0.226442	No significant changes	Increased WT1 only (2896)
Mob4	ENSMUSG00000025979.13	27.3134	26.3657	-0.200944	0.430769	No significant changes	No significant changes (33207)
Rftn2	ENSMUSG00000025978.14	0.0932538	0.0638525	-1.05005	0.335831	No significant changes	Mixed significant binding changes
Gm10561	ENSMUSG00000097649.2	0.0565334	0.0279237	-1.69243	0.729346	No significant changes	Mixed significant binding changes
Mars2	ENSMUSG00000046994.9	0.366258	0.402865	-0.160646	0.863263	No significant changes	Mixed significant binding changes
Plcl1	ENSMUSG00000038349.10	5.16584	5.74899	0.00793601	0.977557	No significant changes	Mixed significant binding changes
Gm38056	ENSMUSG00000102145.1	295.95	325.528	-0.0522563	0.914794	No significant changes	Increased FOXC2 only (11623)
Satb2	ENSMUSG00000038331.15	0.00604275	0.00657665	0.97942	0.80014	No significant changes	Decreased FOXC2 only (4988)
9130024F11Rik	ENSMUSG00000087022.4	0.0140404	0.00771873	2.50824	0.612752	No significant changes	Decreased FOXC2 only (4988)
1700066M21Rik	ENSMUSG00000038323.3	1.80535	2.97643	0.651113	0.240658	No significant changes	No significant changes (33207)
Tyw5	ENSMUSG00000048495.16	2.06307	1.94219	-0.278554	0.489388	No significant changes	No significant changes (33207)
Spats2l	ENSMUSG00000038305.15	1.20412	1.185	-0.20607	0.543706	No significant changes	Increased FOXC2 only (11623)
Aox1	ENSMUSG00000063558.4	0.0403032	0.0279718	-0.204326	0.870499	No significant changes	Mixed significant binding changes
Aox3	ENSMUSG00000064294.12	0.00566288	0.00927768	1.1194	0.666522	No significant changes	Decreased FOXC2 only (4988)
Aox2	ENSMUSG00000079554.2	0.025431	0.0134726	-1.4137	0.547212	No significant changes	Mixed significant binding changes
Bzw1	ENSMUSG00000051223.14	23.7908	18.9229	-0.438317	0.182759	No significant changes	No significant changes (33207)
Clk1	ENSMUSG00000026034.17	112.203	105.62	-0.199181	0.474116	No significant changes	No significant changes (33207)
Ppil3	ENSMUSG00000026035.15	3.59639	5.15899	0.604106	0.0977003	No significant changes	No significant changes (33207)
Nif3l1	ENSMUSG00000026036.17	1.88833	2.09957	0.501673	0.292717	No significant changes	No significant changes (33207)
Orc2	ENSMUSG00000026037.14	1.50474	1.49254	-0.270668	0.479943	No significant changes	No significant changes (33207)
Gm15834	ENSMUSG00000085054.2	0.15021	0.229414	0.871278	0.536881	No significant changes	No significant changes (33207)
Fam126b	ENSMUSG00000038174.14	0.766613	0.871483	0.058668	0.873791	No significant changes	Increased FOXC2 only (11623)
Ndufb3	ENSMUSG00000026032.8	0.663471	0.743006	-1.19791	0.302719	No significant changes	Increased FOXC2 only (11623)
Gm20257	ENSMUSG00000102059.1	0.407958	0.301577	-0.206191	0.919842	No significant changes	Mixed significant binding changes
Cflar	ENSMUSG00000026031.15	1.28076	1.71888	0.394498	0.275217	No significant changes	Mixed significant binding changes
Casp8	ENSMUSG00000026029.14	0.417822	0.448373	-0.129919	0.800793	No significant changes	Decreased FOXC2 only (4988)
Gm37760	ENSMUSG00000102719.1	0.456326	0.35754	-0.690141	0.890131	No significant changes	Decreased FOXC2 only (4988)
Trak2	ENSMUSG00000026028.12	0.722425	0.804402	-0.0262935	0.949174	No significant changes	No significant changes (33207)
Stradb	ENSMUSG00000026027.13	3.38558	3.96148	0.102038	0.758302	No significant changes	No significant changes (33207)
Tmem237	ENSMUSG00000038079.14	1.07712	1.05164	-0.251487	0.593413	No significant changes	No significant changes (33207)
G730003C15Rik	ENSMUSG00000097573.2	1.10316	1.21374	-0.137803	0.909309	No significant changes	No significant changes (33207)
Mpp4	ENSMUSG00000079550.9	0.0540238	0.0378533	-1.24807	0.622841	No significant changes	No significant changes (33207)
Als2	ENSMUSG00000026024.14	0.31272	0.289852	-0.233492	0.689367	No significant changes	No significant changes (33207)
Cdk15	ENSMUSG00000026023.16	0.01396	0.0112778	-1.01673	0.765027	No significant changes	Increased FOXC2 only (11623)
Fzd7	ENSMUSG00000041075.8	0.838057	2.52343	1.27112	0.111137	No significant changes	No significant changes (33207)
Gm973	ENSMUSG00000047361.16	0.0698828	0.0552767	0.460392	0.830232	No significant changes	No significant changes (33207)
Sumo1	ENSMUSG00000026021.15	2.21551	1.95487	-0.207271	0.889742	No significant changes	No significant changes (33207)
Gm29596	ENSMUSG00000101400.1	0.234261	0	-0.690141	0.890131	No significant changes	No significant changes (33207)
Nop58	ENSMUSG00000026020.9	0.962043	0.666432	-0.950954	0.161174	No significant changes	No significant changes (33207)
Snord70	ENSMUSG00000077345.1	0.518335	0	-0.690141	0.890131	No significant changes	No significant changes (33207)
Bmpr2	ENSMUSG00000067336.6	0.213458	0.266757	0.419371	0.435186	No significant changes	Mixed significant binding changes
Gm38125	ENSMUSG00000104052.1	0.0967077	0.09515	0.999791	0.796454	No significant changes	Mixed significant binding changes
Fam117b	ENSMUSG00000041040.12	0.587336	0.819572	0.375065	0.341778	No significant changes	Mixed significant binding changes
Gm37531	ENSMUSG00000103696.1	1.10847	0.722947	-0.837134	0.370227	No significant changes	Mixed significant binding changes
Ica1l	ENSMUSG00000026018.12	0.469187	0.600312	-0.461243	0.676628	No significant changes	No significant changes (33207)
Wdr12	ENSMUSG00000026019.15	0.397572	0.623537	0.0868278	0.925064	No significant changes	No significant changes (33207)
Carf	ENSMUSG00000026017.13	0.629458	0.628727	0.0134256	0.978423	No significant changes	No significant changes (33207)
Nbeal1	ENSMUSG00000073664.11	0.441916	0.477222	0.184571	0.614162	No significant changes	No significant changes (33207)
Cyp20a1	ENSMUSG00000049439.13	3.5424	3.0447	-0.315149	0.297475	No significant changes	No significant changes (33207)
6030460B20Rik	ENSMUSG00000103822.1	0.207769	0.883158	1.84848	0.339916	No significant changes	No significant changes (33207)
Abi2	ENSMUSG00000026782.15	1.57957	1.80581	0.0824285	0.805811	No significant changes	No significant changes (33207)
Raph1	ENSMUSG00000026014.15	0.236624	0.279274	-0.235513	0.719248	No significant changes	Increased FOXC2 only (11623)
Gm11587	ENSMUSG00000085248.2	0.0608266	0.0448272	-0.582992	0.87538	No significant changes	Increased FOXC2 only (11623)
9530026F06Rik	ENSMUSG00000085447.1	0.306403	0.454526	1.39318	0.460617	No significant changes	Mixed significant binding changes
Gm11588	ENSMUSG00000086408.1	0.195078	0.0616934	-2.2058	0.0670825	No significant changes	Increased FOXC2 only (11623)
Pard3b	ENSMUSG00000052062.14	0.435818	0.591836	0.752652	0.0211882	Up-regulated	Mixed significant binding changes
Gm37205	ENSMUSG00000103656.1	0.0144148	0.163909	1.40847	0.768113	No significant changes	Mixed significant binding changes
Pard3bos2	ENSMUSG00000085019.2	0.0917185	0.0532455	-0.67816	0.892045	No significant changes	No significant changes (33207)
Gm38351	ENSMUSG00000102359.1	1.59591	2.8125	0.588216	0.488424	No significant changes	No significant changes (33207)
Pard3bos3	ENSMUSG00000085400.1	0.339837	0.378222	-0.421507	0.670507	No significant changes	Increased FOXC2 only (11623)
Nrp2	ENSMUSG00000025969.15	0.378053	0.282536	-0.72041	0.185689	No significant changes	Decreased FOXC2 only (4988)
Gm37121	ENSMUSG00000103032.1	0.0308599	0	-1.67082	0.732752	No significant changes	Mixed significant binding changes
Ino80d	ENSMUSG00000040865.15	0.0679189	0.0736064	-0.168913	0.841786	No significant changes	No significant changes (33207)
Ino80dos	ENSMUSG00000084799.7	6.89986	8.63007	0.26103	0.365628	No significant changes	No significant changes (33207)
Gm20342	ENSMUSG00000101599.1	0.529963	0.587302	-0.109941	0.904081	No significant changes	No significant changes (33207)
Ndufs1	ENSMUSG00000025968.16	9.82315	12.4232	0.247402	0.356117	No significant changes	Increased FOXC2 only (11623)
Eef1b2	ENSMUSG00000025967.16	24.9549	29.6115	0.208264	0.515751	No significant changes	Increased FOXC2 only (11623)
Gm26457	ENSMUSG00000064612.2	9.10525	3.35514	1.50592	0.627508	No significant changes	Increased FOXC2 only (11623)
Gm26457	ENSMUSG00000105060.1	20.2918	7.47715	NA	NA	No significant changes	Increased FOXC2 only (11623)
Gpr1	ENSMUSG00000046856.13	0.0474148	0.0249273	-3.27037	0.385123	No significant changes	Increased FOXC2 only (11623)
Adam23	ENSMUSG00000025964.15	0.00625849	0.0602956	-2.64801	0.326977	No significant changes	Increased FOXC2 only (11623)
Mdh1b	ENSMUSG00000025963.5	0.0178925	0.0533776	1.88128	0.3868	No significant changes	No significant changes (33207)
Fastkd2	ENSMUSG00000025962.15	0.972767	1.38658	0.288982	0.503718	No significant changes	No significant changes (33207)
Gm13749	ENSMUSG00000044689.5	0.861236	0.751906	-0.593101	0.584826	No significant changes	Mixed significant binding changes
Gm13748	ENSMUSG00000086836.1	0.132422	0.057765	-4.26477	0.13928	No significant changes	Mixed significant binding changes
Klf7	ENSMUSG00000025959.13	0.794284	0.771919	-0.526151	0.201837	No significant changes	Mixed significant binding changes
Gm28981	ENSMUSG00000101895.1	0.00486334	0.00079773	-0.690141	0.890131	No significant changes	Decreased FOXC2 only (4988)
Gm28980	ENSMUSG00000099658.1	0.360173	0.298745	-0.67816	0.892045	No significant changes	No significant changes (33207)
Creb1	ENSMUSG00000025958.14	0.613324	0.611483	-0.351556	0.418876	No significant changes	No significant changes (33207)
Mettl21a	ENSMUSG00000025956.10	13.7272	14.1539	-0.123105	0.677094	No significant changes	Mixed significant binding changes
2810408I11Rik	ENSMUSG00000087213.2	0.155656	0.0467473	-3.02127	0.201819	No significant changes	Mixed significant binding changes
Ccnyl1	ENSMUSG00000070871.10	0.162704	0.195652	0.421528	0.881103	No significant changes	Mixed significant binding changes
Fzd5	ENSMUSG00000045005.9	5.23144	4.12574	-0.483553	0.231121	No significant changes	Mixed significant binding changes
Gm38058	ENSMUSG00000102140.1	1.16762	0.566713	-1.50905	0.145411	No significant changes	Mixed significant binding changes
Plekhm3	ENSMUSG00000051344.13	0.23283	0.279168	-0.0341033	0.930627	No significant changes	Mixed significant binding changes
Idh1	ENSMUSG00000025950.16	14.4651	14.4975	-0.165669	0.52062	No significant changes	No significant changes (33207)
Pikfyve	ENSMUSG00000025949.16	0.260669	0.278795	-0.169263	0.729194	No significant changes	No significant changes (33207)
Unc80	ENSMUSG00000055567.18	0.00366294	0.00412862	1.05708	0.831033	No significant changes	No significant changes (33207)
Rpe	ENSMUSG00000026005.15	3.08669	3.4118	0.154034	0.671955	No significant changes	Increased FOXC2 only (11623)
Gm38162	ENSMUSG00000102776.1	1.53852	1.45696	0.240866	0.784709	No significant changes	Increased FOXC2 only (11623)
Gm15789	ENSMUSG00000082057.1	0.3627	0.16601	-0.690141	0.890131	No significant changes	Increased FOXC2 only (11623)
Kansl1l	ENSMUSG00000026004.15	0.99419	0.973789	-0.22203	0.534898	No significant changes	Increased FOXC2 only (11623)
Gm37755	ENSMUSG00000103382.1	0.307692	0.0300253	0.658604	0.894725	No significant changes	Increased FOXC2 only (11623)
Gm38218	ENSMUSG00000103553.1	0	0.123545	4.77242	0.133192	No significant changes	Increased FOXC2 only (11623)
Acadl	ENSMUSG00000026003.5	5.79711	6.65388	-0.127738	0.699695	No significant changes	Increased FOXC2 only (11623)
Lancl1	ENSMUSG00000026000.16	35.2323	42.4365	0.130914	0.603083	No significant changes	Increased FOXC2 only (11623)
Erbb4	ENSMUSG00000062209.15	0.012295	0.0167439	0.966507	0.53559	No significant changes	Mixed significant binding changes
Gm29112	ENSMUSG00000100815.1	0.0258648	0.136624	3.0489	0.301989	No significant changes	Increased FOXC2 and WT1 (1380)
Ikzf2	ENSMUSG00000025997.13	0.067326	0.109712	0.0357567	0.965533	No significant changes	Increased FOXC2 only (11623)
Gm28112	ENSMUSG00000099954.1	0.0420682	0.139573	1.98769	0.638805	No significant changes	Increased FOXC2 only (11623)
Bard1	ENSMUSG00000026196.7	0.00916395	0.00543272	-0.938693	0.831883	No significant changes	No significant changes (33207)
Atic	ENSMUSG00000026192.13	1.42962	1.84227	0.226038	0.599267	No significant changes	No significant changes (33207)
Fn1	ENSMUSG00000026193.15	0.0356409	0.0852662	1.26971	0.34449	No significant changes	No significant changes (33207)
Mreg	ENSMUSG00000039395.8	0.0180143	0.00547898	-0.532992	0.840601	No significant changes	No significant changes (33207)
Gm25360	ENSMUSG00000094655.1	14.0443	28.3246	1.27762	0.692503	No significant changes	No significant changes (33207)
Pecr	ENSMUSG00000026189.13	0.486494	0.614846	0.402663	0.695502	No significant changes	No significant changes (33207)
Xrcc5	ENSMUSG00000026187.9	0.459471	0.49191	-0.121285	0.764483	No significant changes	No significant changes (33207)
March4	ENSMUSG00000039372.5	0.0211913	0.00510165	-4.57702	0.157123	No significant changes	No significant changes (33207)
Smarcal1	ENSMUSG00000039354.16	0.0590878	0.114628	0.508952	0.728453	No significant changes	Increased WT1 only (2896)
Igfbp2	ENSMUSG00000039323.18	6.96389	3.99181	-0.780669	0.674175	No significant changes	No significant changes (33207)
Igfbp5	ENSMUSG00000026185.8	0.0388993	0.238673	1.84684	0.32075	No significant changes	No significant changes (33207)
6030407O03Rik	ENSMUSG00000100301.6	0.0266704	0.0235489	0.646606	0.896614	No significant changes	Decreased FOXC2 only (4988)
Tns1	ENSMUSG00000055322.15	0.0187582	0.019099	0.349606	0.788229	No significant changes	Mixed significant binding changes
Cxcr1	ENSMUSG00000048480.5	0.0890771	0	-1.68166	0.731043	No significant changes	Mixed significant binding changes
Arpc2	ENSMUSG00000006304.14	10.504	10.6709	-0.106893	0.769373	No significant changes	Mixed significant binding changes
Aamp	ENSMUSG00000006299.13	85.6425	101.408	0.126896	0.648578	No significant changes	Mixed significant binding changes
Gm28364	ENSMUSG00000101503.1	359.716	402.603	-0.107427	0.896307	No significant changes	Mixed significant binding changes
Pnkd	ENSMUSG00000026179.14	41.8809	32.1317	0.717338	0.36427	No significant changes	Mixed significant binding changes
Gm37503	ENSMUSG00000103013.1	16.289	39.3049	1.53119	0.106174	No significant changes	Mixed significant binding changes
Gm29358	ENSMUSG00000099931.1	0.348662	0.689675	0.344471	0.823644	No significant changes	Mixed significant binding changes
Tmbim1	ENSMUSG00000006301.17	164.444	124.085	-0.557699	0.0287697	Down-regulated	Mixed significant binding changes
Gm37931	ENSMUSG00000103403.1	0.0275219	0	-1.67082	0.732752	No significant changes	Mixed significant binding changes
Catip	ENSMUSG00000073650.8	0.257798	0.164395	-0.674762	0.675343	No significant changes	Increased FOXC2 and decreased WT1 (58)
Slc11a1	ENSMUSG00000026177.11	0.0985009	0.00859185	-2.73693	0.3516	No significant changes	No significant changes (33207)
Ctdsp1	ENSMUSG00000026176.13	2.48677	2.13289	-0.537563	0.4432	No significant changes	No significant changes (33207)
Vil1	ENSMUSG00000026175.12	0.105255	0.130588	-0.54865	0.711889	No significant changes	No significant changes (33207)
Gm37733	ENSMUSG00000103227.1	0.013315	0.0220882	-0.67816	0.892045	No significant changes	No significant changes (33207)
Zfp142	ENSMUSG00000026135.17	1.06528	0.951489	-0.278324	0.601841	No significant changes	No significant changes (33207)
Bcs1l	ENSMUSG00000026172.12	10.604	18.0541	0.774853	0.0294393	Up-regulated	No significant changes (33207)
Rnf25	ENSMUSG00000026171.12	31.9447	31.937	-0.144651	0.59566	No significant changes	No significant changes (33207)
Stk36	ENSMUSG00000033276.18	0.261823	0.169203	-1.12777	0.199929	No significant changes	No significant changes (33207)
Ttll4	ENSMUSG00000033257.14	0.41505	0.404987	-0.0929992	0.885506	No significant changes	No significant changes (33207)
Cyp27a1	ENSMUSG00000026170.6	17.6847	25.4146	0.336329	0.189121	No significant changes	Increased FOXC2 only (11623)
Prkag3	ENSMUSG00000006542.13	0.678482	0.980499	0.249607	0.720945	No significant changes	Mixed significant binding changes
Wnt6	ENSMUSG00000033227.7	0.0503517	0.0097424	-3.26288	0.387103	No significant changes	Mixed significant binding changes
Slc23a3	ENSMUSG00000026205.8	0.0911332	0.0458716	0.403158	0.924848	No significant changes	No significant changes (33207)
Cnppd1	ENSMUSG00000033159.14	45.957	44.4931	-0.177763	0.49071	No significant changes	No significant changes (33207)
Zfand2b	ENSMUSG00000026197.12	6.46626	7.61415	0.172627	0.73965	No significant changes	No significant changes (33207)
Abcb6	ENSMUSG00000026198.15	1.5167	1.73788	2.09778	0.673436	No significant changes	No significant changes (33207)
Atg9a	ENSMUSG00000033124.16	15.6804	19.0611	0.180402	0.604621	No significant changes	No significant changes (33207)
Ankzf1	ENSMUSG00000026199.17	3.09319	4.07733	0.16913	0.755225	No significant changes	Increased FOXC2 only (11623)
Glb1l	ENSMUSG00000026200.13	6.66789	6.16911	-0.262264	0.442536	No significant changes	Mixed significant binding changes
Stk16	ENSMUSG00000026201.12	2.46141	2.62712	0.174849	0.795907	No significant changes	Mixed significant binding changes
Tuba4a	ENSMUSG00000026202.13	8.09891	4.37232	-1.13331	0.0129772	Down-regulated	Mixed significant binding changes
Dnajb2	ENSMUSG00000026203.16	10.5593	12.0847	-0.00723533	0.981002	No significant changes	Mixed significant binding changes
Gm28294	ENSMUSG00000101840.1	0.0253877	0.0676764	-0.67816	0.892045	No significant changes	Mixed significant binding changes
Dnpep	ENSMUSG00000026209.15	40.1817	44.6814	-0.0657395	0.813503	No significant changes	Mixed significant binding changes
Des	ENSMUSG00000026208.9	40.353	15.4166	-1.5975	7.70825941529903e-06	Down-regulated	Mixed significant binding changes
Gm15179	ENSMUSG00000085653.7	0.175679	0.151118	-0.0862274	0.962131	No significant changes	Mixed significant binding changes
Speg	ENSMUSG00000026207.16	5.1413	7.15069	0.372198	0.19594	No significant changes	Mixed significant binding changes
Gm15178	ENSMUSG00000086053.1	0.138456	0.167766	1.40847	0.768113	No significant changes	Mixed significant binding changes
Gmppa	ENSMUSG00000033021.16	3.07884	4.00668	0.155176	0.744056	No significant changes	Mixed significant binding changes
Asic4	ENSMUSG00000033007.15	0.00707162	0.0054731	-0.67816	0.892045	No significant changes	Mixed significant binding changes
Chpf	ENSMUSG00000032997.16	55.7721	81.1414	0.399306	0.25135	No significant changes	Mixed significant binding changes
Tmem198	ENSMUSG00000051703.14	0.495684	0.628101	0.224938	0.824468	No significant changes	Mixed significant binding changes
Obsl1	ENSMUSG00000026211.17	1.7963	1.83554	-0.224091	0.603923	No significant changes	Mixed significant binding changes
Inha	ENSMUSG00000032968.4	1.01927	1.04509	0.0197614	0.984514	No significant changes	Mixed significant binding changes
Stk11ip	ENSMUSG00000026213.15	3.62932	2.90614	-0.238624	0.593348	No significant changes	Decreased FOXC2 only (4988)
Slc4a3	ENSMUSG00000006576.16	0.319222	0.200339	-0.812294	0.488672	No significant changes	No significant changes (33207)
Gm816	ENSMUSG00000100534.1	0.00389952	0.00557858	2.09778	0.673436	No significant changes	No significant changes (33207)
Gm28995	ENSMUSG00000101798.1	0.474992	0.608435	0.794284	0.802637	No significant changes	Increased FOXC2 only (11623)
Farsb	ENSMUSG00000026245.16	1.39854	2.22881	0.492292	0.12017	No significant changes	No significant changes (33207)
Acsl3	ENSMUSG00000032883.15	1.02801	0.772684	-0.54375	0.146239	No significant changes	No significant changes (33207)
Utp14b	ENSMUSG00000079470.8	0.196983	0.0797135	-1.22351	0.311527	No significant changes	No significant changes (33207)
Ap1s3	ENSMUSG00000054702.14	0.138355	0.097168	-0.885377	0.481412	No significant changes	Mixed significant binding changes
Wdfy1	ENSMUSG00000073643.11	3.9415	3.3533	-0.361659	0.179464	No significant changes	No significant changes (33207)
Mrpl44	ENSMUSG00000026248.9	9.478	12.8956	0.158747	0.654533	No significant changes	Decreased FOXC2 only (4988)
Serpine2	ENSMUSG00000026249.10	0.188553	0.106711	-0.7996	0.202488	No significant changes	Decreased FOXC2 only (4988)
2310015K22Rik	ENSMUSG00000101257.1	0.0105199	0	-0.67816	0.892045	No significant changes	No significant changes (33207)
Cul3	ENSMUSG00000004364.14	1.55043	2.41366	0.479971	0.640195	No significant changes	No significant changes (33207)
Gm37262	ENSMUSG00000103525.1	0.0961081	0	-0.690141	0.890131	No significant changes	No significant changes (33207)
Irs1	ENSMUSG00000055980.2	0.455497	0.651617	0.108077	0.823722	No significant changes	Mixed significant binding changes
Rhbdd1	ENSMUSG00000026142.15	1.5286	1.9141	0.235811	0.408138	No significant changes	Increased FOXC2 only (11623)
Gm28940	ENSMUSG00000100786.1	0.0258353	0.00910635	-1.69243	0.729346	No significant changes	Increased FOXC2 only (11623)
Col4a4	ENSMUSG00000067158.9	12.8107	20.1771	0.535906	0.0574441	No significant changes	Mixed significant binding changes
Col4a3	ENSMUSG00000079465.8	3.19692	5.65907	0.504838	0.172013	No significant changes	Mixed significant binding changes
C430014B12Rik	ENSMUSG00000097564.2	10.9314	18.2628	0.753298	0.0563915	No significant changes	Increased FOXC2 only (11623)
Mff	ENSMUSG00000026150.14	19.7632	20.4412	-0.0505066	0.859948	No significant changes	Increased FOXC2 only (11623)
Agfg1	ENSMUSG00000026159.13	1.16147	1.76356	0.347157	0.399339	No significant changes	Decreased FOXC2 only (4988)
Ccl20	ENSMUSG00000026166.14	0.473867	0.0388744	-4.67317	0.0865579	No significant changes	Increased WT1 only (2896)
Pid1	ENSMUSG00000045658.16	0.0348757	0.0281449	-0.676	0.441822	No significant changes	No significant changes (33207)
Dner	ENSMUSG00000036766.12	0.00953207	0.0105328	-2.27772	0.639042	No significant changes	Increased FOXC2 only (11623)
Trip12	ENSMUSG00000026219.14	0.332738	0.391536	-0.0913798	0.834903	No significant changes	Decreased FOXC2 only (4988)
Fbxo36	ENSMUSG00000073633.9	0.261667	0.302546	0.184274	0.786747	No significant changes	Decreased FOXC2 only (4988)
Sp110	ENSMUSG00000070034.13	0.325752	0.187499	-1.19899	0.265678	No significant changes	Decreased FOXC2 only (4988)
Sp140	ENSMUSG00000070031.11	0.350299	1.01914	0.00886829	0.994155	No significant changes	Decreased FOXC2 only (4988)
Cab39	ENSMUSG00000036707.16	3.44792	3.76292	-0.0786399	0.808052	No significant changes	Mixed significant binding changes
Itm2c	ENSMUSG00000026223.15	61.099	72.9407	0.0747562	0.773214	No significant changes	Decreased FOXC2 only (4988)
Psmd1	ENSMUSG00000026229.17	10.2226	11.5317	0.0753412	0.772914	No significant changes	Increased FOXC2 only (11623)
Htr2b	ENSMUSG00000026228.6	2.07216	1.14867	-0.86328	0.183785	No significant changes	Increased FOXC2 only (11623)
Gm37914	ENSMUSG00000103272.1	0.0147215	0.0836979	2.84484	0.563618	No significant changes	Increased FOXC2 only (11623)
Armc9	ENSMUSG00000062590.13	0.512213	0.514695	-0.17858	0.606074	No significant changes	Increased FOXC2 only (11623)
Ncl	ENSMUSG00000026234.12	18.7592	19.245	-0.152289	0.608481	No significant changes	No significant changes (33207)
C130036L24Rik	ENSMUSG00000073627.7	0.0757118	0.07032	-1.06762	0.571098	No significant changes	No significant changes (33207)
Rpl30-ps6	ENSMUSG00000101328.1	1.23083	2.36196	1.55896	0.401082	No significant changes	Mixed significant binding changes
Ptma	ENSMUSG00000026238.14	176.287	141.982	-0.635801	0.711067	No significant changes	Increased FOXC2 only (11623)
Pde6d	ENSMUSG00000026239.14	0.715446	0.767358	-0.0739408	0.875375	No significant changes	Increased FOXC2 only (11623)
Gm37152	ENSMUSG00000102927.1	0.038379	0.135151	0.646606	0.896614	No significant changes	Increased FOXC2 only (11623)
Cops7b	ENSMUSG00000026240.12	4.95897	6.38203	0.218783	0.47273	No significant changes	Increased FOXC2 only (11623)
Dis3l2	ENSMUSG00000053333.15	0.0807713	0.0892508	-0.128817	0.731053	No significant changes	No significant changes (33207)
Gm37447	ENSMUSG00000103984.1	0.0616055	0.0223447	-1.69243	0.729346	No significant changes	No significant changes (33207)
Prss56	ENSMUSG00000036480.9	0.0486837	0	-2.26289	0.641276	No significant changes	Decreased FOXC2 only (4988)
Eif4e2	ENSMUSG00000026254.17	10.5038	8.97888	-0.410776	0.176638	No significant changes	Decreased FOXC2 only (4988)
Efhd1	ENSMUSG00000026255.15	0.0823346	0.103719	0.535421	0.610313	No significant changes	Increased WT1 only (2896)
Efhd1os	ENSMUSG00000089821.1	1.81103	2.85384	0.788762	0.823189	No significant changes	Increased WT1 only (2896)
Gigyf2	ENSMUSG00000048000.15	0.244868	0.369565	0.456148	0.292532	No significant changes	Increased WT1 only (2896)
Neu2	ENSMUSG00000079434.8	0.164024	0.175677	-2.68725	0.546954	No significant changes	No significant changes (33207)
Ngef	ENSMUSG00000026259.14	0.23312	0.233653	-3.29913	0.14376	No significant changes	No significant changes (33207)
Atg16l1	ENSMUSG00000026289.15	0.119933	0.342473	0.269744	0.84538	No significant changes	Decreased FOXC2 only (4988)
Dgkd	ENSMUSG00000070738.10	0.077823	0.0686259	0.17559	0.839844	No significant changes	Decreased FOXC2 only (4988)
Gm19582	ENSMUSG00000101942.1	0.0473193	0	-0.690141	0.890131	No significant changes	Decreased FOXC2 only (4988)
Usp40	ENSMUSG00000005501.14	0.429941	0.897359	0.880146	0.0652041	No significant changes	No significant changes (33207)
Ugt1a7c	ENSMUSG00000090124.7	0.0150209	0.0207885	-1.65335	0.619294	No significant changes	Mixed significant binding changes
Ugt1a2	ENSMUSG00000090171.1	0.828304	1.61569	4.42767	0.00108179	Up-regulated	Mixed significant binding changes
Dnajb3	ENSMUSG00000081984.3	13.1905	18.1598	0.079829	0.877393	No significant changes	Mixed significant binding changes
Mroh2a	ENSMUSG00000079429.9	0.0181988	0.0182622	-1.12523	0.698597	No significant changes	Mixed significant binding changes
Hjurp	ENSMUSG00000044783.16	1.14843	1.55841	0.322311	0.537127	No significant changes	Mixed significant binding changes
Trpm8	ENSMUSG00000036251.16	0.0163062	0.0303905	0.971631	0.552098	No significant changes	Mixed significant binding changes
4930453O03Rik	ENSMUSG00000085420.1	0.112893	0.269626	1.19312	0.568979	No significant changes	Mixed significant binding changes
Spp2	ENSMUSG00000026295.12	0.0101239	0.0479395	1.5527	0.607107	No significant changes	Mixed significant binding changes
Gm29336	ENSMUSG00000100367.1	0.087984	0	-1.67082	0.732752	No significant changes	Mixed significant binding changes
Arl4c	ENSMUSG00000049866.12	0.410429	0.286723	-0.78602	0.298191	No significant changes	Mixed significant binding changes
Sh3bp4	ENSMUSG00000036206.12	4.07451	4.3571	-0.026013	0.926115	No significant changes	Mixed significant binding changes
Agap1	ENSMUSG00000055013.16	0.548553	0.308997	-1.04587	0.00106989	Down-regulated	No significant changes (33207)
Gm25180	ENSMUSG00000088371.1	17.642	16.0017	-0.252092	0.786844	No significant changes	Mixed significant binding changes
Gm28499	ENSMUSG00000101662.1	0.303428	0.225216	-1.72267	0.335156	No significant changes	Mixed significant binding changes
4933400F21Rik	ENSMUSG00000102009.6	1.23418	0.698913	0.201559	0.951558	No significant changes	Increased FOXC2 only (11623)
D130058E05Rik	ENSMUSG00000092627.2	0.0147514	0.0214018	0.646606	0.896614	No significant changes	Increased FOXC2 only (11623)
Iqca	ENSMUSG00000026301.16	0.00233	0.00394474	3.5785	0.462519	No significant changes	Mixed significant binding changes
Ackr3	ENSMUSG00000044337.5	125.915	221.178	0.638683	0.0281603	Up-regulated	Mixed significant binding changes
Gm38277	ENSMUSG00000104087.1	0.0329885	0	-0.690141	0.890131	No significant changes	Mixed significant binding changes
Gm28721	ENSMUSG00000101951.1	0.0686234	0	-2.27772	0.639042	No significant changes	No significant changes (33207)
Gm28723	ENSMUSG00000101028.1	0.0995061	0.462563	-0.334063	0.945343	No significant changes	No significant changes (33207)
Gm28722	ENSMUSG00000101997.1	1.56687	1.12136	-1.54405	0.411298	No significant changes	Mixed significant binding changes
Gm35048	ENSMUSG00000103292.1	4.76511	11.4016	0.986379	0.182819	No significant changes	Mixed significant binding changes
Cops8	ENSMUSG00000034432.11	5.01591	5.21626	0.0654853	0.854544	No significant changes	No significant changes (33207)
Col6a3	ENSMUSG00000048126.16	0.00736423	0.00335303	-0.561486	0.880327	No significant changes	Mixed significant binding changes
Mlph	ENSMUSG00000026303.6	0.0109419	0.0142515	-0.561214	0.891635	No significant changes	Decreased FOXC2 only (4988)
Rab17	ENSMUSG00000026304.13	0.0508355	0.162039	1.48778	0.362508	No significant changes	Mixed significant binding changes
Lrrfip1	ENSMUSG00000026305.15	9.11323	11.0273	0.0997598	0.695699	No significant changes	Mixed significant binding changes
Gm7776	ENSMUSG00000100018.1	2.06643	2.3485	-0.561214	0.891635	No significant changes	Increased FOXC2 only (11623)
Ramp1	ENSMUSG00000034353.14	0.0485595	0.0131732	-4.48421	0.104001	No significant changes	Increased FOXC2 only (11623)
Ube2f	ENSMUSG00000034343.14	0.72934	0.616069	-0.558391	0.305229	No significant changes	Increased FOXC2 only (11623)
Gm7785	ENSMUSG00000083064.1	75.5824	79.3543	1.26861	0.55257	No significant changes	No significant changes (33207)
Scly	ENSMUSG00000026307.12	1.16961	1.02139	-0.308263	0.507287	No significant changes	No significant changes (33207)
Klhl30	ENSMUSG00000026308.8	15.1103	23.7194	0.434119	0.18235	No significant changes	Mixed significant binding changes
Ilkap	ENSMUSG00000026309.14	8.91849	10.2377	0.100776	0.732684	No significant changes	Mixed significant binding changes
Hes6	ENSMUSG00000067071.8	6.81946	5.66191	-0.369061	0.475294	No significant changes	Mixed significant binding changes
Per2	ENSMUSG00000055866.9	1.37332	0.723676	-1.48337	0.00205728	Down-regulated	Mixed significant binding changes
Gm28382	ENSMUSG00000100151.1	0.067571	0	-1.67082	0.732752	No significant changes	Mixed significant binding changes
Gm19085	ENSMUSG00000101958.1	0.0172902	0	-0.67816	0.892045	No significant changes	Mixed significant binding changes
Traf3ip1	ENSMUSG00000034292.13	0.0630891	0.0334269	-1.5382	0.389527	No significant changes	Mixed significant binding changes
Asb1	ENSMUSG00000026311.16	3.29421	2.83893	-0.387223	0.409715	No significant changes	No significant changes (33207)
Gm37600	ENSMUSG00000102745.1	0	0.019874	2.09778	0.673436	No significant changes	Increased FOXC2 only (11623)
Hdac4	ENSMUSG00000026313.16	0.27856	0.269958	-0.186338	0.644905	No significant changes	Mixed significant binding changes
Ndufa10	ENSMUSG00000026260.12	38.7441	44.367	0.0652613	0.803097	No significant changes	No significant changes (33207)
Gpc1	ENSMUSG00000034220.7	19.6127	20.1908	-0.126136	0.72771	No significant changes	Increased FOXC2 only (11623)
Ankmy1	ENSMUSG00000034212.14	10.3889	10.9765	-0.156628	0.627682	No significant changes	No significant changes (33207)
Dusp28	ENSMUSG00000047067.7	70.8264	60.8018	-0.229974	0.593749	No significant changes	No significant changes (33207)
5033417F24Rik	ENSMUSG00000097251.2	1.30085	3.7141	0.955974	0.248114	No significant changes	No significant changes (33207)
Rnpepl1	ENSMUSG00000026269.14	6.12758	9.19036	0.350583	0.302211	No significant changes	No significant changes (33207)
Capn10	ENSMUSG00000026270.11	1.73231	2.2279	0.190682	0.675994	No significant changes	Decreased FOXC2 only (4988)
Kif1a	ENSMUSG00000014602.15	0.083861	0.120118	-2.69292	0.577818	No significant changes	No significant changes (33207)
Crocc2	ENSMUSG00000084989.3	0.00063256	0.00704001	3.24907	0.49395	No significant changes	No significant changes (33207)
Sned1	ENSMUSG00000047793.13	0.0536556	0.126768	0.77834	0.552216	No significant changes	Mixed significant binding changes
Mterf4	ENSMUSG00000026273.13	0.305114	0.673003	1.3684	0.252565	No significant changes	Decreased FOXC2 only (4988)
Gm28535	ENSMUSG00000101172.1	0.0710296	0.0683573	-0.67816	0.892045	No significant changes	Decreased FOXC2 only (4988)
Pask	ENSMUSG00000026274.11	0.0336089	0.0487291	0.4124	0.841519	No significant changes	No significant changes (33207)
Ppp1r7	ENSMUSG00000026275.13	0.94546	1.60331	0.424889	0.494941	No significant changes	No significant changes (33207)
Hdlbp	ENSMUSG00000034088.15	2.11771	2.26758	-0.0554602	0.871738	No significant changes	No significant changes (33207)
Sept2	ENSMUSG00000026276.20	40.5945	24.3473	-0.467782	0.748644	No significant changes	No significant changes (33207)
Sept2	ENSMUSG00000116048.1	41.2929	24.7659	NA	NA	No significant changes	No significant changes (33207)
Farp2	ENSMUSG00000034066.13	0.510885	0.76965	0.574268	0.139845	No significant changes	No significant changes (33207)
Stk25	ENSMUSG00000026277.14	2.93336	3.44558	0.186358	0.53486	No significant changes	Mixed significant binding changes
Gm28536	ENSMUSG00000100927.1	1.94697	3.07184	0.516927	0.476961	No significant changes	Decreased FOXC2 only (4988)
Bok	ENSMUSG00000026278.14	50.9667	31.2182	-0.821893	0.0273155	Down-regulated	Mixed significant binding changes
Gm10550	ENSMUSG00000101952.1	0.244963	0.301331	-0.468898	0.748074	No significant changes	Increased WT1 only (2896)
Thap4	ENSMUSG00000026279.14	0.300464	0.392043	0.200835	0.710811	No significant changes	No significant changes (33207)
Atg4b	ENSMUSG00000026280.17	0.888046	1.19488	0.221437	0.592539	No significant changes	No significant changes (33207)
Dtymk	ENSMUSG00000026281.15	0.640058	0.699816	-0.00759382	0.992962	No significant changes	No significant changes (33207)
Ing5	ENSMUSG00000026283.13	2.75117	3.32305	0.0760951	0.831378	No significant changes	No significant changes (33207)
D2hgdh	ENSMUSG00000073609.9	0.487345	1.19355	0.877238	0.215683	No significant changes	No significant changes (33207)
Fam174a	ENSMUSG00000051185.9	27.0755	35.0637	0.195302	0.483947	No significant changes	No significant changes (33207)
St8sia4	ENSMUSG00000040710.10	0.00521985	0.00561339	-0.538871	0.896247	No significant changes	Decreased FOXC2 only (4988)
Slco4c1	ENSMUSG00000040693.7	0.00312555	0.00401107	-0.690141	0.890131	No significant changes	No significant changes (33207)
D1Ertd622e	ENSMUSG00000044768.16	2.15326	1.62505	-0.489721	0.14076	No significant changes	Increased FOXC2 only (11623)
Ppip5k2	ENSMUSG00000040648.14	1.1589	1.91549	0.574756	0.125729	No significant changes	Increased FOXC2 only (11623)
Gin1	ENSMUSG00000026333.14	2.32939	2.95247	0.191199	0.58199	No significant changes	Increased FOXC2 only (11623)
Gm37140	ENSMUSG00000104140.1	0.184092	0.421707	1.68038	0.455957	No significant changes	No significant changes (33207)
Pam	ENSMUSG00000026335.16	1.04139	2.12145	0.899145	0.0166967	Up-regulated	Increased FOXC2 only (11623)
Rnf152	ENSMUSG00000047496.6	0.00254208	0.00878017	3.5785	0.462519	No significant changes	No significant changes (33207)
Pign	ENSMUSG00000056536.14	0.236013	0.251408	0.185918	0.715056	No significant changes	Increased FOXC2 only (11623)
Zcchc2	ENSMUSG00000038866.15	0.328678	0.353668	0.0546001	0.928542	No significant changes	No significant changes (33207)
Phlpp1	ENSMUSG00000044340.7	0.072369	0.12379	1.53286	0.0245358	Up-regulated	Increased FOXC2 only (11623)
Gm37053	ENSMUSG00000103348.1	0.0405051	0	-0.690141	0.890131	No significant changes	Mixed significant binding changes
Bcl2	ENSMUSG00000057329.7	0.557188	0.750065	0.288522	0.403451	No significant changes	Mixed significant binding changes
Kdsr	ENSMUSG00000009905.5	3.52489	2.82414	-0.484072	0.117232	No significant changes	Mixed significant binding changes
Vps4b	ENSMUSG00000009907.17	7.86822	7.68679	-0.19016	0.478081	No significant changes	Mixed significant binding changes
Dsel	ENSMUSG00000038702.6	0.358963	0.336655	-0.664905	0.639554	No significant changes	No significant changes (33207)
Tsn	ENSMUSG00000026374.14	43.3299	40.7047	-0.222443	0.395068	No significant changes	No significant changes (33207)
Nifk	ENSMUSG00000026377.12	3.93694	4.2652	-0.0990178	0.802677	No significant changes	No significant changes (33207)
Clasp1	ENSMUSG00000064302.13	0.267155	0.331471	-0.208893	0.645635	No significant changes	Increased FOXC2 only (11623)
Gm28466	ENSMUSG00000100770.1	0.039918	0	-0.67816	0.892045	No significant changes	Increased FOXC2 only (11623)
Tfcp2l1	ENSMUSG00000026380.10	0.0430406	0.133392	2.02956	0.0398023	Up-regulated	No significant changes (33207)
Inhbb	ENSMUSG00000037035.5	0.29818	0.799817	0.713284	0.57302	No significant changes	Mixed significant binding changes
Ralb	ENSMUSG00000004451.14	1.0101	0.780197	-0.425417	0.329147	No significant changes	No significant changes (33207)
Gm27184	ENSMUSG00000098447.2	0.177074	0.137071	-0.536715	0.764073	No significant changes	No significant changes (33207)
Tmem185b	ENSMUSG00000098923.1	13.1868	10.0206	-0.796094	0.0440297	Down-regulated	No significant changes (33207)
3830432H09Rik	ENSMUSG00000101731.1	0.069962	0.0516833	0.0220633	0.995539	No significant changes	No significant changes (33207)
Gm37219	ENSMUSG00000102687.1	5.97743	3.39004	-0.757354	0.45858	No significant changes	Mixed significant binding changes
Ptpn4	ENSMUSG00000026384.13	0.925396	1.39203	0.893646	0.0592887	No significant changes	Increased FOXC2 only (11623)
Tmem177	ENSMUSG00000036975.5	6.53832	6.33331	-0.26987	0.505462	No significant changes	No significant changes (33207)
Tmem37	ENSMUSG00000050777.7	10.9805	17.1307	0.511192	0.174238	No significant changes	Decreased FOXC2 only (4988)
Dbi	ENSMUSG00000026385.16	2.66918	2.10924	-0.586956	0.289375	No significant changes	Decreased FOXC2 only (4988)
3110009E18Rik	ENSMUSG00000026388.15	0.044493	0.0741828	1.42179	0.413535	No significant changes	Mixed significant binding changes
Steap3	ENSMUSG00000026389.16	2.75119	3.31641	0.0459017	0.905959	No significant changes	Mixed significant binding changes
En1	ENSMUSG00000058665.8	0	0.0669965	3.5785	0.462519	No significant changes	Increased FOXC2 only (11623)
Insig2	ENSMUSG00000003721.14	10.3932	7.4999	-0.589494	0.0778893	No significant changes	Increased WT1 only (2896)
Gm37174	ENSMUSG00000104253.1	0.0276436	0.0519299	1.05708	0.831033	No significant changes	Increased WT1 only (2896)
Ccdc93	ENSMUSG00000026339.18	0.304382	0.25335	-0.371132	0.423641	No significant changes	No significant changes (33207)
Ddx18	ENSMUSG00000001674.11	6.42268	7.22849	0.246638	0.524651	No significant changes	Increased FOXC2 and decreased WT1 (58)
Gm28590	ENSMUSG00000099960.1	0.00443293	0	-1.67082	0.732752	No significant changes	Increased FOXC2 only (11623)
Actr3	ENSMUSG00000026341.16	18.3795	18.7596	-0.146576	0.596135	No significant changes	Increased FOXC2 only (11623)
Slc35f5	ENSMUSG00000026342.10	8.60143	8.73945	-0.0448804	0.866074	No significant changes	Mixed significant binding changes
Gpr39	ENSMUSG00000026343.6	0.121285	0.245246	0.760617	0.165302	No significant changes	Mixed significant binding changes
Lypd1	ENSMUSG00000026344.9	0.274091	0.466164	0.644732	0.261429	No significant changes	Increased FOXC2 only (11623)
Gm37161	ENSMUSG00000104519.1	0.0501615	0	-0.690141	0.890131	No significant changes	Increased FOXC2 only (11623)
Nckap5	ENSMUSG00000049690.15	0.0344769	0.0306785	-0.868655	0.426756	No significant changes	Mixed significant binding changes
Mgat5	ENSMUSG00000036155.13	1.57105	2.94659	0.74896	0.00419041	Up-regulated	Mixed significant binding changes
Gm37772	ENSMUSG00000104039.1	0	0.0669845	2.50824	0.612752	No significant changes	Mixed significant binding changes
Gm37510	ENSMUSG00000104378.1	0.609533	0.667083	0.239	0.841204	No significant changes	Mixed significant binding changes
Gm38301	ENSMUSG00000103390.1	0.0830485	0.120488	-0.690141	0.890131	No significant changes	Increased WT1 only (2896)
Tmem163	ENSMUSG00000026347.13	0.0926165	0.185848	-0.24023	0.833536	No significant changes	Increased FOXC2 only (11623)
Acmsd	ENSMUSG00000026348.7	0.0813949	0.139984	-0.00508633	0.996756	No significant changes	Increased FOXC2 only (11623)
2900009J06Rik	ENSMUSG00000102014.1	0.0886192	0.118592	2.50824	0.612752	No significant changes	Mixed significant binding changes
Ccnt2	ENSMUSG00000026349.14	3.89331	4.65853	0.0782268	0.838323	No significant changes	Mixed significant binding changes
Rab3gap1	ENSMUSG00000036104.12	2.30721	2.71643	0.118956	0.705384	No significant changes	No significant changes (33207)
Zranb3	ENSMUSG00000036086.16	4.48562	5.91104	-3.12885	0.202593	No significant changes	No significant changes (33207)
R3hdm1	ENSMUSG00000056211.13	0.249226	0.283974	0.152964	0.752762	No significant changes	No significant changes (33207)
Ubxn4	ENSMUSG00000026353.9	3.95491	3.12175	-0.332212	0.29583	No significant changes	No significant changes (33207)
Dars	ENSMUSG00000026356.15	2.2915	2.67734	0.0843357	0.776789	No significant changes	No significant changes (33207)
Cxcr4	ENSMUSG00000045382.6	0.0880603	0.0159769	-1.331	0.710713	No significant changes	No significant changes (33207)
Thsd7b	ENSMUSG00000042581.14	0.195543	0.233389	-4.13804	0.165632	No significant changes	Increased FOXC2 only (11623)
Cd55	ENSMUSG00000026399.12	86.1115	142.249	0.590105	0.0341639	Up-regulated	Increased FOXC2 only (11623)
Gm16083	ENSMUSG00000085526.1	0.466949	0.624127	0.221695	0.655973	No significant changes	Increased FOXC2 only (11623)
Gm37109	ENSMUSG00000102139.1	0.157545	0.360716	-0.0117986	0.997274	No significant changes	Increased FOXC2 only (11623)
Gm37283	ENSMUSG00000103751.1	0.0825138	0.184374	0.42854	0.909469	No significant changes	Increased FOXC2 only (11623)
Gm29427	ENSMUSG00000101904.1	0.339829	0.314767	-1.68166	0.731043	No significant changes	Mixed significant binding changes
Pfkfb2	ENSMUSG00000026409.14	1.41904	1.12679	-0.388653	0.587532	No significant changes	Mixed significant binding changes
Yod1	ENSMUSG00000046404.5	5.71808	4.15981	-0.659479	0.0948228	No significant changes	Mixed significant binding changes
Gm37163	ENSMUSG00000104515.1	0.0733569	0.149218	0.658604	0.894725	No significant changes	Mixed significant binding changes
AA986860	ENSMUSG00000042510.7	0.454931	0.394423	0.633998	0.546745	No significant changes	Mixed significant binding changes
Gm28857	ENSMUSG00000099556.1	0.178823	0.056111	-1.67082	0.732752	No significant changes	Mixed significant binding changes
Mapkapk2	ENSMUSG00000016528.10	0.58962	0.710964	0.122642	0.807977	No significant changes	Mixed significant binding changes
Gm37084	ENSMUSG00000102856.1	0.0229376	0.0538493	1.05708	0.831033	No significant changes	Mixed significant binding changes
Dyrk3	ENSMUSG00000016526.8	0.282672	0.089219	-1.84903	0.171512	No significant changes	Mixed significant binding changes
Eif2d	ENSMUSG00000026427.16	2.07085	1.66121	-0.440295	0.21425	No significant changes	Mixed significant binding changes
Rassf5	ENSMUSG00000026430.16	0.0450984	0.0392108	-1.11835	0.706927	No significant changes	Decreased FOXC2 only (4988)
Ikbke	ENSMUSG00000042349.13	0.252974	0.130139	-1.40901	0.161666	No significant changes	Mixed significant binding changes
Gm38262	ENSMUSG00000102733.1	0	0.0473409	2.09778	0.673436	No significant changes	Increased FOXC2 only (11623)
Gm37954	ENSMUSG00000104060.1	4.39795	2.23778	-1.05435	0.200935	No significant changes	Increased FOXC2 only (11623)
Gm29488	ENSMUSG00000101778.1	0.312094	0.933759	1.69925	0.317317	No significant changes	Increased FOXC2 only (11623)
Gm24273	ENSMUSG00000076287.1	0.480963	1.7081	2.50824	0.612752	No significant changes	Increased FOXC2 only (11623)
Srgap2	ENSMUSG00000026425.15	0.806427	0.977163	0.079031	0.821174	No significant changes	Increased FOXC2 only (11623)
Fam72a	ENSMUSG00000055184.4	0.523532	0.637697	0.244931	0.789084	No significant changes	Increased FOXC2 only (11623)
Rab7b	ENSMUSG00000052688.12	6.24771	3.94598	-0.745883	0.0697157	No significant changes	No significant changes (33207)
Slc26a9	ENSMUSG00000042268.10	0.0188669	0.0071417	-0.690141	0.890131	No significant changes	Increased WT1 only (2896)
Slc41a1	ENSMUSG00000013275.9	1.02096	0.487766	-1.50496	0.0107373	Down-regulated	No significant changes (33207)
Rab29	ENSMUSG00000026433.13	5.70908	5.07536	-0.325525	0.493316	No significant changes	No significant changes (33207)
Nucks1	ENSMUSG00000026434.12	3.20516	3.29704	-0.462275	0.213383	No significant changes	No significant changes (33207)
Elk4	ENSMUSG00000026436.15	1.03043	0.626898	-0.870004	0.111472	No significant changes	No significant changes (33207)
Klhdc8a	ENSMUSG00000042115.4	0.38013	0.366995	-0.405775	0.679926	No significant changes	Mixed significant binding changes
Nuak2	ENSMUSG00000009772.15	14.1369	14.7867	-0.0930768	0.766689	No significant changes	Mixed significant binding changes
Tmcc2	ENSMUSG00000042066.16	0.327846	0.138932	-0.605982	0.482032	No significant changes	Mixed significant binding changes
Dstyk	ENSMUSG00000042046.15	0.541642	0.736546	0.343784	0.461312	No significant changes	Mixed significant binding changes
6030442K20Rik	ENSMUSG00000097760.2	0.221577	0.231092	-0.123016	0.91975	No significant changes	Increased FOXC2 and WT1 (1380)
Rbbp5	ENSMUSG00000026439.14	0.945706	1.2887	0.352895	0.414565	No significant changes	Increased FOXC2 and WT1 (1380)
Nfasc	ENSMUSG00000026442.14	0.0692116	0.0568038	0.0220633	0.995539	No significant changes	Increased FOXC2 only (11623)
Mdm4	ENSMUSG00000054387.13	1.39235	1.43826	-0.12323	0.792022	No significant changes	No significant changes (33207)
Gm29257	ENSMUSG00000100228.1	98.4903	105.973	1.05708	0.831033	No significant changes	No significant changes (33207)
Pik3c2b	ENSMUSG00000026447.16	0.00527571	0.00103815	-0.67816	0.892045	No significant changes	Decreased FOXC2 only (4988)
Gm26616	ENSMUSG00000102425.1	5.79715	3.66526	-0.79911	0.0668323	No significant changes	Increased FOXC2 only (11623)
Ppp1r15b	ENSMUSG00000046062.5	4.36125	3.2033	-0.402763	0.363423	No significant changes	Increased FOXC2 only (11623)
Plekha6	ENSMUSG00000041757.17	0.0154231	0.0294682	0.54489	0.717926	No significant changes	Increased FOXC2 only (11623)
Etnk2	ENSMUSG00000070644.13	0.0890839	0.0284167	-1.41066	0.546462	No significant changes	Mixed significant binding changes
Sox13	ENSMUSG00000070643.11	1.41658	2.2072	0.569818	0.219475	No significant changes	Mixed significant binding changes
Snrpe	ENSMUSG00000090553.8	57.6641	49.928	-0.100408	0.881844	No significant changes	No significant changes (33207)
Zc3h11a	ENSMUSG00000102976.6	2.78632	2.6376	0.329847	0.685803	No significant changes	Mixed significant binding changes
Zc3h11a	ENSMUSG00000116275.1	2.78693	2.63817	NA	NA	No significant changes	Mixed significant binding changes
Lax1	ENSMUSG00000051998.14	0.0204643	0.0118761	-2.27772	0.639042	No significant changes	Mixed significant binding changes
Atp2b4	ENSMUSG00000026463.17	0.0387229	0.0329279	-0.804547	0.561524	No significant changes	Increased FOXC2 only (11623)
Gm15851	ENSMUSG00000090208.1	0.328313	0.543975	-0.380629	0.80887	No significant changes	Increased FOXC2 only (11623)
Prelp	ENSMUSG00000041577.5	0.272408	0.405961	-0.53126	0.761609	No significant changes	Increased FOXC2 only (11623)
Btg2	ENSMUSG00000020423.6	105.097	103.878	0.0267982	0.940209	No significant changes	Mixed significant binding changes
Gm38140	ENSMUSG00000102380.1	2.54271	1.52265	-0.504096	0.486244	No significant changes	Mixed significant binding changes
Gm8618	ENSMUSG00000073559.2	9.91426	9.19134	-3.48742	0.323925	No significant changes	Mixed significant binding changes
Chit1	ENSMUSG00000026450.14	0.0662989	0.0496041	-0.882321	0.625141	No significant changes	Mixed significant binding changes
Mybph	ENSMUSG00000042451.12	2.87704	0.202761	-3.73421	2.80058244226013e-07	Down-regulated	Mixed significant binding changes
Adora1	ENSMUSG00000042429.8	0.557222	0.130256	-2.01833	0.0162699	Down-regulated	Mixed significant binding changes
Tmem183a	ENSMUSG00000042305.12	7.52046	6.48138	-0.283693	0.353304	No significant changes	No significant changes (33207)
Cyb5r1	ENSMUSG00000026456.18	20.2029	18.9351	-0.233789	0.443596	No significant changes	Increased FOXC2 only (11623)
Adipor1	ENSMUSG00000026457.14	113.705	132.957	0.0929687	0.749262	No significant changes	Increased FOXC2 only (11623)
Klhl12	ENSMUSG00000026455.14	2.85576	3.19754	-0.0686998	0.835191	No significant changes	Increased FOXC2 only (11623)
Rabif	ENSMUSG00000042229.9	13.2219	15.5673	-0.0198254	0.947259	No significant changes	Increased FOXC2 only (11623)
Gm25612	ENSMUSG00000077202.1	2.37061	4.30024	1.234	0.526109	No significant changes	Increased FOXC2 only (11623)
Gm29376	ENSMUSG00000101955.1	0.0406219	0.0448709	-0.67816	0.892045	No significant changes	No significant changes (33207)
Mgat4e	ENSMUSG00000046367.10	0.0373855	0.0331333	-0.67816	0.892045	No significant changes	No significant changes (33207)
Kdm5b	ENSMUSG00000042207.17	0.959585	1.47368	0.400132	0.220419	No significant changes	No significant changes (33207)
Syt2	ENSMUSG00000026452.15	0.0370475	0.0362655	-1.69243	0.729346	No significant changes	Mixed significant binding changes
Gm37949	ENSMUSG00000103614.1	0.344987	0.263679	-2.7789	0.291349	No significant changes	Increased FOXC2 only (11623)
Gm28892	ENSMUSG00000101168.1	0.06749	0.135487	2.62131	0.422905	No significant changes	Increased FOXC2 only (11623)
Ppp1r12b	ENSMUSG00000073557.12	0.0828462	0.104714	0.21753	0.759457	No significant changes	Decreased WT1 only (180)
Ube2t	ENSMUSG00000026429.9	0.338666	0.0805643	-2.72206	0.0307039	Down-regulated	Decreased WT1 only (180)
Ptprv	ENSMUSG00000097993.7	55.8047	35.9312	-0.775287	0.0842142	No significant changes	Mixed significant binding changes
Gm10535	ENSMUSG00000097988.1	109.089	73.9849	-0.406335	0.41141	No significant changes	Mixed significant binding changes
Ptpn7	ENSMUSG00000031506.11	0.0174212	0.0577416	4.16637	0.327337	No significant changes	Mixed significant binding changes
Arl8a	ENSMUSG00000026426.10	41.5905	39.4469	-0.14397	0.67247	No significant changes	Mixed significant binding changes
Gm26280	ENSMUSG00000087721.1	0.446487	0	-2.69292	0.577818	No significant changes	Mixed significant binding changes
Elf3	ENSMUSG00000003051.13	0.469492	1.12593	1.24853	0.33726	No significant changes	No significant changes (33207)
Rnpep	ENSMUSG00000041926.15	0.214617	0.222513	-0.432137	0.669187	No significant changes	No significant changes (33207)
Timm17a	ENSMUSG00000062580.9	2.55694	2.56976	-0.123738	0.795284	No significant changes	No significant changes (33207)
Shisa4	ENSMUSG00000041889.7	13.85	4.6578	-1.71498	0.0026064	Down-regulated	Decreased FOXC2 only (4988)
Ipo9	ENSMUSG00000041879.13	1.46954	1.57221	-0.119141	0.740987	No significant changes	Decreased FOXC2 only (4988)
Csrp1	ENSMUSG00000026421.14	10.4815	7.49456	-0.92441	0.0842694	No significant changes	Mixed significant binding changes
Phlda3	ENSMUSG00000041801.5	308.02	75.7591	-2.01558	0.25605	No significant changes	Mixed significant binding changes
Tnni1	ENSMUSG00000026418.16	0.0442958	0.0535651	0.154972	0.948531	No significant changes	Mixed significant binding changes
Lad1	ENSMUSG00000041782.14	0.331783	0.237583	-0.135547	0.881808	No significant changes	Mixed significant binding changes
Tnnt2	ENSMUSG00000026414.13	0.0209015	0.0176104	2.12531	0.60367	No significant changes	Mixed significant binding changes
Igfn1	ENSMUSG00000051985.12	0.0059825	0.00353933	0.0392662	0.992987	No significant changes	Mixed significant binding changes
Tmem9	ENSMUSG00000026411.17	55.0006	78.7504	0.351469	0.213763	No significant changes	Mixed significant binding changes
Ascl5	ENSMUSG00000097918.1	0.576409	0	-2.25543	0.642402	No significant changes	Mixed significant binding changes
Cacna1s	ENSMUSG00000026407.17	0.0221823	0.0135049	-0.826418	0.679933	No significant changes	Mixed significant binding changes
Kif21b	ENSMUSG00000041642.18	0.0009675	0	-0.690141	0.890131	No significant changes	Mixed significant binding changes
Camsap2	ENSMUSG00000041570.14	0.387649	0.466199	0.160931	0.739189	No significant changes	No significant changes (33207)
9230116N13Rik	ENSMUSG00000097403.2	0.0359682	0.108921	3.41623	0.483963	No significant changes	No significant changes (33207)
Ddx59	ENSMUSG00000026404.12	0.0976042	0.09724	0.808621	0.819145	No significant changes	No significant changes (33207)
Zfp281	ENSMUSG00000041483.14	8.57092	8.99295	-0.108882	0.768078	No significant changes	No significant changes (33207)
Nr5a2	ENSMUSG00000026398.14	0.040446	0.0387552	-0.690141	0.890131	No significant changes	Decreased FOXC2 only (4988)
Gm4258	ENSMUSG00000098243.3	0.0111281	0.0202812	1.79717	0.414267	No significant changes	No significant changes (33207)
Gm37080	ENSMUSG00000102651.1	0.0328111	0	-0.67816	0.892045	No significant changes	Decreased FOXC2 only (4988)
Nek7	ENSMUSG00000026393.10	4.52382	4.65733	-0.0354326	0.896562	No significant changes	Decreased FOXC2 only (4988)
Gm37045	ENSMUSG00000102365.1	0.0823591	0.132816	0.42854	0.909469	No significant changes	Increased FOXC2 only (11623)
Dennd1b	ENSMUSG00000056268.15	0.0388045	0.0605595	0.125795	0.800597	No significant changes	Increased FOXC2 only (11623)
Gm37423	ENSMUSG00000104436.1	0.0370955	0.05873	-0.67816	0.892045	No significant changes	Increased FOXC2 only (11623)
Gm16304	ENSMUSG00000085481.1	0.159966	0.168839	-0.67816	0.892045	No significant changes	Increased FOXC2 only (11623)
Zbtb41	ENSMUSG00000033964.12	0.376111	0.584232	0.376289	0.520513	No significant changes	Decreased FOXC2 only (4988)
Gm5835	ENSMUSG00000101795.2	10.1483	12.6375	0.0310879	0.982375	No significant changes	Increased FOXC2 only (11623)
B3galt2	ENSMUSG00000033849.3	1.50558	2.98186	0.840477	0.132144	No significant changes	Increased FOXC2 only (11623)
Cdc73	ENSMUSG00000026361.9	1.44456	1.81591	0.0741824	0.839647	No significant changes	No significant changes (33207)
Uchl5	ENSMUSG00000018189.12	12.3436	10.7058	-0.344346	0.188638	No significant changes	Mixed significant binding changes
Gm29170	ENSMUSG00000100455.1	0.491953	0.359359	-0.1985	0.885482	No significant changes	Increased FOXC2 only (11623)
Rgs2	ENSMUSG00000026360.9	5.83209	3.95239	-0.819499	0.11905	No significant changes	Mixed significant binding changes
Pla2g4a	ENSMUSG00000056220.14	0.0226383	0.0168121	-0.951114	0.48577	No significant changes	Decreased FOXC2 only (4988)
Ptgs2	ENSMUSG00000032487.8	0.00550145	0.0478896	0.646606	0.896614	No significant changes	Decreased FOXC2 only (4988)
Tpr	ENSMUSG00000006005.18	1.7006	1.88071	0.0525569	0.863704	No significant changes	No significant changes (33207)
Prg4	ENSMUSG00000006014.16	0.159808	0.0523972	-3.84958	0.0739069	No significant changes	No significant changes (33207)
Gm29188	ENSMUSG00000099622.1	0.012746	0	-0.690141	0.890131	No significant changes	Increased FOXC2 only (11623)
Gm10138	ENSMUSG00000100954.4	0.456611	0.524486	0.0983812	0.921769	No significant changes	No significant changes (33207)
Ivns1abp	ENSMUSG00000023150.14	6.26016	7.88453	0.236468	0.474701	No significant changes	No significant changes (33207)
Swt1	ENSMUSG00000052748.14	1.50614	1.65864	-0.0679281	0.85452	No significant changes	No significant changes (33207)
Trmt1l	ENSMUSG00000053286.11	4.07578	6.22801	0.491579	0.131178	No significant changes	No significant changes (33207)
Rnf2	ENSMUSG00000026484.13	3.7709	3.50727	-0.183128	0.518015	No significant changes	No significant changes (33207)
Gm36527	ENSMUSG00000103238.1	0.0148878	0	-0.690141	0.890131	No significant changes	No significant changes (33207)
Fam129a	ENSMUSG00000026483.13	0.0890495	0.0656928	-0.625166	0.368458	No significant changes	Increased FOXC2 and WT1 (1380)
2810414N06Rik	ENSMUSG00000100594.1	1.16139	2.07807	0.475498	0.512142	No significant changes	Mixed significant binding changes
Edem3	ENSMUSG00000043019.12	1.45998	1.41244	-0.0995549	0.791399	No significant changes	Mixed significant binding changes
1700025G04Rik	ENSMUSG00000032666.16	0.138945	0.149423	0.199632	0.745634	No significant changes	Mixed significant binding changes
Tsen15	ENSMUSG00000014980.14	5.33454	5.56503	-0.313732	0.455146	No significant changes	Mixed significant binding changes
Colgalt2	ENSMUSG00000032649.14	2.87811	4.02898	0.113824	0.673722	No significant changes	Mixed significant binding changes
Rgl1	ENSMUSG00000026482.13	1.32444	1.23386	-0.0204976	0.943912	No significant changes	Mixed significant binding changes
Gm15479	ENSMUSG00000086145.1	0.0989047	0.0537265	-1.69243	0.729346	No significant changes	Mixed significant binding changes
Gm28792	ENSMUSG00000099868.1	0.00628689	0.00770171	-0.690141	0.890131	No significant changes	Increased FOXC2 only (11623)
Apobec4	ENSMUSG00000055547.4	0.0120867	0	-0.67816	0.892045	No significant changes	Increased FOXC2 only (11623)
Arpc5	ENSMUSG00000008475.13	1.39956	1.76	-0.738113	0.402987	No significant changes	Increased FOXC2 only (11623)
Ncf2	ENSMUSG00000026480.12	2.32873	5.07499	0.939245	0.131033	No significant changes	Increased FOXC2 only (11623)
Smg7	ENSMUSG00000042772.15	0.514213	0.544459	-0.0320161	0.945591	No significant changes	No significant changes (33207)
Lamc2	ENSMUSG00000026479.13	0.480094	0.057924	-3.13275	3.99678261221933e-06	Down-regulated	Mixed significant binding changes
Gm38009	ENSMUSG00000103818.1	0.0118045	0.0671137	3.24907	0.49395	No significant changes	Decreased FOXC2 only (4988)
Lamc1	ENSMUSG00000026478.14	1.05069	0.793542	-0.511069	0.115776	No significant changes	Decreased FOXC2 only (4988)
Shcbp1l	ENSMUSG00000042708.12	0.0304246	0.0170314	-0.67816	0.892045	No significant changes	Decreased FOXC2 only (4988)
Dhx9	ENSMUSG00000042699.11	2.71788	2.30417	-0.377119	0.367553	No significant changes	Increased FOXC2 only (11623)
Npl	ENSMUSG00000042684.8	0.84586	1.13467	0.214173	0.573693	No significant changes	Mixed significant binding changes
Rgs16	ENSMUSG00000026475.7	0.466655	0.173318	-1.20943	0.352839	No significant changes	No significant changes (33207)
Rnasel	ENSMUSG00000066800.11	0.188539	0.174215	0.010963	0.995406	No significant changes	No significant changes (33207)
Teddm2	ENSMUSG00000045968.7	0.121195	0.09325	-0.593943	0.354639	No significant changes	No significant changes (33207)
Glul	ENSMUSG00000026473.16	8.67077	2.36871	-1.87635	0.000663692	Down-regulated	No significant changes (33207)
A830008E24Rik	ENSMUSG00000100627.6	0.00631205	0.0008142	-0.690141	0.890131	No significant changes	Mixed significant binding changes
Ier5	ENSMUSG00000056708.5	7.82703	3.16441	-1.37387	0.152434	No significant changes	Mixed significant binding changes
Mr1	ENSMUSG00000026471.14	2.30869	2.77401	0.0704301	0.849464	No significant changes	Mixed significant binding changes
Stx6	ENSMUSG00000026470.14	3.51075	3.83223	-0.102206	0.743872	No significant changes	Mixed significant binding changes
BC034090	ENSMUSG00000033722.9	0.404307	0.280415	-0.57452	0.433595	No significant changes	Increased WT1 only (2896)
Xpr1	ENSMUSG00000026469.14	0.189294	0.206454	0.175241	0.798288	No significant changes	Mixed significant binding changes
Acbd6	ENSMUSG00000033701.13	0.0932811	0.128413	-0.0108458	0.990671	No significant changes	Mixed significant binding changes
Lhx4	ENSMUSG00000026468.14	0.00724808	0.00417912	-0.690141	0.890131	No significant changes	No significant changes (33207)
Qsox1	ENSMUSG00000033684.14	0.756153	0.203532	-2.18609	3.96142002941301e-05	Down-regulated	No significant changes (33207)
Gm37571	ENSMUSG00000102558.1	0.138783	0.148916	-0.690141	0.890131	No significant changes	No significant changes (33207)
Cep350	ENSMUSG00000033671.18	0.226361	0.37155	0.784641	0.0532713	No significant changes	No significant changes (33207)
Gm9694	ENSMUSG00000102833.1	0.189635	0.652296	1.25769	0.606274	No significant changes	No significant changes (33207)
Tor1aip1	ENSMUSG00000026466.16	10.6452	10.6984	-0.165351	0.536264	No significant changes	No significant changes (33207)
9430034N14Rik	ENSMUSG00000102964.1	0.177219	0.111097	-3.27411	0.391675	No significant changes	No significant changes (33207)
Tor1aip2	ENSMUSG00000050565.16	7.35575	6.60266	-0.304216	0.295488	No significant changes	No significant changes (33207)
Tdrd5	ENSMUSG00000060985.15	14.6517	52.7856	1.67685	1.05223505235478e-05	Up-regulated	Mixed significant binding changes
4930518J20Rik	ENSMUSG00000103705.1	1.76145	6.80284	1.84952	0.0110891	Up-regulated	Mixed significant binding changes
Nphs2	ENSMUSG00000026602.9	1443.51	2940.18	0.851765	0.00306319	Up-regulated	Mixed significant binding changes
Axdnd1	ENSMUSG00000026601.14	255.774	520.473	1.02842	0.152127	No significant changes	Increased FOXC2 only (11623)
Soat1	ENSMUSG00000026600.12	0.134981	0.171647	0.191964	0.80589	No significant changes	No significant changes (33207)
Abl2	ENSMUSG00000026596.13	0.190154	0.210553	0.034109	0.954725	No significant changes	Mixed significant binding changes
Gm38043	ENSMUSG00000104293.1	0.0603014	0.0509045	-0.150112	0.965425	No significant changes	Mixed significant binding changes
Tor3a	ENSMUSG00000060519.11	11.0655	7.44651	-0.777751	0.00791876	Down-regulated	No significant changes (33207)
Fam20b	ENSMUSG00000033557.17	3.1843	3.75408	0.129132	0.649075	No significant changes	No significant changes (33207)
Gm19918	ENSMUSG00000102961.1	75.8117	123.169	0.507529	0.203412	No significant changes	No significant changes (33207)
Angptl1	ENSMUSG00000033544.6	0.248799	0.298716	-2.79017	0.299573	No significant changes	Increased FOXC2 only (11623)
Gm37802	ENSMUSG00000103303.1	0.0490464	0.0247541	0.658604	0.894725	No significant changes	Increased FOXC2 only (11623)
Ralgps2	ENSMUSG00000026594.14	0.0657361	0.0706195	-0.487094	0.68598	No significant changes	No significant changes (33207)
Tex35	ENSMUSG00000026592.13	0.0206659	0.00978585	2.50824	0.612752	No significant changes	Mixed significant binding changes
Rasal2	ENSMUSG00000070565.11	0.31924	0.435542	0.226068	0.488561	No significant changes	Mixed significant binding changes
Gm37578	ENSMUSG00000102391.1	0.033508	0.0555865	0.658604	0.894725	No significant changes	No significant changes (33207)
Gm37060	ENSMUSG00000103808.1	0.345652	0.148134	-1.31793	0.518811	No significant changes	No significant changes (33207)
2810025M15Rik	ENSMUSG00000049881.13	1.33357	1.5605	-0.566692	0.61781	No significant changes	No significant changes (33207)
Sec16b	ENSMUSG00000026589.14	2.02625	2.85381	0.271339	0.409719	No significant changes	Mixed significant binding changes
Brinp2	ENSMUSG00000004031.13	0.0268957	0.0896995	1.35127	0.189143	No significant changes	Mixed significant binding changes
Astn1	ENSMUSG00000026587.15	0.00384866	0.00533018	0.712412	0.818501	No significant changes	Increased FOXC2 only (11623)
Gm37861	ENSMUSG00000103762.1	0	0.0325467	2.50824	0.612752	No significant changes	Increased FOXC2 only (11623)
Gm37115	ENSMUSG00000103572.1	0.144387	0.0787037	-0.531933	0.817758	No significant changes	Mixed significant binding changes
4930523C07Rik	ENSMUSG00000090394.8	9.28258	6.68959	-0.576626	0.0870958	No significant changes	Mixed significant binding changes
4930562F07Rik	ENSMUSG00000026729.9	66.2135	40.5408	-1.0412	0.0238122	Down-regulated	Mixed significant binding changes
Mrps14	ENSMUSG00000058267.13	5.58186	6.92386	-0.050599	0.92425	No significant changes	Increased FOXC2 only (11623)
Cacybp	ENSMUSG00000014226.10	3.17401	3.70351	0.459113	0.583445	No significant changes	Increased FOXC2 only (11623)
4933417C20Rik	ENSMUSG00000103006.1	0.646617	0.748067	-0.0513913	0.980432	No significant changes	Increased FOXC2 only (11623)
Rabgap1l	ENSMUSG00000026721.16	0.0390243	0.0344505	-0.590672	0.308612	No significant changes	No significant changes (33207)
Gm37653	ENSMUSG00000103739.1	0.135477	0.214102	0.467884	0.838927	No significant changes	Decreased FOXC2 only (4988)
Zbtb37	ENSMUSG00000043467.19	0.582311	0.596032	-0.0206682	0.978185	No significant changes	No significant changes (33207)
Gas5	ENSMUSG00000053332.13	23.5165	23.0206	-0.419023	0.248162	No significant changes	No significant changes (33207)
Dars2	ENSMUSG00000026709.10	0.803396	1.16005	0.203031	0.641998	No significant changes	No significant changes (33207)
Gm37634	ENSMUSG00000102864.1	0.744326	1.16335	0.744295	0.679388	No significant changes	No significant changes (33207)
Cenpl	ENSMUSG00000026708.16	0.0911538	0.101517	-2.13502	0.477387	No significant changes	No significant changes (33207)
Klhl20	ENSMUSG00000026705.16	0.173631	0.240212	0.156458	0.864278	No significant changes	No significant changes (33207)
Prdx6	ENSMUSG00000026701.15	21.2424	17.9429	-0.373724	0.249073	No significant changes	No significant changes (33207)
Tnfsf18	ENSMUSG00000066755.2	0.0190721	0	-0.67816	0.892045	No significant changes	Decreased FOXC2 only (4988)
Suco	ENSMUSG00000040297.12	2.33446	3.54906	0.460742	0.137372	No significant changes	Increased WT1 only (2896)
4930558K02Rik	ENSMUSG00000086277.2	5.96042	7.85311	-0.237174	0.933247	No significant changes	Mixed significant binding changes
Pigc	ENSMUSG00000026698.8	52.5427	69.171	0.222643	0.404683	No significant changes	Mixed significant binding changes
Gm38304	ENSMUSG00000103393.1	3.9109	5.11655	-1.67082	0.732752	No significant changes	Mixed significant binding changes
Gm37767	ENSMUSG00000102994.1	0	0.0356735	2.09778	0.673436	No significant changes	No significant changes (33207)
Dnm3os	ENSMUSG00000078190.7	0.0220389	0.0082524	-0.67816	0.892045	No significant changes	Decreased FOXC2 only (4988)
Dnm3	ENSMUSG00000040265.16	0.156944	0.0938396	-2.12813	0.157781	No significant changes	No significant changes (33207)
Gm10176	ENSMUSG00000066752.4	0.01742	0	-0.67816	0.892045	No significant changes	No significant changes (33207)
Vamp4	ENSMUSG00000026696.15	6.35482	6.96185	-0.0161341	0.960719	No significant changes	Increased FOXC2 only (11623)
Prrc2c	ENSMUSG00000040225.15	0.963298	1.32696	0.421734	0.218652	No significant changes	No significant changes (33207)
Fmo4	ENSMUSG00000026692.12	0.0452896	0.0224624	-2.87221	0.318602	No significant changes	No significant changes (33207)
Fmo1	ENSMUSG00000040181.14	0.225885	0.39081	0.639857	0.285574	No significant changes	Mixed significant binding changes
Fmo2	ENSMUSG00000040170.13	1.21827	0.485113	-1.31991	0.148218	No significant changes	Mixed significant binding changes
Prrx1	ENSMUSG00000026586.16	0.0124891	0.0192064	2.50824	0.612752	No significant changes	Increased FOXC2 only (11623)
Gorab	ENSMUSG00000040124.5	0.0765953	0.0697094	0.297974	0.898354	No significant changes	No significant changes (33207)
Kifap3	ENSMUSG00000026585.13	2.57844	3.12914	0.102352	0.698607	No significant changes	No significant changes (33207)
Scyl3	ENSMUSG00000026584.14	0.462518	0.450526	-0.12411	0.841821	No significant changes	Mixed significant binding changes
BC055324	ENSMUSG00000041406.14	0.224483	0.238924	0.397079	0.73672	No significant changes	Increased FOXC2 only (11623)
Mettl18	ENSMUSG00000041396.13	0.107687	0.107082	1.05708	0.831033	No significant changes	Increased FOXC2 only (11623)
Slc19a2	ENSMUSG00000040918.12	15.8412	4.10769	-1.93661	0.0871353	No significant changes	Mixed significant binding changes
Ccdc181	ENSMUSG00000026578.6	0.481144	0.801477	0.30746	0.8264	No significant changes	Mixed significant binding changes
Blzf1	ENSMUSG00000026577.13	10.8974	11.4415	-0.0360197	0.896392	No significant changes	No significant changes (33207)
Nme7	ENSMUSG00000026575.15	4.0754	0.667786	-2.74269	0.00480656	Down-regulated	No significant changes (33207)
Atp1b1	ENSMUSG00000026576.12	67.3363	8.77072	-2.95859	0.00462959	Down-regulated	Increased FOXC2 only (11623)
Sft2d2	ENSMUSG00000040848.11	7.33327	7.77809	-0.0342016	0.911938	No significant changes	Mixed significant binding changes
Tiprl	ENSMUSG00000040843.10	7.06285	8.26932	0.151158	0.605615	No significant changes	Mixed significant binding changes
Gm38190	ENSMUSG00000102302.1	0.0438501	0.047156	-0.927365	0.810489	No significant changes	Mixed significant binding changes
Dcaf6	ENSMUSG00000026571.12	0.184582	0.162207	-0.854303	0.14884	No significant changes	Increased WT1 only (2896)
Mpc2	ENSMUSG00000026568.6	5.36148	6.0119	0.085858	0.789616	No significant changes	Increased WT1 only (2896)
Mpzl1	ENSMUSG00000026566.15	2.76268	4.39703	0.46475	0.164101	No significant changes	Mixed significant binding changes
Gm18407	ENSMUSG00000104517.1	0.271093	0.366648	-0.67816	0.892045	No significant changes	Mixed significant binding changes
Rcsd1	ENSMUSG00000040723.14	3.28236	2.94451	-0.28144	0.378886	No significant changes	Mixed significant binding changes
Creg1	ENSMUSG00000040713.12	28.6848	34.6857	0.0529222	0.843822	No significant changes	Increased FOXC2 only (11623)
Gm37856	ENSMUSG00000103768.1	0.524544	0.18694	-1.24807	0.622841	No significant changes	Increased FOXC2 only (11623)
Pou2f1	ENSMUSG00000026565.18	0.150765	0.144145	0.0248943	0.966973	No significant changes	Mixed significant binding changes
Gm26665	ENSMUSG00000097196.2	0.021234	0.0240788	-1.67082	0.732752	No significant changes	Mixed significant binding changes
Dusp27	ENSMUSG00000026564.9	0.115089	0.033558	-0.841059	0.5826	No significant changes	Decreased FOXC2 only (4988)
Mael	ENSMUSG00000040629.8	0.209545	0.202267	-0.413289	0.610149	No significant changes	Mixed significant binding changes
Ildr2	ENSMUSG00000040612.13	12.8179	29.0234	1.05388	3.07844622626065e-05	Up-regulated	Mixed significant binding changes
5330438I03Rik	ENSMUSG00000091393.1	75.8024	146.659	0.737323	0.0419839	Up-regulated	Mixed significant binding changes
Gm15853	ENSMUSG00000103400.2	0.28218	0.185752	-0.308797	0.885792	No significant changes	No significant changes (33207)
Tada1	ENSMUSG00000026563.13	1.95311	2.59802	0.0725859	0.889499	No significant changes	No significant changes (33207)
Pogk	ENSMUSG00000040596.15	1.8274	2.51733	0.33315	0.347448	No significant changes	No significant changes (33207)
Gm16701	ENSMUSG00000097823.2	1.00883	1.83078	1.06629	0.381862	No significant changes	Increased FOXC2 only (11623)
Gm16701	ENSMUSG00000102548.1	0.382334	0.4242	-0.0231398	0.976935	No significant changes	Increased FOXC2 only (11623)
Fam78b	ENSMUSG00000060568.14	0.102377	0.249173	0.947664	0.155661	No significant changes	Increased FOXC2 only (11623)
Gm37994	ENSMUSG00000103333.1	0.192856	0.159964	-2.67604	0.549843	No significant changes	Mixed significant binding changes
Uck2	ENSMUSG00000026558.13	3.81822	1.75011	-1.18141	0.000818846	Down-regulated	Mixed significant binding changes
Gm2453	ENSMUSG00000102909.1	0.0882586	0.0916541	-1.34798	0.672428	No significant changes	Mixed significant binding changes
Tmco1	ENSMUSG00000052428.10	23.5918	31.4321	0.31838	0.229214	No significant changes	Mixed significant binding changes
Aldh9a1	ENSMUSG00000026687.14	4.8788	8.66634	0.655791	0.118861	No significant changes	No significant changes (33207)
Mgst3	ENSMUSG00000026688.5	16.5561	10.7757	-0.80501	0.0130687	Down-regulated	No significant changes (33207)
Lmx1a	ENSMUSG00000026686.14	0.0498859	0.0488475	0.387688	0.794397	No significant changes	No significant changes (33207)
Gm20711	ENSMUSG00000093538.2	0.0225278	0.0202113	-4.01035	0.200822	No significant changes	Mixed significant binding changes
Gm38381	ENSMUSG00000102594.1	0.123837	0.0985611	2.2708	0.517881	No significant changes	Increased FOXC2 only (11623)
Pbx1	ENSMUSG00000052534.15	0.0749089	0.0632957	-0.820309	0.220692	No significant changes	Mixed significant binding changes
1700063I16Rik	ENSMUSG00000103463.1	0.295222	0.6113	-0.989594	0.798064	No significant changes	Decreased FOXC2 and increased WT1 (801)
Nuf2	ENSMUSG00000026683.14	0.0394984	0.020895	-1.26904	0.596385	No significant changes	No significant changes (33207)
Rgs4	ENSMUSG00000038530.11	0.890239	0.525699	-0.988868	0.379541	No significant changes	No significant changes (33207)
Hsd17b7	ENSMUSG00000026675.12	3.75629	4.88172	0.218974	0.505118	No significant changes	No significant changes (33207)
3110045C21Rik	ENSMUSG00000097503.2	0.350853	0.19069	-0.690141	0.890131	No significant changes	No significant changes (33207)
Uap1	ENSMUSG00000026670.15	1.61095	1.79133	0.0738124	0.840184	No significant changes	Decreased FOXC2 only (4988)
Uhmk1	ENSMUSG00000026667.14	1.48673	2.6711	0.875856	0.0238213	Up-regulated	Decreased FOXC2 only (4988)
4930500M09Rik	ENSMUSG00000044306.4	0.757184	1.27325	1.26551	0.32949	No significant changes	Decreased FOXC2 only (4988)
Gm6345	ENSMUSG00000096964.1	0.123304	0.14913	-1.68166	0.731043	No significant changes	No significant changes (33207)
Nos1ap	ENSMUSG00000038473.14	2.54176	2.13698	0.715476	0.293248	No significant changes	Mixed significant binding changes
Olfml2b	ENSMUSG00000038463.8	0.0156149	0.00488141	-3.00583	0.457418	No significant changes	No significant changes (33207)
Atf6	ENSMUSG00000026663.6	0.255844	0.249539	0.0899393	0.863796	No significant changes	Increased FOXC2 only (11623)
Gm9929	ENSMUSG00000053925.4	4.88556	6.63698	0.239342	0.469729	No significant changes	Increased FOXC2 only (11623)
Dusp12	ENSMUSG00000026659.13	5.37148	7.43642	0.424349	0.220227	No significant changes	Increased FOXC2 only (11623)
Gm26620	ENSMUSG00000096968.1	2.73173	4.72168	1.01331	0.323503	No significant changes	Increased FOXC2 only (11623)
Fcgr4	ENSMUSG00000059089.4	0.443323	0.0439406	-4.87657	0.00892258	Down-regulated	Increased WT1 only (2896)
Fcgr3	ENSMUSG00000059498.13	0.0757434	0.0434336	-1.57341	0.655894	No significant changes	Increased WT1 only (2896)
Cfap126	ENSMUSG00000026649.14	0.408108	0.524714	0.292286	0.706098	No significant changes	Increased FOXC2 only (11623)
Sdhc	ENSMUSG00000058076.12	36.2748	37.4478	-0.027956	0.925478	No significant changes	Increased FOXC2 only (11623)
Mpz	ENSMUSG00000056569.11	0.0151397	0.0340765	-0.67816	0.892045	No significant changes	Increased FOXC2 only (11623)
Nr1i3	ENSMUSG00000005677.14	2.09945	3.45578	0.283937	0.74524	No significant changes	Mixed significant binding changes
Tomm40l	ENSMUSG00000005674.9	4.59216	6.87951	0.578206	0.173029	No significant changes	Mixed significant binding changes
Fcer1g	ENSMUSG00000058715.11	1.07301	0.757776	-0.181799	0.901171	No significant changes	Mixed significant binding changes
Ndufs2	ENSMUSG00000013593.12	135.112	115.273	-0.367593	0.172353	No significant changes	Mixed significant binding changes
Adamts4	ENSMUSG00000006403.13	15.4899	3.18365	-2.51709	0.0608666	No significant changes	Mixed significant binding changes
B4galt3	ENSMUSG00000052423.14	29.6009	30.9187	-0.0542067	0.845685	No significant changes	Mixed significant binding changes
Ppox	ENSMUSG00000062729.11	15.6534	21.7556	0.368628	0.30219	No significant changes	Mixed significant binding changes
Usp21	ENSMUSG00000053483.13	10.0182	16.2223	0.491829	0.215669	No significant changes	Mixed significant binding changes
Ufc1	ENSMUSG00000062963.10	69.0345	82.7126	0.0216914	0.942533	No significant changes	Mixed significant binding changes
Gm20045	ENSMUSG00000103983.1	0.343638	0.455701	-0.140715	0.923965	No significant changes	Decreased FOXC2 only (4988)
Dedd	ENSMUSG00000013973.12	2.14579	2.65811	0.165363	0.683092	No significant changes	Mixed significant binding changes
Nit1	ENSMUSG00000013997.10	6.29811	7.61205	0.143481	0.672257	No significant changes	Mixed significant binding changes
Pfdn2	ENSMUSG00000006412.10	1.77459	2.81163	0.428758	0.376697	No significant changes	Mixed significant binding changes
Gm37154	ENSMUSG00000102929.1	0.13106	0.340257	1.11264	0.698366	No significant changes	Mixed significant binding changes
Arhgap30	ENSMUSG00000048865.16	0.00554305	0.0192542	2.09778	0.673436	No significant changes	Mixed significant binding changes
Usf1	ENSMUSG00000026641.13	6.03174	10.8789	0.607717	0.236197	No significant changes	Mixed significant binding changes
Tstd1	ENSMUSG00000103711.1	2.02079	2.92684	0.535357	0.586652	No significant changes	Mixed significant binding changes
F11r	ENSMUSG00000038235.4	25.7005	24.6734	-0.180071	0.473653	No significant changes	Mixed significant binding changes
B930036N10Rik	ENSMUSG00000091993.2	8.05714	13.5046	0.54393	0.173851	No significant changes	Increased FOXC2 only (11623)
Alyref2	ENSMUSG00000060244.1	24.3124	38.3892	0.550405	0.166624	No significant changes	Increased FOXC2 only (11623)
Ncstn	ENSMUSG00000003458.12	43.2062	49.9731	0.0797674	0.749794	No significant changes	No significant changes (33207)
Copa	ENSMUSG00000026553.17	16.265	19.2047	0.0781553	0.788936	No significant changes	No significant changes (33207)
Gm38164	ENSMUSG00000102779.1	0.119512	0.962437	3.94973	0.312094	No significant changes	No significant changes (33207)
Pex19	ENSMUSG00000003464.13	21.3743	25.3262	0.0686101	0.820866	No significant changes	Mixed significant binding changes
Dcaf8	ENSMUSG00000026554.15	4.87685	5.62647	0.0435697	0.889074	No significant changes	Mixed significant binding changes
Pea15a	ENSMUSG00000013698.12	135.401	119.275	-0.365344	0.234356	No significant changes	Mixed significant binding changes
Casq1	ENSMUSG00000007122.11	0.166688	0.091825	-1.70356	0.528693	No significant changes	Mixed significant binding changes
Gm17224	ENSMUSG00000092085.1	0.461143	0.198258	-1.34243	0.631204	No significant changes	Mixed significant binding changes
Atp1a2	ENSMUSG00000007097.14	0.006844	0.00992945	0.403158	0.924848	No significant changes	No significant changes (33207)
Kcnj10	ENSMUSG00000044708.5	0.00788596	0.0267022	1.05708	0.831033	No significant changes	Increased FOXC2 and WT1 (1380)
Pigm	ENSMUSG00000050229.3	10.7352	9.92487	-0.174437	0.620082	No significant changes	Mixed significant binding changes
Gm7804	ENSMUSG00000103357.1	0.39129	0.897788	0.45034	0.822379	No significant changes	Mixed significant binding changes
Slamf9	ENSMUSG00000026548.4	2.83986	5.23795	0.791258	0.774314	No significant changes	Mixed significant binding changes
Igsf9	ENSMUSG00000037995.15	0.487644	0.890047	0.68569	0.319631	No significant changes	Mixed significant binding changes
Tagln2	ENSMUSG00000026547.15	55.1652	28.5341	-1.24773	0.00824909	Down-regulated	Mixed significant binding changes
Gm37125	ENSMUSG00000104351.1	0.0542233	0.059895	2.50824	0.612752	No significant changes	Mixed significant binding changes
Cfap45	ENSMUSG00000026546.16	0.0370912	0.0327865	0.625451	0.79675	No significant changes	Mixed significant binding changes
4933439K11Rik	ENSMUSG00000085184.9	0.0247984	0.0901498	2.1842	0.201792	No significant changes	Mixed significant binding changes
Dusp23	ENSMUSG00000026544.6	9.98393	18.4042	0.585992	0.24246	No significant changes	Increased FOXC2 only (11623)
Aim2	ENSMUSG00000037860.15	0.0442937	0.330647	-0.67816	0.892045	No significant changes	Decreased FOXC2 only (4988)
Rgs7	ENSMUSG00000026527.13	0.00383595	0.00400839	1.05708	0.831033	No significant changes	No significant changes (33207)
Fh1	ENSMUSG00000026526.14	0.0997234	0.204879	0.560794	0.634119	No significant changes	No significant changes (33207)
Kmo	ENSMUSG00000039783.15	0.0209284	0.0886243	4.30411	0.113694	No significant changes	No significant changes (33207)
Opn3	ENSMUSG00000026525.9	0.426239	0.425032	-0.119039	0.862516	No significant changes	No significant changes (33207)
Chml	ENSMUSG00000078185.3	0.518393	0.545745	-0.612163	0.643025	No significant changes	No significant changes (33207)
Exo1	ENSMUSG00000039748.11	0.0488058	0.0332184	-1.3959	0.393519	No significant changes	No significant changes (33207)
Cep170	ENSMUSG00000057335.11	0.421625	0.396763	-0.57294	0.224746	No significant changes	No significant changes (33207)
Sdccag8	ENSMUSG00000026504.17	0.0545268	0.0586622	0.312143	0.79104	No significant changes	Increased FOXC2 only (11623)
Akt3	ENSMUSG00000019699.16	0.0579835	0.0608551	-0.495744	0.496141	No significant changes	Increased FOXC2 only (11623)
Zbtb18	ENSMUSG00000063659.11	0.734764	0.818351	0.156696	0.838906	No significant changes	No significant changes (33207)
Adss	ENSMUSG00000015961.8	0.914463	0.907517	-0.110302	0.814745	No significant changes	No significant changes (33207)
Gm16585	ENSMUSG00000089657.1	1.01617	0.995498	0.0220633	0.995539	No significant changes	No significant changes (33207)
Gm37313	ENSMUSG00000104097.1	0.12604	0.228526	0.0889197	0.976037	No significant changes	No significant changes (33207)
Desi2	ENSMUSG00000026502.13	1.51618	1.85773	0.164877	0.592906	No significant changes	No significant changes (33207)
B230369F24Rik	ENSMUSG00000086350.1	0.0323761	0.050115	-0.355675	0.941794	No significant changes	No significant changes (33207)
Cox20	ENSMUSG00000026500.6	2.65801	3.48132	0.0147225	0.992597	No significant changes	No significant changes (33207)
Hnrnpu	ENSMUSG00000039630.10	18.0784	18.6793	-0.0725796	0.804308	No significant changes	No significant changes (33207)
Gm38300	ENSMUSG00000104279.1	0.0452055	0.0349867	2.09778	0.673436	No significant changes	No significant changes (33207)
Efcab2	ENSMUSG00000026495.8	0.115617	0.144625	0.219767	0.771139	No significant changes	No significant changes (33207)
Kif26b	ENSMUSG00000026494.12	0.00435696	0.00293845	-3.27799	0.458653	No significant changes	No significant changes (33207)
Smyd3	ENSMUSG00000055067.15	0.148125	0.185246	0.151391	0.632227	No significant changes	Mixed significant binding changes
Tfb2m	ENSMUSG00000026492.11	8.11561	8.09192	-0.0506525	0.944604	No significant changes	Increased FOXC2 only (11623)
Cnst	ENSMUSG00000038949.8	2.20506	1.9993	-0.37448	0.208641	No significant changes	Increased FOXC2 only (11623)
Sccpdh	ENSMUSG00000038936.13	8.93832	9.52831	-0.021256	0.944071	No significant changes	No significant changes (33207)
Ahctf1	ENSMUSG00000026491.13	0.64123	0.594512	-0.35992	0.374607	No significant changes	Increased FOXC2 only (11623)
Gm10518	ENSMUSG00000073486.2	0	0.122062	3.24907	0.49395	No significant changes	Increased FOXC2 only (11623)
Cdc42bpa	ENSMUSG00000026490.18	0.0665681	0.085313	0.193495	0.84129	No significant changes	Increased FOXC2 only (11623)
Psen2	ENSMUSG00000010609.15	1.12682	0.99769	-0.11157	0.774051	No significant changes	Mixed significant binding changes
Gm31728	ENSMUSG00000102923.1	0.0182431	0	-1.69243	0.729346	No significant changes	Mixed significant binding changes
Itpkb	ENSMUSG00000038855.10	0.010457	0.0099067	-2.68199	0.286674	No significant changes	Mixed significant binding changes
Gm37033	ENSMUSG00000104388.1	0.0061354	0.0623095	2.389	0.537999	No significant changes	Mixed significant binding changes
Gm37267	ENSMUSG00000102608.1	0.165708	0.165502	2.09778	0.673436	No significant changes	Mixed significant binding changes
Parp1	ENSMUSG00000026496.11	2.53728	3.14346	0.173087	0.581453	No significant changes	No significant changes (33207)
Lin9	ENSMUSG00000058729.13	0.228185	0.260775	-0.120995	0.840313	No significant changes	No significant changes (33207)
Acbd3	ENSMUSG00000026499.5	4.49376	5.30441	0.104618	0.739554	No significant changes	Increased FOXC2 only (11623)
Gm38293	ENSMUSG00000103156.1	0.262091	0.0995889	-0.372366	0.86032	No significant changes	Increased FOXC2 only (11623)
H3f3a	ENSMUSG00000060743.12	222.344	201.124	-0.215051	0.637389	No significant changes	Mixed significant binding changes
H3f3aos	ENSMUSG00000073485.3	0.084066	0	-2.26289	0.641276	No significant changes	Mixed significant binding changes
Sde2	ENSMUSG00000038806.7	38.4179	23.6092	-0.797113	0.0588992	No significant changes	Mixed significant binding changes
Pycr2	ENSMUSG00000026520.8	1.83634	2.57194	-0.656444	0.547271	No significant changes	Decreased FOXC2 only (4988)
Lefty1	ENSMUSG00000038793.8	0.096722	0.121628	0.210133	0.943419	No significant changes	Mixed significant binding changes
Tmem63a	ENSMUSG00000026519.16	0.394568	0.619522	0.586541	0.386686	No significant changes	Mixed significant binding changes
Ephx1	ENSMUSG00000038776.13	24.1493	23.3547	-0.246836	0.332388	No significant changes	Increased FOXC2 only (11623)
Gm6606	ENSMUSG00000102219.1	0.0716409	0.0816036	-2.26289	0.641276	No significant changes	No significant changes (33207)
Nvl	ENSMUSG00000026516.8	1.09608	1.34726	0.193075	0.606655	No significant changes	No significant changes (33207)
Cnih4	ENSMUSG00000062169.13	0.728021	0.9665	0.14809	0.824504	No significant changes	No significant changes (33207)
Wdr26	ENSMUSG00000038733.14	2.68566	2.80282	-0.0415107	0.898286	No significant changes	Decreased FOXC2 only (4988)
A430110L20Rik	ENSMUSG00000054135.2	0	0.104139	3.41623	0.483963	No significant changes	Decreased FOXC2 only (4988)
Lbr	ENSMUSG00000004880.11	3.73163	2.55679	-0.642414	0.04927	Down-regulated	No significant changes (33207)
Enah	ENSMUSG00000022995.16	0.388002	0.51723	0.53644	0.196922	No significant changes	Increased FOXC2 only (11623)
Gm37018	ENSMUSG00000102950.1	0.588584	0.415368	-0.0112667	0.993588	No significant changes	Increased FOXC2 only (11623)
Srp9	ENSMUSG00000026511.7	56.1206	70.9975	0.426372	0.113865	No significant changes	Increased WT1 only (2896)
Degs1	ENSMUSG00000038633.5	72.7482	102.659	0.339815	0.197954	No significant changes	No significant changes (33207)
Fbxo28	ENSMUSG00000047539.9	1.86687	2.97865	0.529672	0.14214	No significant changes	Mixed significant binding changes
Trp53bp2	ENSMUSG00000026510.10	3.27033	3.10408	-0.161626	0.588644	No significant changes	Mixed significant binding changes
Gm37885	ENSMUSG00000102234.1	37.1524	34.5424	-0.144627	0.6233	No significant changes	Mixed significant binding changes
Gm37069	ENSMUSG00000104415.1	0.0721143	0.0225438	-1.01673	0.765027	No significant changes	Mixed significant binding changes
Capn2	ENSMUSG00000026509.15	7.91686	7.42476	-0.201283	0.446412	No significant changes	Mixed significant binding changes
Capn8	ENSMUSG00000038599.14	0.0147267	0.00707399	-2.13229	0.481668	No significant changes	Mixed significant binding changes
Susd4	ENSMUSG00000038576.15	0.0117598	0.0117535	-0.759359	0.659433	No significant changes	No significant changes (33207)
Tlr5	ENSMUSG00000079164.8	0.0463908	0.0378008	-1.12394	0.652348	No significant changes	Mixed significant binding changes
Brox	ENSMUSG00000046836.13	9.22324	9.33096	-0.32732	0.328477	No significant changes	No significant changes (33207)
Aida	ENSMUSG00000042901.10	1.43218	1.05652	-0.200996	0.795971	No significant changes	No significant changes (33207)
Taf1a	ENSMUSG00000072258.10	0.636926	0.721243	0.552818	0.515488	No significant changes	No significant changes (33207)
1700056E22Rik	ENSMUSG00000044854.7	1.15189	2.45294	0.646606	0.896614	No significant changes	Mixed significant binding changes
Dusp10	ENSMUSG00000039384.8	1.53042	1.08833	-0.660353	0.158765	No significant changes	Mixed significant binding changes
Hlx	ENSMUSG00000039377.7	0.0164581	0	-0.690141	0.890131	No significant changes	Decreased FOXC2 only (4988)
Marc2	ENSMUSG00000073481.9	14.4211	13.9179	-0.20585	0.564637	No significant changes	Mixed significant binding changes
C130074G19Rik	ENSMUSG00000039349.5	0.0848455	0.124082	-0.550325	0.780026	No significant changes	Mixed significant binding changes
Mark1	ENSMUSG00000026620.11	0.894697	1.31512	-0.0301937	0.983381	No significant changes	Decreased FOXC2 only (4988)
Rab3gap2	ENSMUSG00000039318.12	0.762067	0.721027	0.0432093	0.906655	No significant changes	No significant changes (33207)
Gm34882	ENSMUSG00000103613.1	0.186204	0.19237	1.39682	0.769597	No significant changes	Mixed significant binding changes
Iars2	ENSMUSG00000026618.11	4.65617	5.68838	0.12407	0.683295	No significant changes	Increased FOXC2 only (11623)
Gm37785	ENSMUSG00000102526.1	0.194255	0	-2.69292	0.577818	No significant changes	Increased FOXC2 only (11623)
Bpnt1	ENSMUSG00000026617.16	1.22285	1.50806	0.130367	0.742419	No significant changes	Increased FOXC2 only (11623)
Eprs	ENSMUSG00000026615.14	8.18633	9.85909	0.086264	0.74371	No significant changes	No significant changes (33207)
Lyplal1	ENSMUSG00000039246.8	0.067063	0.12762	1.53658	0.417321	No significant changes	No significant changes (33207)
Tgfb2	ENSMUSG00000039239.14	0.603231	0.376852	-0.761371	0.215124	No significant changes	Increased FOXC2 only (11623)
Gm29491	ENSMUSG00000100393.1	0.214626	0.118597	-1.68166	0.731043	No significant changes	Increased FOXC2 only (11623)
Rrp15	ENSMUSG00000001305.5	1.15623	1.41125	-0.0562432	0.907479	No significant changes	Increased FOXC2 only (11623)
Spata17	ENSMUSG00000026611.17	0.0113482	0.00973529	-0.390068	0.783862	No significant changes	No significant changes (33207)
Gpatch2	ENSMUSG00000039210.16	0.157371	0.200448	0.117857	0.84293	No significant changes	No significant changes (33207)
9330162B11Rik	ENSMUSG00000103577.1	0	0.0270912	2.09778	0.673436	No significant changes	Increased FOXC2 only (11623)
Ush2a	ENSMUSG00000026609.15	0.12043	0.101502	-3.68729	0.275996	No significant changes	No significant changes (33207)
Kctd3	ENSMUSG00000026608.13	1.11921	1.5557	0.341089	0.411493	No significant changes	Decreased FOXC2 only (4988)
A430027H14Rik	ENSMUSG00000104507.1	0	0.108249	3.24907	0.49395	No significant changes	No significant changes (33207)
Cenpf	ENSMUSG00000026605.14	0.0109205	0.00531114	-0.938693	0.831883	No significant changes	Increased FOXC2 only (11623)
Ptpn14	ENSMUSG00000026604.17	0.513445	0.501092	-0.299536	0.484951	No significant changes	Mixed significant binding changes
Gm26574	ENSMUSG00000097925.1	2.10536	1.88735	-0.380098	0.511214	No significant changes	Mixed significant binding changes
Gm37422	ENSMUSG00000104435.1	29.6822	45.9171	0.482394	0.185123	No significant changes	Mixed significant binding changes
Gm38245	ENSMUSG00000103467.1	0	0.0605882	2.09778	0.673436	No significant changes	Mixed significant binding changes
Smyd2	ENSMUSG00000026603.13	10.5887	16.059	0.398779	0.244062	No significant changes	Mixed significant binding changes
Prox1	ENSMUSG00000010175.13	0.00417274	0.00124194	-1.69243	0.729346	No significant changes	No significant changes (33207)
Rps6kc1	ENSMUSG00000089872.10	0.133612	0.137333	-0.0242161	0.958615	No significant changes	Increased FOXC2 only (11623)
Angel2	ENSMUSG00000026634.16	2.01277	2.53346	0.179174	0.635381	No significant changes	Increased FOXC2 only (11623)
A230020J21Rik	ENSMUSG00000097845.2	2.28118	2.62008	-0.2247	0.691196	No significant changes	No significant changes (33207)
Tatdn3	ENSMUSG00000026632.17	3.00243	3.78082	0.219337	0.50644	No significant changes	No significant changes (33207)
Nsl1	ENSMUSG00000062510.12	0.0357876	0.0756677	1.02654	0.624174	No significant changes	No significant changes (33207)
Atf3	ENSMUSG00000026628.13	4.67512	3.40902	-0.552273	0.192162	No significant changes	Mixed significant binding changes
D730003I15Rik	ENSMUSG00000073478.6	0.39752	0.32118	0.423954	0.921186	No significant changes	Mixed significant binding changes
Gm37168	ENSMUSG00000103174.1	0.0287814	0.0060756	2.09778	0.673436	No significant changes	Mixed significant binding changes
Nenf	ENSMUSG00000037499.9	7.62228	9.02352	0.0447518	0.927553	No significant changes	Mixed significant binding changes
Ppp2r5a	ENSMUSG00000026626.11	10.2022	13.1416	0.190452	0.57863	No significant changes	Increased FOXC2 only (11623)
Gm32200	ENSMUSG00000103114.1	0.091094	0.123328	0.658604	0.894725	No significant changes	Mixed significant binding changes
Dtl	ENSMUSG00000037474.13	0.00885429	0.0141882	2.12531	0.60367	No significant changes	Decreased FOXC2 and increased WT1 (801)
Ints7	ENSMUSG00000037461.10	0.5191	0.614793	0.0820532	0.855469	No significant changes	Decreased FOXC2 and increased WT1 (801)
Lpgat1	ENSMUSG00000026623.16	1.64261	1.71072	-0.146204	0.709936	No significant changes	No significant changes (33207)
Nek2	ENSMUSG00000026622.15	0.0179639	0.00804485	-0.67816	0.892045	No significant changes	Increased FOXC2 only (11623)
1700034H15Rik	ENSMUSG00000055833.14	0.0497785	0.0497531	0.2084	0.923273	No significant changes	Mixed significant binding changes
Slc30a1	ENSMUSG00000037434.7	5.171	4.96314	-0.0877165	0.838256	No significant changes	Decreased FOXC2 and increased WT1 (801)
Traf5	ENSMUSG00000026637.13	0.0612853	0.0938601	-0.306679	0.77296	No significant changes	Decreased FOXC2 and increased WT1 (801)
Gm26879	ENSMUSG00000097089.2	1.73001	1.65298	-0.031182	0.956305	No significant changes	Decreased FOXC2 and increased WT1 (801)
Rcor3	ENSMUSG00000037395.15	1.03209	1.35451	0.170678	0.647008	No significant changes	No significant changes (33207)
Gm10516	ENSMUSG00000097316.2	0.531636	0.606886	0.360674	0.711455	No significant changes	No significant changes (33207)
Kcnh1	ENSMUSG00000058248.12	0.00758757	0.00746005	-1.68166	0.731043	No significant changes	No significant changes (33207)
Hhat	ENSMUSG00000037375.16	0.323933	0.332155	-0.0934141	0.764738	No significant changes	Mixed significant binding changes
Sertad4	ENSMUSG00000016262.14	5.14684	7.68993	0.43176	0.407964	No significant changes	Increased FOXC2 only (11623)
Gm15867	ENSMUSG00000089812.2	6.01806	7.36534	1.26589	0.420775	No significant changes	Increased FOXC2 only (11623)
Irf6	ENSMUSG00000026638.15	0.791134	0.428283	-1.12321	0.0664547	No significant changes	No significant changes (33207)
A130010J15Rik	ENSMUSG00000079144.7	2.10756	3.20126	0.763592	0.203393	No significant changes	No significant changes (33207)
Hsd11b1	ENSMUSG00000016194.14	0.179428	0.00374161	-6.64628	0.00136212	Down-regulated	Mixed significant binding changes
Plxna2	ENSMUSG00000026640.12	0.0238302	0.0172094	-1.23056	0.330978	No significant changes	Decreased FOXC2 only (4988)
Gm37783	ENSMUSG00000102523.1	0	0.0503105	2.50824	0.612752	No significant changes	Decreased FOXC2 only (4988)
Cd34	ENSMUSG00000016494.9	0.124954	0.193068	0.435374	0.761717	No significant changes	Mixed significant binding changes
Gm16897	ENSMUSG00000097325.2	0.0587391	0.0484746	0.427343	0.893456	No significant changes	Mixed significant binding changes
A330023F24Rik	ENSMUSG00000096929.7	0.137662	0.183303	0.235696	0.827402	No significant changes	Mixed significant binding changes
Gm37334	ENSMUSG00000104525.1	0.015349	0	-0.690141	0.890131	No significant changes	Mixed significant binding changes
9630010A21Rik	ENSMUSG00000103867.1	0.967464	1.10637	-0.223821	0.857104	No significant changes	Mixed significant binding changes
Gm37027	ENSMUSG00000104077.1	1.63752	1.99611	3.5785	0.462519	No significant changes	Mixed significant binding changes
Cd46	ENSMUSG00000016493.13	0.0942549	0.125416	0.647326	0.461554	No significant changes	No significant changes (33207)
Cr1l	ENSMUSG00000016481.15	10.8329	12.8226	0.144583	0.580305	No significant changes	No significant changes (33207)
Iyd	ENSMUSG00000019762.4	2.82762	2.90828	0.0714231	0.869137	No significant changes	Mixed significant binding changes
Plekhg1	ENSMUSG00000040624.18	1.46382	1.824	0.0284163	0.924422	No significant changes	Mixed significant binding changes
Gm16149	ENSMUSG00000082123.1	2.15198	2.60042	2.09778	0.673436	No significant changes	Mixed significant binding changes
Gm23023	ENSMUSG00000089392.1	3.464	3.25759	2.50824	0.612752	No significant changes	Increased FOXC2 only (11623)
Mthfd1l	ENSMUSG00000040675.17	0.0718542	0.0281278	-0.335935	0.880731	No significant changes	No significant changes (33207)
Zbtb2	ENSMUSG00000075327.10	8.70803	5.43695	-0.753115	0.0621785	No significant changes	Mixed significant binding changes
Gm21781	ENSMUSG00000095123.1	1.25692	1.50608	0.13862	0.853439	No significant changes	Increased FOXC2 only (11623)
Rmnd1	ENSMUSG00000019763.11	0.71368	1.55659	1.21031	0.0412315	Up-regulated	Mixed significant binding changes
Armt1	ENSMUSG00000061759.15	1.53693	2.29729	0.450786	0.304421	No significant changes	Mixed significant binding changes
Ccdc170	ENSMUSG00000019767.12	0.00706902	0.0106599	-0.67816	0.892045	No significant changes	Mixed significant binding changes
Gm25694	ENSMUSG00000093189.1	0.159912	0	-0.690141	0.890131	No significant changes	Increased FOXC2 only (11623)
Gm10097	ENSMUSG00000096553.2	0.13156	0.228163	0.309891	0.896782	No significant changes	Mixed significant binding changes
Syne1	ENSMUSG00000096054.3	0.308897	0.460962	0.382675	0.200682	No significant changes	No significant changes (33207)
Fbxo5	ENSMUSG00000019773.7	0.576619	0.927107	0.51259	0.776215	No significant changes	Increased WT1 only (2896)
Mtrf1l	ENSMUSG00000019774.8	1.30576	2.09489	0.36656	0.506197	No significant changes	Increased WT1 only (2896)
Ipcef1	ENSMUSG00000064065.15	0.541263	0.493972	0.517046	0.884703	No significant changes	No significant changes (33207)
Cnksr3	ENSMUSG00000015202.13	0.935272	0.697869	-0.576278	0.0856913	No significant changes	Mixed significant binding changes
Ulbp1	ENSMUSG00000079685.10	0.0855209	0.036497	-2.48013	0.125046	No significant changes	Decreased FOXC2 only (4988)
Lrp11	ENSMUSG00000019796.12	0.325632	0.505328	0.650846	0.263885	No significant changes	No significant changes (33207)
Pcmt1	ENSMUSG00000019795.17	2.6561	2.47574	-0.290608	0.477328	No significant changes	Increased FOXC2 only (11623)
Nup43	ENSMUSG00000040034.15	6.5706	6.63267	-0.222325	0.510825	No significant changes	Increased FOXC2 only (11623)
Lats1	ENSMUSG00000040021.13	0.552888	0.717273	0.216944	0.648613	No significant changes	Increased FOXC2 only (11623)
Katna1	ENSMUSG00000019794.13	6.1269	6.03503	-0.211155	0.472815	No significant changes	Increased FOXC2 only (11623)
Ginm1	ENSMUSG00000040006.13	31.4265	30.4996	-0.164613	0.527419	No significant changes	No significant changes (33207)
Ppil4	ENSMUSG00000015757.10	10.7227	10.8085	-0.0589029	0.842652	No significant changes	No significant changes (33207)
Tab2	ENSMUSG00000015755.16	0.964383	1.38036	0.537898	0.250423	No significant changes	Increased FOXC2 only (11623)
Ust	ENSMUSG00000047712.8	0.0516786	0.0730702	0.446112	0.474489	No significant changes	Mixed significant binding changes
Sash1	ENSMUSG00000015305.6	0.179367	0.231217	0.59911	0.474087	No significant changes	Decreased FOXC2 only (4988)
Gm26674	ENSMUSG00000097597.2	0.0980464	0.14166	0.467884	0.838927	No significant changes	Decreased FOXC2 only (4988)
Samd5	ENSMUSG00000060487.7	0.608367	1.08208	0.670219	0.0932636	No significant changes	Increased FOXC2 only (11623)
Stxbp5	ENSMUSG00000019790.17	0.296277	0.305273	0.211552	0.629423	No significant changes	Increased FOXC2 only (11623)
Rab32	ENSMUSG00000019832.5	4.65372	1.49592	-1.76575	0.000199455	Down-regulated	Decreased FOXC2 and increased WT1 (801)
Grm1	ENSMUSG00000019828.13	0.00537556	0.00789566	1.44171	0.604577	No significant changes	Increased FOXC2 only (11623)
Shprh	ENSMUSG00000090112.8	0.0929311	0.143097	0.370161	0.632581	No significant changes	No significant changes (33207)
Fbxo30	ENSMUSG00000047648.13	27.9805	13.3248	-1.07606	0.0090418	Down-regulated	No significant changes (33207)
Epm2a	ENSMUSG00000055493.4	0.0305451	0.062536	1.05841	0.289138	No significant changes	Decreased WT1 only (180)
Utrn	ENSMUSG00000019820.11	0.322467	0.394495	0.254027	0.38937	No significant changes	Mixed significant binding changes
B230208H11Rik	ENSMUSG00000097378.8	0.25453	0.275457	-1.68166	0.731043	No significant changes	Mixed significant binding changes
Stx11	ENSMUSG00000039232.12	13.3665	7.21063	-1.01934	0.00441628	Down-regulated	Mixed significant binding changes
Sf3b5	ENSMUSG00000078348.4	118.71	159.232	0.241322	0.354973	No significant changes	Decreased FOXC2 only (4988)
Zc2hc1b	ENSMUSG00000019815.7	0.0174149	0.00459382	-1.69243	0.729346	No significant changes	Increased FOXC2 only (11623)
Ltv1	ENSMUSG00000019814.5	29.4303	25.2439	-0.324596	0.282414	No significant changes	Increased FOXC2 only (11623)
Phactr2	ENSMUSG00000062866.16	0.762042	0.832769	-0.0527518	0.849986	No significant changes	Mixed significant binding changes
Fuca2	ENSMUSG00000019810.15	28.9971	29.1852	-0.164453	0.545532	No significant changes	No significant changes (33207)
Pex3	ENSMUSG00000019809.16	12.4073	13.8779	0.0199905	0.941373	No significant changes	Decreased FOXC2 and increased WT1 (801)
Adat2	ENSMUSG00000019808.8	6.05856	3.70683	-0.814246	0.0725505	No significant changes	Decreased FOXC2 and increased WT1 (801)
Aig1	ENSMUSG00000019806.13	0.272775	0.179536	-0.663119	0.0996183	No significant changes	Mixed significant binding changes
Hivep2	ENSMUSG00000015501.10	0.7671	0.643786	-0.35907	0.335339	No significant changes	No significant changes (33207)
Adgrg6	ENSMUSG00000039116.7	0.0760632	0.134213	0.696505	0.349152	No significant changes	Mixed significant binding changes
Vta1	ENSMUSG00000019868.16	1.09922	1.3359	0.0223203	0.951756	No significant changes	No significant changes (33207)
Nmbr	ENSMUSG00000019865.9	78.838	115.984	0.788762	0.823189	No significant changes	No significant changes (33207)
Gm20125	ENSMUSG00000101969.2	0.0550505	0.178294	1.85965	0.00142552	Up-regulated	Mixed significant binding changes
Cited2	ENSMUSG00000039910.10	251.244	351.757	0.297751	0.359005	No significant changes	Increased FOXC2 only (11623)
Gm20655	ENSMUSG00000093672.2	0.177436	0.454172	0.745874	0.568606	No significant changes	Increased FOXC2 only (11623)
Txlnb	ENSMUSG00000039891.6	0.0891305	0.35644	1.74627	0.016124	Up-regulated	Increased FOXC2 only (11623)
Heca	ENSMUSG00000039879.9	0.387294	0.655927	0.812645	0.208101	No significant changes	No significant changes (33207)
Abracl	ENSMUSG00000078453.3	1.80088	2.17783	-0.0328826	0.948006	No significant changes	Mixed significant binding changes
Gm17711	ENSMUSG00000091367.1	2.43877	7.69449	1.36084	0.311712	No significant changes	Mixed significant binding changes
Reps1	ENSMUSG00000019854.17	0.259259	0.38764	0.34724	0.45236	No significant changes	Increased FOXC2 only (11623)
Ccdc28a	ENSMUSG00000059554.12	2.38377	2.06969	-0.415316	0.292754	No significant changes	No significant changes (33207)
Gm10827	ENSMUSG00000096977.2	0.0426521	0.0119313	-0.67816	0.892045	No significant changes	No significant changes (33207)
Hebp2	ENSMUSG00000019853.6	0.0205633	0.0141931	-0.690141	0.890131	No significant changes	Increased FOXC2 only (11623)
Arfgef3	ENSMUSG00000019852.7	0.0983209	0.0686336	-0.909933	0.154691	No significant changes	No significant changes (33207)
Perp	ENSMUSG00000019851.8	12.3383	1.93614	-2.85347	0.0261989	Down-regulated	Mixed significant binding changes
Tnfaip3	ENSMUSG00000019850.11	72.5859	43.416	-0.782238	0.0678635	No significant changes	Mixed significant binding changes
Ifngr1	ENSMUSG00000020009.13	14.247	20.3892	0.441357	0.247437	No significant changes	Mixed significant binding changes
Pex7	ENSMUSG00000020003.16	4.44569	6.0534	0.259157	0.363189	No significant changes	Mixed significant binding changes
Map3k5	ENSMUSG00000071369.11	0.563043	0.698312	0.345893	0.314358	No significant changes	Mixed significant binding changes
Map7	ENSMUSG00000019996.17	0.0267984	0.028907	-1.35402	0.480129	No significant changes	Mixed significant binding changes
4933406P04Rik	ENSMUSG00000069713.2	2.03491	3.64077	0.796043	0.373835	No significant changes	No significant changes (33207)
Bclaf1	ENSMUSG00000037608.16	2.61388	2.91396	0.13989	0.670176	No significant changes	No significant changes (33207)
Pde7b	ENSMUSG00000019990.15	0.105453	0.19967	0.969743	0.0636749	No significant changes	Mixed significant binding changes
Ahi1	ENSMUSG00000019986.17	0.443882	0.586052	0.217855	0.642716	No significant changes	Mixed significant binding changes
Myb	ENSMUSG00000019982.15	0.00234491	0	-0.67816	0.892045	No significant changes	No significant changes (33207)
Hbs1l	ENSMUSG00000019977.16	4.25229	5.14095	0.133874	0.640167	No significant changes	No significant changes (33207)
Aldh8a1	ENSMUSG00000037542.13	0.0759449	0.0880967	-0.216281	0.880949	No significant changes	Mixed significant binding changes
Sgk1	ENSMUSG00000019970.15	3.25364	0.576684	-2.87221	1.0749486756254e-11	Down-regulated	Decreased FOXC2 only (4988)
E030030I06Rik	ENSMUSG00000097327.7	0.0168054	0.0157307	0.0392662	0.992987	No significant changes	No significant changes (33207)
Gm4895	ENSMUSG00000044268.4	9.38711	9.40903	2.50148	0.456252	No significant changes	No significant changes (33207)
H60b	ENSMUSG00000075297.10	0.035909	0.0357187	1.13998	0.598725	No significant changes	No significant changes (33207)
Slc2a12	ENSMUSG00000037490.5	7.88007	9.45542	0.141114	0.592063	No significant changes	Mixed significant binding changes
Tbpl1	ENSMUSG00000071359.13	0.798552	0.938273	0.3096	0.643259	No significant changes	Increased FOXC2 only (11623)
Tcf21	ENSMUSG00000045680.8	557.218	1051.72	0.783222	0.00239103	Up-regulated	Mixed significant binding changes
Eya4	ENSMUSG00000010461.15	0.143154	0.217525	0.180644	0.670355	No significant changes	Mixed significant binding changes
Rps12	ENSMUSG00000061983.7	1.59124	2.17844	-0.577738	0.873398	No significant changes	Increased FOXC2 only (11623)
Slc18b1	ENSMUSG00000037455.16	1.7927	2.63156	0.529823	0.117111	No significant changes	Increased FOXC2 only (11623)
Stx7	ENSMUSG00000019998.6	0.458867	0.562805	-0.169134	0.751321	No significant changes	No significant changes (33207)
Moxd1	ENSMUSG00000020000.7	0.0280859	0.0314506	0.119566	0.950247	No significant changes	No significant changes (33207)
Gm15271	ENSMUSG00000086148.1	0.0425348	0	-2.69292	0.577818	No significant changes	Mixed significant binding changes
Gm15270	ENSMUSG00000087400.8	105.927	39.1861	-1.10183	0.00335289	Down-regulated	Mixed significant binding changes
Enpp1	ENSMUSG00000037370.13	0.0570004	0.00981308	-3.14301	0.0256298	Down-regulated	Increased FOXC2 and WT1 (1380)
Enpp3	ENSMUSG00000019989.8	0.021528	0.0236156	0.421528	0.881103	No significant changes	No significant changes (33207)
Med23	ENSMUSG00000019984.16	0.589178	0.812086	0.33964	0.446621	No significant changes	No significant changes (33207)
Akap7	ENSMUSG00000039166.16	0.456765	0.504256	0.0577573	0.884927	No significant changes	No significant changes (33207)
L3mbtl3	ENSMUSG00000039089.15	0.168845	0.199171	-0.0453871	0.93385	No significant changes	Increased FOXC2 only (11623)
Arhgap18	ENSMUSG00000039031.16	1.41688	1.73223	0.146324	0.604792	No significant changes	Mixed significant binding changes
Lama2	ENSMUSG00000019899.17	0.0079818	0.00671723	-3.21204	0.165486	No significant changes	Decreased FOXC2 only (4988)
Ptprk	ENSMUSG00000019889.10	0.113532	0.132933	-0.0326617	0.935451	No significant changes	No significant changes (33207)
Themis	ENSMUSG00000049109.15	0.00222353	0.00325181	1.05708	0.831033	No significant changes	No significant changes (33207)
Echdc1	ENSMUSG00000019883.11	1.30573	1.83076	0.381094	0.271182	No significant changes	Increased FOXC2 only (11623)
Rnf146	ENSMUSG00000038876.12	2.12906	3.07083	0.415554	0.267485	No significant changes	No significant changes (33207)
Rspo3	ENSMUSG00000019880.10	0.0219464	0.00761164	-1.22746	0.432754	No significant changes	No significant changes (33207)
Cenpw	ENSMUSG00000075266.5	2.34928	2.86552	0.378006	0.632433	No significant changes	Increased FOXC2 only (11623)
Trmt11	ENSMUSG00000019792.8	0.673562	0.739243	-0.0201762	0.957578	No significant changes	No significant changes (33207)
Hint3	ENSMUSG00000019791.12	0.121668	0.311276	2.05927	0.102277	No significant changes	No significant changes (33207)
Ncoa7	ENSMUSG00000039697.16	0.875405	1.16177	-0.733802	0.265254	No significant changes	No significant changes (33207)
Hey2	ENSMUSG00000019789.9	0.714495	0.403458	-0.379693	0.652468	No significant changes	No significant changes (33207)
Hddc2	ENSMUSG00000000295.13	0.82808	0.980708	-0.232916	0.699068	No significant changes	No significant changes (33207)
Tpd52l1	ENSMUSG00000000296.8	0.891825	1.18705	-0.509602	0.758155	No significant changes	No significant changes (33207)
Rnf217	ENSMUSG00000063760.9	0.38518	0.441223	0.1358	0.705674	No significant changes	No significant changes (33207)
Nkain2	ENSMUSG00000069670.8	0.0861128	0.083365	-0.67816	0.892045	No significant changes	No significant changes (33207)
Rwdd1	ENSMUSG00000019782.10	2.05088	2.41227	-2.08572	0.12642	No significant changes	No significant changes (33207)
Dse	ENSMUSG00000039497.8	4.36377	4.87188	0.020734	0.939655	No significant changes	Increased FOXC2 only (11623)
Tspyl1	ENSMUSG00000047514.6	8.81875	12.5254	0.0998467	0.856898	No significant changes	No significant changes (33207)
Nt5dc1	ENSMUSG00000039480.14	1.10819	1.22684	-0.310497	0.359191	No significant changes	Increased FOXC2 only (11623)
Frk	ENSMUSG00000019779.15	0.191262	0.332661	0.615084	0.165686	No significant changes	No significant changes (33207)
Hdac2	ENSMUSG00000019777.16	3.20263	4.48324	0.243844	0.461194	No significant changes	No significant changes (33207)
Marcks	ENSMUSG00000069662.5	1.47846	2.51389	0.419791	0.615746	No significant changes	Decreased FOXC2 only (4988)
Lama4	ENSMUSG00000019846.11	0.00989521	0.00961983	-0.690141	0.890131	No significant changes	No significant changes (33207)
Fam229b	ENSMUSG00000051736.8	0.344949	0.55214	1.25535	0.310686	No significant changes	Increased FOXC2 only (11623)
Tube1	ENSMUSG00000019845.8	2.12712	3.04126	0.357199	0.31321	No significant changes	Increased FOXC2 only (11623)
Fyn	ENSMUSG00000019843.14	6.26761	11.9835	0.804256	0.0210973	Up-regulated	Mixed significant binding changes
Gm6963	ENSMUSG00000085799.1	0.312182	0	-1.67082	0.732752	No significant changes	Mixed significant binding changes
Gm16364	ENSMUSG00000087014.1	1.48821	0.398599	-2.22772	0.0371866	Down-regulated	Mixed significant binding changes
Gm16364	ENSMUSG00000087014.1	1.48821	0.398599	-2.22772	0.0371866	No significant changes	Mixed significant binding changes
Gm16364	ENSMUSG00000086915.7	2.09537	3.19602	-0.817952	0.0953048	Down-regulated	Mixed significant binding changes
Gm16364	ENSMUSG00000086915.7	2.09537	3.19602	-0.817952	0.0953048	No significant changes	Mixed significant binding changes
Traf3ip2	ENSMUSG00000019842.6	3.44321	3.03098	-0.753009	0.0436098	Down-regulated	Mixed significant binding changes
E130307A14Rik	ENSMUSG00000087177.7	1.32077	1.16678	0.0357355	0.914067	No significant changes	No significant changes (33207)
Rev3l	ENSMUSG00000019841.15	0.468917	0.44436	-0.211854	0.559567	No significant changes	No significant changes (33207)
4930547M16Rik	ENSMUSG00000097890.2	0.777014	1.03695	-0.307041	0.886796	No significant changes	No significant changes (33207)
Slc16a10	ENSMUSG00000019838.11	0.295455	0.166836	-1.20032	0.103087	No significant changes	No significant changes (33207)
Rpf2	ENSMUSG00000038510.12	3.45533	4.08354	0.148302	0.685178	No significant changes	No significant changes (33207)
Gtf3c6	ENSMUSG00000019837.8	6.019	7.50068	0.228636	0.517382	No significant changes	No significant changes (33207)
Amd1	ENSMUSG00000075232.6	5.97645	4.13455	-0.724818	0.556179	No significant changes	No significant changes (33207)
Cdk19os	ENSMUSG00000038491.9	1.69846	2.69842	-0.0189324	0.992896	No significant changes	Increased FOXC2 only (11623)
Cdk19	ENSMUSG00000038481.13	0.897055	1.03438	0.244571	0.579225	No significant changes	No significant changes (33207)
Ddo	ENSMUSG00000063428.8	0.111862	0.185634	0.873642	0.195765	No significant changes	Increased WT1 only (2896)
Mettl24	ENSMUSG00000045555.3	0.0340448	0.0102337	-2.21556	0.0939835	No significant changes	Mixed significant binding changes
Cdc40	ENSMUSG00000038446.8	1.32944	1.03	-0.635777	0.0826916	No significant changes	Mixed significant binding changes
Wasf1	ENSMUSG00000019831.14	0.54821	0.938334	0.689048	0.800188	No significant changes	Mixed significant binding changes
Fig4	ENSMUSG00000038417.4	1.23117	1.33831	-0.0457286	0.884521	No significant changes	Increased FOXC2 only (11623)
Zbtb24	ENSMUSG00000019826.11	1.80845	2.30876	0.247264	0.625628	No significant changes	No significant changes (33207)
Mical1	ENSMUSG00000019823.17	1.30958	0.952656	-0.628953	0.29038	No significant changes	No significant changes (33207)
Smpd2	ENSMUSG00000019822.12	67.6303	84.9988	0.181602	0.483091	No significant changes	No significant changes (33207)
Ppil6	ENSMUSG00000078451.5	0.156678	0.0838226	-3.19826	0.0572523	No significant changes	No significant changes (33207)
Cd164	ENSMUSG00000019818.15	33.9542	41.3152	0.123544	0.670753	No significant changes	Increased FOXC2 only (11623)
Ccdc162	ENSMUSG00000075225.14	0.0149934	0.0116151	-0.690141	0.890131	No significant changes	Mixed significant binding changes
Cep57l1	ENSMUSG00000019813.16	0.165111	0.161725	-0.307428	0.616267	No significant changes	Increased FOXC2 only (11623)
Sesn1	ENSMUSG00000038332.13	0.203763	0.22909	-0.0371908	0.95673	No significant changes	Mixed significant binding changes
Gm9855	ENSMUSG00000085666.3	3.99291	4.73371	-0.690141	0.890131	No significant changes	Increased FOXC2 only (11623)
Foxo3	ENSMUSG00000048756.11	1.40523	0.69857	-1.15017	0.00698719	Down-regulated	Mixed significant binding changes
Snx3	ENSMUSG00000019804.12	14.3233	17.2507	0.0313409	0.913372	No significant changes	No significant changes (33207)
Gm15199	ENSMUSG00000086428.1	0.308428	0.0860528	-1.43069	0.307161	No significant changes	No significant changes (33207)
Sec63	ENSMUSG00000019802.13	2.37222	3.41596	0.373168	0.274286	No significant changes	No significant changes (33207)
Pdss2	ENSMUSG00000038240.13	0.410718	0.39794	-0.0134991	0.993	No significant changes	Increased FOXC2 and WT1 (1380)
Bend3	ENSMUSG00000038214.15	0.0655002	0.0710486	0.224131	0.894686	No significant changes	Increased FOXC2 only (11623)
1700021F05Rik	ENSMUSG00000019797.11	7.44947	9.05241	0.11577	0.712413	No significant changes	No significant changes (33207)
Cd24a	ENSMUSG00000047139.9	1.82198	1.70078	-0.291001	0.646148	No significant changes	No significant changes (33207)
F930017D23Rik	ENSMUSG00000075184.3	0.00222976	0.00658849	2.50824	0.612752	No significant changes	Decreased FOXC2 only (4988)
Qrsl1	ENSMUSG00000019863.7	4.73411	5.87697	0.1987	0.490433	No significant changes	No significant changes (33207)
Rtn4ip1	ENSMUSG00000019864.14	1.0512	1.42721	0.255848	0.463126	No significant changes	No significant changes (33207)
Atg5	ENSMUSG00000038160.7	0.607467	0.820784	0.220829	0.511506	No significant changes	Increased FOXC2 only (11623)
Prdm1	ENSMUSG00000038151.13	0.130758	0.127673	-1.27125	0.595684	No significant changes	No significant changes (33207)
Prep	ENSMUSG00000019849.11	1.67134	1.78649	-0.0304776	0.914025	No significant changes	No significant changes (33207)
Popdc3	ENSMUSG00000019848.14	0.00983702	0.00359343	-3.00134	0.458619	No significant changes	No significant changes (33207)
Hace1	ENSMUSG00000038822.15	0.195855	0.183071	-0.42589	0.36209	No significant changes	No significant changes (33207)
Ascc3	ENSMUSG00000038774.9	0.116844	0.159583	0.351362	0.424339	No significant changes	No significant changes (33207)
Sim1	ENSMUSG00000019913.4	0.00393986	0.0119709	4.16637	0.327337	No significant changes	No significant changes (33207)
Gopc	ENSMUSG00000019861.15	10.7115	12.8208	0.0798626	0.839049	No significant changes	No significant changes (33207)
Nepn	ENSMUSG00000038624.13	0.0133197	0.00417946	-0.690141	0.890131	No significant changes	No significant changes (33207)
Nus1	ENSMUSG00000023068.16	1.23978	1.10235	-0.452844	0.285733	No significant changes	No significant changes (33207)
Cep85l	ENSMUSG00000038594.9	0.746574	0.944514	-0.0125655	0.974932	No significant changes	Increased FOXC2 only (11623)
Pln	ENSMUSG00000038583.13	1.662	1.88752	0.148213	0.886862	No significant changes	Increased FOXC2 only (11623)
Mcm9	ENSMUSG00000058298.10	0.711874	0.781464	0.0835626	0.848635	No significant changes	No significant changes (33207)
Asf1a	ENSMUSG00000019857.7	3.54377	3.40465	-0.357489	0.36713	No significant changes	No significant changes (33207)
Fam184a	ENSMUSG00000019856.14	0.279819	0.412805	0.491693	0.220753	No significant changes	Increased FOXC2 only (11623)
Man1a	ENSMUSG00000003746.16	1.46677	1.32862	-0.140014	0.615161	No significant changes	Increased FOXC2 only (11623)
Gm16998	ENSMUSG00000097069.1	0.0589833	0.244478	2.49243	0.457561	No significant changes	Increased FOXC2 only (11623)
Msl3l2	ENSMUSG00000047669.8	0.204167	0.326335	1.08367	0.28834	No significant changes	Increased FOXC2 only (11623)
Tbc1d32	ENSMUSG00000038122.9	0.082198	0.0860261	0.136596	0.87475	No significant changes	No significant changes (33207)
Gja1	ENSMUSG00000050953.10	0.170978	0.0645691	-1.25346	0.308005	No significant changes	Increased FOXC2 only (11623)
Hsf2	ENSMUSG00000019878.8	0.20394	0.16764	-1.1471	0.379641	No significant changes	No significant changes (33207)
Serinc1	ENSMUSG00000019877.10	89.4908	92.7114	-0.106668	0.665028	No significant changes	No significant changes (33207)
Pkib	ENSMUSG00000019876.15	0.00191059	0.00205464	2.09778	0.673436	No significant changes	No significant changes (33207)
Fabp7	ENSMUSG00000019874.11	0.0552365	0	-2.67028	0.581086	No significant changes	No significant changes (33207)
Smpdl3a	ENSMUSG00000019872.13	3.91174	2.66307	-0.707885	0.0971618	No significant changes	No significant changes (33207)
Gcc2	ENSMUSG00000038039.13	1.14426	1.48089	0.142663	0.69517	No significant changes	No significant changes (33207)
Lims1	ENSMUSG00000019920.18	4.65472	5.02102	-0.0805987	0.758799	No significant changes	Mixed significant binding changes
Ranbp2	ENSMUSG00000003226.7	0.651885	0.812601	0.168778	0.697888	No significant changes	Mixed significant binding changes
Ccdc138	ENSMUSG00000038010.9	0.426472	0.315846	-1.08515	0.0321703	Down-regulated	No significant changes (33207)
Edar	ENSMUSG00000003227.4	0.0103113	0.0147208	1.69855	0.575889	No significant changes	Mixed significant binding changes
Sh3rf3	ENSMUSG00000037990.18	0.14179	0.142421	-1.27982	0.592821	No significant changes	Increased FOXC2 only (11623)
Sept10	ENSMUSG00000019917.10	0.743481	0.771398	-0.189279	0.652347	No significant changes	Mixed significant binding changes
Sowahc	ENSMUSG00000098188.1	14.5619	11.7841	-0.372628	0.310769	No significant changes	Mixed significant binding changes
P4ha1	ENSMUSG00000019916.14	10.1739	13.4911	0.3025	0.233214	No significant changes	Increased FOXC2 only (11623)
Oit3	ENSMUSG00000009654.4	0.0119801	0.0148839	1.05708	0.831033	No significant changes	Increased FOXC2 only (11623)
Gm10322	ENSMUSG00000071280.2	2.24341	3.12536	0.36687	0.599975	No significant changes	Mixed significant binding changes
Mcu	ENSMUSG00000009647.13	1.53973	1.88827	0.307605	0.261521	No significant changes	Mixed significant binding changes
Micu1	ENSMUSG00000020111.15	1.38176	1.77622	0.113135	0.676871	No significant changes	Mixed significant binding changes
Gm17059	ENSMUSG00000091184.1	0.672401	0.442124	-0.656767	0.771804	No significant changes	Mixed significant binding changes
Dnajb12	ENSMUSG00000020109.13	5.81157	5.25125	-0.239089	0.452183	No significant changes	Mixed significant binding changes
Ddit4	ENSMUSG00000020108.4	16.3695	3.2039	-2.25799	0.000391038	Down-regulated	Mixed significant binding changes
Anapc16	ENSMUSG00000020107.10	0.875062	0.957024	-0.212477	0.759102	No significant changes	Mixed significant binding changes
Ascc1	ENSMUSG00000044475.14	0.672837	0.861499	0.27272	0.446287	No significant changes	Mixed significant binding changes
Spock2	ENSMUSG00000058297.16	0.0342285	0.015146	-2.68165	0.545235	No significant changes	Mixed significant binding changes
Psap	ENSMUSG00000004207.14	30.2518	34.0907	-0.00381574	0.988004	No significant changes	No significant changes (33207)
Slc29a3	ENSMUSG00000020100.15	0.138112	0.226906	1.03359	0.242537	No significant changes	Increased FOXC2 only (11623)
Unc5b	ENSMUSG00000020099.8	0.0531811	0.0297949	-0.831159	0.617206	No significant changes	Increased FOXC2 only (11623)
Pcbd1	ENSMUSG00000020098.7	0.396058	0.435892	-0.445373	0.795664	No significant changes	Decreased FOXC2 only (4988)
Sgpl1	ENSMUSG00000020097.14	4.75969	4.78229	-0.116438	0.681715	No significant changes	No significant changes (33207)
Adamts14	ENSMUSG00000059901.12	0.00598024	0.00868836	-0.690141	0.890131	No significant changes	Decreased FOXC2 only (4988)
Pald1	ENSMUSG00000020092.9	0.712205	0.371588	-0.944083	0.0428514	Down-regulated	Mixed significant binding changes
Nodal	ENSMUSG00000037171.6	0.0122425	0	-0.690141	0.890131	No significant changes	Mixed significant binding changes
Eif4ebp2	ENSMUSG00000020091.15	0.422482	0.730228	0.737905	0.272266	No significant changes	Mixed significant binding changes
Lrrc20	ENSMUSG00000037151.8	0.0691592	0.0539671	-1.08251	0.476518	No significant changes	Increased FOXC2 only (11623)
D830039M14Rik	ENSMUSG00000043126.5	0.0117308	0	-0.67816	0.892045	No significant changes	Increased FOXC2 only (11623)
Npffr1	ENSMUSG00000020090.7	0.0132926	0.00875771	-2.27032	0.640156	No significant changes	Increased FOXC2 only (11623)
Ppa1	ENSMUSG00000020089.8	3.04687	2.43405	-0.521737	0.181707	No significant changes	No significant changes (33207)
Sar1a	ENSMUSG00000020088.10	31.2349	36.8159	0.127971	0.649357	No significant changes	No significant changes (33207)
Tysnd1	ENSMUSG00000020087.5	11.6345	22.4201	0.678765	0.0661781	No significant changes	No significant changes (33207)
H2afy2	ENSMUSG00000020086.6	0.2514	0.228828	-1.10138	0.109691	No significant changes	Increased WT1 only (2896)
Tspan15	ENSMUSG00000037031.10	67.5236	129.523	0.796549	0.00893169	Up-regulated	Increased FOXC2 only (11623)
Tacr2	ENSMUSG00000020081.5	0.00665465	0.0206692	2.70531	0.455619	No significant changes	Increased FOXC2 only (11623)
Hk1os	ENSMUSG00000085347.1	0.0268201	0.0562037	0.999791	0.796454	No significant changes	Mixed significant binding changes
Supv3l1	ENSMUSG00000020079.15	2.34651	2.2256	-0.195944	0.613776	No significant changes	No significant changes (33207)
4930507D05Rik	ENSMUSG00000097129.2	1.17554	1.08206	-0.246052	0.803738	No significant changes	No significant changes (33207)
Vps26a	ENSMUSG00000020078.16	3.60219	3.11646	-0.311846	0.345362	No significant changes	No significant changes (33207)
Kif1bp	ENSMUSG00000036955.16	10.6655	13.613	0.209589	0.506206	No significant changes	Decreased FOXC2 only (4988)
Ddx21	ENSMUSG00000020075.8	0.645881	0.586477	-0.253928	0.667849	No significant changes	Decreased FOXC2 only (4988)
Ddx50	ENSMUSG00000020076.7	1.00989	1.18806	0.201867	0.632285	No significant changes	No significant changes (33207)
Stox1	ENSMUSG00000036923.12	0.0219251	0.0150361	0.658604	0.894725	No significant changes	No significant changes (33207)
Ccar1	ENSMUSG00000020074.7	6.56095	7.26682	-0.0521841	0.851942	No significant changes	Increased FOXC2 only (11623)
Gm22803	ENSMUSG00000088674.1	0.318694	0.231184	-0.355675	0.941794	No significant changes	Increased FOXC2 only (11623)
Slc25a16	ENSMUSG00000071253.8	4.39971	5.65858	0.215481	0.466489	No significant changes	Increased FOXC2 only (11623)
Gm25862	ENSMUSG00000088875.1	0.305728	1.73819	3.70927	0.373355	No significant changes	Increased FOXC2 only (11623)
Dna2	ENSMUSG00000036875.15	0.561924	0.452338	-1.05423	0.618732	No significant changes	No significant changes (33207)
Rufy2	ENSMUSG00000020070.18	1.55227	2.27638	0.204003	0.593726	No significant changes	No significant changes (33207)
Hnrnph3	ENSMUSG00000020069.16	3.9131	5.73525	0.567907	0.413506	No significant changes	Increased FOXC2 only (11623)
1700120B22Rik	ENSMUSG00000045391.4	0.607094	0.507691	-0.459619	0.780926	No significant changes	No significant changes (33207)
Herc4	ENSMUSG00000020064.9	1.73569	1.98205	-0.0147654	0.963305	No significant changes	No significant changes (33207)
Sirt1	ENSMUSG00000020063.16	0.961842	0.910618	-0.339696	0.357304	No significant changes	No significant changes (33207)
Dnajc12	ENSMUSG00000036764.12	0.267815	0.312477	0.896012	0.424741	No significant changes	No significant changes (33207)
Ctnna3	ENSMUSG00000060843.11	0.10111	0.100931	0.521351	0.822949	No significant changes	Increased WT1 only (2896)
Reep3	ENSMUSG00000019873.8	0.995487	1.07296	0.0732841	0.837109	No significant changes	Mixed significant binding changes
Jmjd1c	ENSMUSG00000037876.17	1.368	0.824384	-0.951219	0.0427178	Down-regulated	Increased WT1 only (2896)
Nrbf2	ENSMUSG00000075000.11	0.650231	0.474739	1.05708	0.831033	No significant changes	Increased FOXC2 only (11623)
Egr2	ENSMUSG00000037868.15	125.834	53.9892	-1.24169	0.213325	No significant changes	Mixed significant binding changes
Ado	ENSMUSG00000057134.6	39.2212	28.5192	-0.605084	0.0416542	Down-regulated	Mixed significant binding changes
Zfp365	ENSMUSG00000037855.15	0.496103	0.10303	-2.70422	0.0188509	Down-regulated	Mixed significant binding changes
Gm16212	ENSMUSG00000086838.1	2.0827	3.73838	-0.537148	0.839305	No significant changes	Mixed significant binding changes
Arid5b	ENSMUSG00000019947.10	2.10546	1.51737	-0.673773	0.072115	No significant changes	Mixed significant binding changes
Tmem26	ENSMUSG00000060044.8	0.00553892	0.0155233	1.40947	0.604882	No significant changes	Decreased FOXC2 only (4988)
A930033H14Rik	ENSMUSG00000090622.1	0.0776923	0.151141	-0.584969	0.871707	No significant changes	Decreased FOXC2 only (4988)
Cdk1	ENSMUSG00000019942.13	0.279054	0.457105	0.63153	0.820391	No significant changes	Decreased FOXC2 and increased WT1 (801)
Ank3	ENSMUSG00000069601.14	0.0192929	0.00949479	-1.04825	0.389004	No significant changes	Mixed significant binding changes
Ccdc6	ENSMUSG00000048701.13	1.54938	1.09827	-0.673544	0.0822789	No significant changes	Mixed significant binding changes
Mrln	ENSMUSG00000019933.7	0.122836	0.22098	1.37981	0.429316	No significant changes	Mixed significant binding changes
Slc16a9	ENSMUSG00000037762.6	0.0395844	0.0134907	-1.00867	0.645794	No significant changes	No significant changes (33207)
Gm7097	ENSMUSG00000089835.1	0.180291	0.0909945	-1.68166	0.731043	No significant changes	Mixed significant binding changes
Gm9877	ENSMUSG00000052426.4	0.411828	0.0604268	-4.01501	0.274244	No significant changes	Mixed significant binding changes
Fam13c	ENSMUSG00000043259.15	0.955863	0.798941	-0.306599	0.329188	No significant changes	Mixed significant binding changes
Phyhipl	ENSMUSG00000037747.9	0.384182	0.394576	-0.709288	0.257842	No significant changes	No significant changes (33207)
4930533K18Rik	ENSMUSG00000047692.6	0.429702	0.349262	-0.346588	0.597168	No significant changes	Mixed significant binding changes
Bicc1	ENSMUSG00000014329.14	0.155291	0.134983	-0.434975	0.376474	No significant changes	Mixed significant binding changes
Tfam	ENSMUSG00000003923.14	0.920767	1.1474	-0.0251919	0.970509	No significant changes	Decreased FOXC2 only (4988)
Ube2d1	ENSMUSG00000019927.6	1.97612	1.54188	-0.618909	0.0981307	No significant changes	Increased FOXC2 only (11623)
Cisd1	ENSMUSG00000037710.8	6.29481	8.21964	0.217539	0.543016	No significant changes	Mixed significant binding changes
Ipmk	ENSMUSG00000060733.13	0.945897	0.949426	-0.187524	0.587509	No significant changes	Decreased FOXC2 only (4988)
Zwint	ENSMUSG00000019923.14	43.62	27.4218	-0.83718	0.00132095	Down-regulated	No significant changes (33207)
Gnaz	ENSMUSG00000040009.6	0.164422	0.13506	-0.222587	0.75462	No significant changes	No significant changes (33207)
Rab36	ENSMUSG00000020175.15	0.0770934	0.0390656	-2.01832	0.234837	No significant changes	Mixed significant binding changes
Bcr	ENSMUSG00000009681.10	0.0853069	0.105807	0.220435	0.772636	No significant changes	Mixed significant binding changes
Specc1l	ENSMUSG00000033444.14	1.14861	1.27939	0.0300053	0.944342	No significant changes	Mixed significant binding changes
Gucd1	ENSMUSG00000033416.15	0.528987	0.537226	-0.192187	0.559161	No significant changes	No significant changes (33207)
Snrpd3	ENSMUSG00000020180.10	0.661809	0.604872	-0.489942	0.531219	No significant changes	No significant changes (33207)
Lrrc75b	ENSMUSG00000046807.10	0.136901	0.129929	-0.507523	0.760523	No significant changes	Increased WT1 only (2896)
Ggt1	ENSMUSG00000006345.10	0.166127	0.194434	0.120431	0.911949	No significant changes	Increased WT1 only (2896)
Ggt5	ENSMUSG00000006344.17	20.4919	40.4941	0.802068	0.0594819	No significant changes	Increased WT1 only (2896)
Susd2	ENSMUSG00000006342.15	1.01555	0.991383	-0.0847734	0.904862	No significant changes	Increased FOXC2 only (11623)
Cabin1	ENSMUSG00000020196.10	0.255066	0.249553	-0.165459	0.709948	No significant changes	Increased FOXC2 only (11623)
Ddt	ENSMUSG00000001666.8	0.330146	0.688404	1.6099	0.593722	No significant changes	No significant changes (33207)
Gstt3	ENSMUSG00000001665.11	4.19645	6.68435	1.0885	0.26123	No significant changes	No significant changes (33207)
Gstt1	ENSMUSG00000001663.10	14.491	17.5293	0.160696	0.747573	No significant changes	No significant changes (33207)
Gstt2	ENSMUSG00000033318.7	13.8511	15.3031	0.0368495	0.917649	No significant changes	No significant changes (33207)
Mif	ENSMUSG00000033307.7	839.038	505.692	-0.693202	0.0977039	No significant changes	Decreased FOXC2 only (4988)
Derl3	ENSMUSG00000009092.5	1.08299	2.06535	0.664256	0.499308	No significant changes	Mixed significant binding changes
Smarcb1	ENSMUSG00000000902.13	7.85748	8.66093	0.0321687	0.918924	No significant changes	Mixed significant binding changes
Mmp11	ENSMUSG00000000901.17	7.84965	7.57707	-0.170081	0.669845	No significant changes	Mixed significant binding changes
Chchd10	ENSMUSG00000049422.7	2.17817	1.94193	-0.957395	0.344597	No significant changes	Mixed significant binding changes
Gm867	ENSMUSG00000050157.6	10.5391	17.0952	0.253201	0.555312	No significant changes	Mixed significant binding changes
Vpreb3	ENSMUSG00000000903.3	0.286855	0.468348	-0.109468	0.943283	No significant changes	Mixed significant binding changes
Gm5134	ENSMUSG00000033255.8	0.0304936	0.0105179	-2.27772	0.639042	No significant changes	Mixed significant binding changes
Zfp280b	ENSMUSG00000049764.8	0.227355	0.475757	1.32157	0.182937	No significant changes	No significant changes (33207)
Prmt2	ENSMUSG00000020230.15	12.1379	16.7158	0.328096	0.226929	No significant changes	No significant changes (33207)
S100b	ENSMUSG00000033208.7	0.0740369	0.0472909	-1.67082	0.732752	No significant changes	No significant changes (33207)
Dip2a	ENSMUSG00000020231.15	0.102592	0.124373	0.0381088	0.958978	No significant changes	No significant changes (33207)
Pcnt	ENSMUSG00000001151.10	0.0759195	0.110233	0.825127	0.259415	No significant changes	No significant changes (33207)
2610028H24Rik	ENSMUSG00000009114.17	0.181773	0.227574	0.567281	0.685858	No significant changes	No significant changes (33207)
Ybey	ENSMUSG00000033126.5	0.590245	0.746636	-0.00791849	0.99218	No significant changes	Increased FOXC2 only (11623)
Mcm3ap	ENSMUSG00000001150.7	0.574268	0.783598	0.174172	0.700614	No significant changes	Increased FOXC2 only (11623)
Lss	ENSMUSG00000033105.12	5.14881	6.88868	0.274846	0.32559	No significant changes	Mixed significant binding changes
4930483K19Rik	ENSMUSG00000086241.2	3.06485	4.16914	0.589823	0.165719	No significant changes	Decreased FOXC2 only (4988)
Col6a1	ENSMUSG00000001119.7	1.20116	0.31119	-1.76237	0.0801586	No significant changes	Decreased FOXC2 only (4988)
Pcbp3	ENSMUSG00000001120.15	0.228543	0.21336	-0.109422	0.777681	No significant changes	Mixed significant binding changes
Col18a1	ENSMUSG00000001435.15	2.02323	1.70667	-0.431706	0.240555	No significant changes	Mixed significant binding changes
Gm10941	ENSMUSG00000078444.3	3.61912	2.76147	-0.212392	0.827555	No significant changes	Mixed significant binding changes
Pofut2	ENSMUSG00000020260.9	96.6287	109.626	0.0596693	0.813666	No significant changes	Mixed significant binding changes
Adarb1	ENSMUSG00000020262.15	0.123012	0.0698729	-0.827041	0.222602	No significant changes	Increased FOXC2 only (11623)
Fam207a	ENSMUSG00000032977.9	2.92805	2.57573	-0.431004	0.188756	No significant changes	Increased WT1 only (2896)
Itgb2	ENSMUSG00000000290.13	0.0584822	0.0603196	-0.434934	0.79105	No significant changes	Mixed significant binding changes
Pttg1ip	ENSMUSG00000009291.13	46.239	73.2943	0.370963	0.318001	No significant changes	Mixed significant binding changes
Sumo3	ENSMUSG00000020265.16	28.0891	26.0048	-0.0981077	0.734949	No significant changes	Mixed significant binding changes
Ube2g2	ENSMUSG00000009293.17	4.52998	5.73808	0.202159	0.5976	No significant changes	Mixed significant binding changes
Trpm2	ENSMUSG00000009292.18	0.0124642	0.0115939	-2.25543	0.642402	No significant changes	Increased FOXC2 only (11623)
Pfkl	ENSMUSG00000020277.10	3.73972	4.838	0.28909	0.381207	No significant changes	No significant changes (33207)
Icosl	ENSMUSG00000000732.9	0.32092	0.219271	-0.363645	0.720101	No significant changes	No significant changes (33207)
Pwp2	ENSMUSG00000032834.11	3.95817	4.49339	0.156832	0.642487	No significant changes	No significant changes (33207)
Trappc10	ENSMUSG00000000374.8	0.693542	0.816201	0.0616928	0.906412	No significant changes	Increased WT1 only (2896)
Agpat3	ENSMUSG00000001211.15	4.85424	5.32597	-0.0435674	0.8742	No significant changes	Mixed significant binding changes
Gm10146	ENSMUSG00000064317.5	753.231	746.452	2.46125	0.327689	No significant changes	Mixed significant binding changes
Rrp1	ENSMUSG00000061032.9	7.66043	9.18447	-0.185822	0.637693	No significant changes	Mixed significant binding changes
Cstb	ENSMUSG00000005054.7	2.36197	2.05061	-0.614469	0.718741	No significant changes	Mixed significant binding changes
Pdxk	ENSMUSG00000032788.15	0.628602	0.838642	0.423859	0.463733	No significant changes	No significant changes (33207)
Ilvbl	ENSMUSG00000032763.11	66.8457	91.3526	0.288235	0.284274	No significant changes	No significant changes (33207)
Slc1a6	ENSMUSG00000005357.9	0.0435846	0.0130859	-1.72283	0.35949	No significant changes	No significant changes (33207)
2610008E11Rik	ENSMUSG00000060301.6	0.969395	1.29566	0.237739	0.628239	No significant changes	No significant changes (33207)
Mier2	ENSMUSG00000042570.14	2.44605	3.31562	0.363254	0.348779	No significant changes	No significant changes (33207)
Madcam1	ENSMUSG00000020310.9	1.04081	0.800283	-0.425495	0.772635	No significant changes	Increased FOXC2 only (11623)
Tpgs1	ENSMUSG00000020308.6	14.2655	18.1384	0.195156	0.582279	No significant changes	Increased FOXC2 only (11623)
Cdc34	ENSMUSG00000020307.15	38.2683	40.0234	-0.0382202	0.92069	No significant changes	Increased FOXC2 only (11623)
Gzmm	ENSMUSG00000054206.2	1.12766	0.802199	-0.236829	0.837395	No significant changes	Increased FOXC2 only (11623)
Bsg	ENSMUSG00000023175.15	87.1903	100.32	0.0236083	0.933429	No significant changes	Increased FOXC2 only (11623)
Polrmt	ENSMUSG00000020329.12	3.62267	3.81279	0.148264	0.737226	No significant changes	Decreased FOXC2 only (4988)
Fgf22	ENSMUSG00000020327.4	0.180867	0.108784	-1.3896	0.546203	No significant changes	Decreased FOXC2 only (4988)
Rnf126	ENSMUSG00000035890.9	6.84724	9.23231	0.319206	0.486493	No significant changes	Decreased FOXC2 only (4988)
Fstl3	ENSMUSG00000020325.10	43.8629	21.1498	-1.19747	0.000171431	Down-regulated	Decreased FOXC2 only (4988)
Prss57	ENSMUSG00000020323.14	16.4591	8.86756	-1.0026	0.00144418	Down-regulated	Decreased FOXC2 only (4988)
Palm	ENSMUSG00000035863.14	0.180265	0.13741	-0.552453	0.583494	No significant changes	Mixed significant binding changes
Misp	ENSMUSG00000035852.11	0.0183882	0.00982705	2.50824	0.612752	No significant changes	Mixed significant binding changes
E130317F20Rik	ENSMUSG00000091994.2	2.35405	2.3413	-0.0481627	0.949493	No significant changes	Increased FOXC2 only (11623)
Ptbp1	ENSMUSG00000006498.16	2.03199	1.76734	-0.440326	0.376881	No significant changes	Increased FOXC2 only (11623)
Gm17134	ENSMUSG00000090860.1	1.75395	0.956638	-3.67319	0.289375	No significant changes	Mixed significant binding changes
Med16	ENSMUSG00000013833.15	10.426	14.1235	0.192017	0.507768	No significant changes	Mixed significant binding changes
Gm26602	ENSMUSG00000097854.1	975.366	1061.15	-0.363772	0.269261	No significant changes	Mixed significant binding changes
R3hdm4	ENSMUSG00000035781.14	71.1038	82.4303	0.0608874	0.831562	No significant changes	Mixed significant binding changes
Kiss1r	ENSMUSG00000035773.6	0.0085037	0.0246748	0.646606	0.896614	No significant changes	Mixed significant binding changes
Arid3a	ENSMUSG00000019564.12	0.0384784	0.0908214	2.79675	0.22795	No significant changes	Mixed significant binding changes
Wdr18	ENSMUSG00000035754.8	14.2292	13.8825	-0.200857	0.52215	No significant changes	Mixed significant binding changes
Tmem259	ENSMUSG00000013858.14	4.65148	8.21452	0.60632	0.165884	No significant changes	Mixed significant binding changes
Cnn2	ENSMUSG00000004665.10	70.9453	52.8243	-0.595894	0.052064	No significant changes	Mixed significant binding changes
Abca7	ENSMUSG00000035722.15	1.18816	1.0514	-0.0704817	0.91492	No significant changes	Mixed significant binding changes
Polr2e	ENSMUSG00000004667.18	6.04401	7.73952	0.162769	0.752729	No significant changes	Mixed significant binding changes
Gpx4	ENSMUSG00000075706.10	680.164	613.83	-0.250462	0.6891	No significant changes	Mixed significant binding changes
Sbno2	ENSMUSG00000035673.10	9.2188	2.60156	-2.02616	1.57680134254663e-11	Down-regulated	Mixed significant binding changes
Stk11	ENSMUSG00000003068.16	4.73851	8.67164	0.721016	0.0522283	No significant changes	Mixed significant binding changes
Atp5d	ENSMUSG00000003072.15	284.324	322.81	0.0122845	0.966097	No significant changes	Mixed significant binding changes
Midn	ENSMUSG00000035621.13	0.851148	1.11396	0.0221404	0.974211	No significant changes	Mixed significant binding changes
Cirbp	ENSMUSG00000045193.13	9.97178	7.17554	-0.638424	0.293643	No significant changes	Mixed significant binding changes
1600002K03Rik	ENSMUSG00000035595.6	0.266039	0.373109	-0.67816	0.892045	No significant changes	Mixed significant binding changes
Efna2	ENSMUSG00000003070.6	0.0519179	0.0727568	3.70927	0.373355	No significant changes	Mixed significant binding changes
Ndufs7	ENSMUSG00000020153.14	194.813	252.403	0.300257	0.263488	No significant changes	Decreased FOXC2 only (4988)
Gamt	ENSMUSG00000020150.13	1.96117	3.46944	0.818139	0.318652	No significant changes	Decreased FOXC2 only (4988)
Dazap1	ENSMUSG00000069565.12	2.38857	2.47287	0.00908201	0.97912	No significant changes	Decreased FOXC2 only (4988)
Gm15122	ENSMUSG00000087672.1	0.0700515	0	-0.67816	0.892045	No significant changes	Decreased FOXC2 only (4988)
Rps15	ENSMUSG00000063457.14	653.497	615.65	-0.358737	0.339206	No significant changes	Decreased FOXC2 only (4988)
Apc2	ENSMUSG00000020135.13	0.00809355	0.0071253	0.0392662	0.992987	No significant changes	Decreased FOXC2 only (4988)
2310011J03Rik	ENSMUSG00000020133.8	56.5726	76.5755	0.232127	0.418306	No significant changes	No significant changes (33207)
Pcsk4	ENSMUSG00000020131.14	1.41902	1.053	-0.531887	0.451955	No significant changes	No significant changes (33207)
Reep6	ENSMUSG00000035504.16	0.0729577	0.259209	2.26139	0.519254	No significant changes	Mixed significant binding changes
Adamtsl5	ENSMUSG00000043822.18	5.31715	5.13624	-0.203603	0.650377	No significant changes	Mixed significant binding changes
Plk5	ENSMUSG00000035486.14	0.0705164	0.0206791	-2.05947	0.464783	No significant changes	Mixed significant binding changes
Mex3d	ENSMUSG00000048696.11	2.12445	1.75971	-0.371161	0.53958	No significant changes	Mixed significant binding changes
Mbd3	ENSMUSG00000035478.14	68.7434	84.9281	0.160168	0.60757	No significant changes	Mixed significant binding changes
Uqcr11	ENSMUSG00000020163.12	292.462	354.24	-0.491938	0.487952	No significant changes	Mixed significant binding changes
Tcf3	ENSMUSG00000020167.14	0.512325	0.620544	-0.0878662	0.876926	No significant changes	Increased FOXC2 and WT1 (1380)
Atp8b3	ENSMUSG00000003341.9	0.0222088	0.0272405	-2.68725	0.546954	No significant changes	Decreased FOXC2 only (4988)
Rexo1	ENSMUSG00000047417.18	2.15584	2.66762	0.189707	0.605076	No significant changes	Decreased FOXC2 only (4988)
Klf16	ENSMUSG00000035397.8	0.988012	0.868286	-0.32287	0.645151	No significant changes	Mixed significant binding changes
Abhd17a	ENSMUSG00000003346.14	117.736	140.514	0.0808492	0.80145	No significant changes	Mixed significant binding changes
Gm29093	ENSMUSG00000100201.1	0.14508	0.281423	2.09778	0.673436	No significant changes	Mixed significant binding changes
Scamp4	ENSMUSG00000113949.1	4.70324	5.3395	2.50824	0.612752	No significant changes	Increased FOXC2 only (11623)
Csnk1g2	ENSMUSG00000003345.16	47.5222	49.4883	-0.0862449	0.763872	No significant changes	Mixed significant binding changes
Btbd2	ENSMUSG00000003344.14	8.76471	16.1046	0.798014	0.0510914	No significant changes	Mixed significant binding changes
Mknk2	ENSMUSG00000020190.13	6.50847	3.95834	-0.878885	0.0249796	Down-regulated	Mixed significant binding changes
Mob3a	ENSMUSG00000003348.10	11.7094	7.67804	-0.761095	0.0222067	Down-regulated	Mixed significant binding changes
Izumo4	ENSMUSG00000055862.7	22.1973	21.2021	-0.158745	0.662813	No significant changes	Mixed significant binding changes
Ap3d1	ENSMUSG00000020198.8	6.56907	8.03335	0.150001	0.620783	No significant changes	Mixed significant binding changes
Dot1l	ENSMUSG00000061589.14	1.13708	0.648144	-0.906516	0.0673642	No significant changes	Mixed significant binding changes
Plekhj1	ENSMUSG00000035278.9	3.94116	4.3537	0.0384336	0.954269	No significant changes	Mixed significant binding changes
Sf3a2	ENSMUSG00000020211.15	32.5929	24.8807	-0.53275	0.117166	No significant changes	Mixed significant binding changes
Jsrp1	ENSMUSG00000020216.13	0.206121	0.0261544	-2.27032	0.640156	No significant changes	Mixed significant binding changes
Oaz1	ENSMUSG00000035242.15	88.4646	99.5864	-1.30706	0.445209	No significant changes	Mixed significant binding changes
Lsm7	ENSMUSG00000035215.9	106.153	109.184	0.331804	0.479758	No significant changes	Increased FOXC2 only (11623)
Sppl2b	ENSMUSG00000035206.10	5.89139	6.80945	-0.00948186	0.979832	No significant changes	Increased FOXC2 only (11623)
Tmprss9	ENSMUSG00000059406.8	0.0303739	0.0469656	0.69602	0.801062	No significant changes	Mixed significant binding changes
Timm13	ENSMUSG00000020219.7	2.33943	3.19608	0.478462	0.72988	No significant changes	Mixed significant binding changes
Lmnb2	ENSMUSG00000062075.13	1.07174	1.33377	0.307118	0.547637	No significant changes	Mixed significant binding changes
Gadd45b	ENSMUSG00000015312.9	1152.24	617.796	-0.875677	0.514271	No significant changes	Mixed significant binding changes
Gng7	ENSMUSG00000048240.14	0.0456298	0.0561921	0.454223	0.823358	No significant changes	Mixed significant binding changes
Slc39a3	ENSMUSG00000046822.13	5.90174	6.13687	-0.0573422	0.87214	No significant changes	Increased FOXC2 only (11623)
Sgta	ENSMUSG00000004937.6	0.954144	1.11187	-0.173287	0.782283	No significant changes	Increased FOXC2 only (11623)
Thop1	ENSMUSG00000004929.12	6.59771	7.52644	0.000496275	0.998746	No significant changes	No significant changes (33207)
Map2k2	ENSMUSG00000035027.18	0.54186	0.751443	0.179154	0.803417	No significant changes	Increased FOXC2 only (11623)
Zbtb7a	ENSMUSG00000035011.15	39.4528	54.5928	0.326874	0.196477	No significant changes	Increased FOXC2 only (11623)
Pias4	ENSMUSG00000004934.14	2.97115	2.65287	-0.373096	0.342163	No significant changes	Increased FOXC2 only (11623)
Eef2	ENSMUSG00000034994.10	73.5431	75.2562	-0.142712	0.610541	No significant changes	No significant changes (33207)
4930442H23Rik	ENSMUSG00000053603.4	1.30358	1.29081	-0.338841	0.771944	No significant changes	No significant changes (33207)
Dapk3	ENSMUSG00000034974.13	1.59825	2.26849	0.308515	0.624465	No significant changes	No significant changes (33207)
Atcayos	ENSMUSG00000085779.1	0.0228606	0.0258469	2.09778	0.673436	No significant changes	No significant changes (33207)
Nmrk2	ENSMUSG00000004939.7	0.072573	0	-2.25543	0.642402	No significant changes	Decreased FOXC2 only (4988)
Zfr2	ENSMUSG00000034949.18	0.38858	0.753676	0.529428	0.476969	No significant changes	Decreased FOXC2 only (4988)
Matk	ENSMUSG00000004933.17	0.110761	0.252595	1.87194	0.160825	No significant changes	Decreased FOXC2 only (4988)
Mrpl54	ENSMUSG00000034932.4	111.303	128.328	-0.167464	0.601867	No significant changes	Decreased FOXC2 only (4988)
Apba3	ENSMUSG00000004931.11	9.83356	11.6643	0.0862091	0.805947	No significant changes	Decreased FOXC2 only (4988)
Tjp3	ENSMUSG00000034917.8	0.533316	0.419978	0.528023	0.473776	No significant changes	Mixed significant binding changes
Pip5k1c	ENSMUSG00000034902.17	3.57711	3.27519	-0.214132	0.524689	No significant changes	Mixed significant binding changes
Cactin	ENSMUSG00000034889.8	39.5038	36.3623	-0.213598	0.49791	No significant changes	Mixed significant binding changes
Tbxa2r	ENSMUSG00000034881.8	8.52052	13.2516	0.51904	0.122779	No significant changes	Mixed significant binding changes
Hmg20b	ENSMUSG00000020232.17	4.93515	4.99008	-0.18842	0.696908	No significant changes	Mixed significant binding changes
Mfsd12	ENSMUSG00000034854.8	4.66326	4.58714	-0.037621	0.918116	No significant changes	Mixed significant binding changes
4930404N11Rik	ENSMUSG00000020234.10	2.45512	2.74846	-0.174604	0.827685	No significant changes	Mixed significant binding changes
Fzr1	ENSMUSG00000020235.16	3.93303	4.86765	0.195596	0.600888	No significant changes	Mixed significant binding changes
Dohh	ENSMUSG00000078440.10	3.1873	3.62011	0.0530152	0.961572	No significant changes	Mixed significant binding changes
Nfic	ENSMUSG00000055053.18	23.3393	29.3965	0.17434	0.521856	No significant changes	Mixed significant binding changes
Gm16104	ENSMUSG00000085327.1	7.99395	13.1143	0.553295	0.233139	No significant changes	Mixed significant binding changes
Ncln	ENSMUSG00000020238.14	19.7386	28.1299	0.395744	0.168407	No significant changes	No significant changes (33207)
S1pr4	ENSMUSG00000044199.6	0.0188999	0.054841	2.09778	0.673436	No significant changes	No significant changes (33207)
Gm16106	ENSMUSG00000082828.1	1.8401	1.62043	0.658604	0.894725	No significant changes	No significant changes (33207)
Gna11	ENSMUSG00000034781.5	14.6802	22.2679	0.408667	0.19054	No significant changes	Increased FOXC2 only (11623)
Gm15917	ENSMUSG00000090034.1	3.98504	10.5454	0.739203	0.195198	No significant changes	Increased FOXC2 only (11623)
Tle2	ENSMUSG00000034771.15	4.28605	9.50549	0.898773	0.0164967	Up-regulated	Increased FOXC2 only (11623)
Tle6	ENSMUSG00000034758.12	0.321376	0.468563	1.13994	0.465474	No significant changes	Increased FOXC2 only (11623)
BC025920	ENSMUSG00000074862.11	0.180771	0.277027	1.69189	0.500494	No significant changes	Increased FOXC2 only (11623)
Sirt6	ENSMUSG00000034748.16	2.13698	2.14701	-0.511152	0.382834	No significant changes	No significant changes (33207)
Ankrd24	ENSMUSG00000054708.17	0.499113	0.972471	0.779788	0.188912	No significant changes	No significant changes (33207)
AU041133	ENSMUSG00000078435.5	0.546189	0.773487	0.563426	0.404723	No significant changes	No significant changes (33207)
Zfp938	ENSMUSG00000062931.15	2.5634	3.07942	0.109877	0.803532	No significant changes	No significant changes (33207)
1190007I07Rik	ENSMUSG00000063320.11	14.1454	17.2944	0.0253564	0.952156	No significant changes	No significant changes (33207)
Tdg	ENSMUSG00000034674.18	3.23532	2.73418	-0.961198	0.702629	No significant changes	No significant changes (33207)
Glt8d2	ENSMUSG00000020251.13	0.236374	0.0956807	-1.95874	0.0555507	No significant changes	Decreased FOXC2 only (4988)
Hcfc2	ENSMUSG00000020246.13	1.89751	2.24187	0.0526814	0.864897	No significant changes	Decreased FOXC2 only (4988)
Nfyb	ENSMUSG00000020248.18	9.21478	8.75549	-0.136139	0.647239	No significant changes	Decreased FOXC2 only (4988)
Txnrd1	ENSMUSG00000020250.10	7.05324	3.53369	-1.23762	0.00070347	Down-regulated	Mixed significant binding changes
Slc41a2	ENSMUSG00000034591.5	1.4663	1.13749	-0.57048	0.0874938	No significant changes	Mixed significant binding changes
D10Wsu102e	ENSMUSG00000020255.8	0.495792	0.321808	-0.810947	0.0293663	Down-regulated	Increased FOXC2 only (11623)
Aldh1l2	ENSMUSG00000020256.14	0.119971	0.108047	-4.26477	0.13928	No significant changes	No significant changes (33207)
Appl2	ENSMUSG00000020263.14	2.94706	2.95213	-0.161703	0.588807	No significant changes	Decreased FOXC2 only (4988)
1500009L16Rik	ENSMUSG00000087651.3	0.00437929	0.00327962	1.40847	0.768113	No significant changes	Decreased FOXC2 only (4988)
Nuak1	ENSMUSG00000020032.14	0.0515933	0.0380706	-0.972939	0.35253	No significant changes	Mixed significant binding changes
Ckap4	ENSMUSG00000046841.5	3.16994	3.28461	-0.146727	0.80584	No significant changes	Decreased FOXC2 only (4988)
Tcp11l2	ENSMUSG00000020034.7	10.695	7.64485	-0.597525	0.0574658	No significant changes	No significant changes (33207)
Gm17249	ENSMUSG00000097309.2	0.0983987	0.160973	0.827445	0.78218	No significant changes	No significant changes (33207)
Polr3b	ENSMUSG00000034453.8	0.282956	0.273189	0.0129384	0.97913	No significant changes	No significant changes (33207)
Rfx4	ENSMUSG00000020037.15	0.0333265	0.0117943	-5.9586	0.00545698	Down-regulated	Mixed significant binding changes
Ric8b	ENSMUSG00000035620.15	0.677469	0.695695	-0.133872	0.694281	No significant changes	Increased FOXC2 only (11623)
Tmem263	ENSMUSG00000060935.6	2.94482	2.83261	-0.275481	0.4837	No significant changes	No significant changes (33207)
Mterf2	ENSMUSG00000049038.3	1.18284	1.46929	-0.053466	0.961245	No significant changes	No significant changes (33207)
Cry1	ENSMUSG00000020038.10	0.483264	0.525243	-0.0596987	0.901823	No significant changes	No significant changes (33207)
Btbd11	ENSMUSG00000020042.15	0.0248331	0.0273893	-0.206611	0.842347	No significant changes	Increased FOXC2 only (11623)
Pwp1	ENSMUSG00000001785.13	0.870826	1.10614	0.122866	0.714072	No significant changes	No significant changes (33207)
Prdm4	ENSMUSG00000035529.10	2.97388	2.07614	-0.571139	0.0845713	No significant changes	Increased FOXC2 only (11623)
Ascl4	ENSMUSG00000085111.3	0.166703	0.223415	-3.01031	0.461795	No significant changes	Increased FOXC2 only (11623)
Rtcb	ENSMUSG00000001783.3	0.729889	1.03433	-0.248204	0.716269	No significant changes	Increased FOXC2 only (11623)
A230060F14Rik	ENSMUSG00000097692.2	0.223754	0.737085	0.514105	0.775334	No significant changes	No significant changes (33207)
Fbxo7	ENSMUSG00000001786.14	6.10568	6.48206	-0.0455843	0.877117	No significant changes	No significant changes (33207)
Gm15990	ENSMUSG00000087256.1	0.0111954	0	-0.690141	0.890131	No significant changes	Mixed significant binding changes
Timp3	ENSMUSG00000020044.13	186.45	256.795	0.332618	0.180347	No significant changes	Mixed significant binding changes
Syn3	ENSMUSG00000059602.14	20.9581	29.4316	0.41127	0.101889	No significant changes	Increased FOXC2 only (11623)
1810014B01Rik	ENSMUSG00000097412.2	9.55629	13.9018	0.385901	0.454848	No significant changes	Increased WT1 only (2896)
Hsp90b1	ENSMUSG00000020048.13	41.0279	62.3798	0.419261	0.112056	No significant changes	Increased WT1 only (2896)
Gm15344	ENSMUSG00000084899.1	0.778718	2.75407	-0.690141	0.890131	No significant changes	Increased WT1 only (2896)
Ttc41	ENSMUSG00000044937.15	0.179463	0.155077	0.547974	0.55661	No significant changes	Increased WT1 only (2896)
Nt5dc3	ENSMUSG00000054027.8	0.371709	0.49336	0.651516	0.822042	No significant changes	Decreased FOXC2 only (4988)
Gm16268	ENSMUSG00000089959.1	0.00487227	0.00547325	-0.355675	0.941794	No significant changes	Decreased FOXC2 only (4988)
Stab2	ENSMUSG00000035459.18	0.00206076	0.00380755	2.84484	0.563618	No significant changes	No significant changes (33207)
Igf1	ENSMUSG00000020053.18	0.0297627	0.0167153	-0.390716	0.792285	No significant changes	Increased WT1 only (2896)
Parpbp	ENSMUSG00000035365.15	0.0282267	0.0307934	0.685317	0.699038	No significant changes	Increased WT1 only (2896)
Nup37	ENSMUSG00000035351.16	2.3847	1.89716	-0.340146	0.406871	No significant changes	Increased WT1 only (2896)
Dram1	ENSMUSG00000020057.2	0.0789055	0.0792013	-0.448815	0.748186	No significant changes	No significant changes (33207)
Gnptab	ENSMUSG00000035311.16	0.249479	0.39909	0.354439	0.45008	No significant changes	No significant changes (33207)
Gm16235	ENSMUSG00000087429.1	0.413778	0.697685	0.646606	0.896614	No significant changes	Increased FOXC2 only (11623)
Sycp3	ENSMUSG00000020059.9	5.68657	7.14619	0.164942	0.875109	No significant changes	Increased FOXC2 only (11623)
Chpt1	ENSMUSG00000060002.14	3.47429	5.36954	0.53573	0.153241	No significant changes	Increased FOXC2 only (11623)
Gm4925	ENSMUSG00000069540.4	1.79784	2.48385	0.0660131	0.95324	No significant changes	No significant changes (33207)
Arl1	ENSMUSG00000060904.14	42.1903	43.7188	0.603315	0.278626	No significant changes	No significant changes (33207)
Utp20	ENSMUSG00000004356.8	0.138719	0.15764	0.519064	0.61361	No significant changes	No significant changes (33207)
Scyl2	ENSMUSG00000069539.11	0.695133	0.749919	-0.139893	0.724975	No significant changes	Decreased FOXC2 only (4988)
1500026H17Rik	ENSMUSG00000097383.1	0.178437	0.320933	1.34499	0.534919	No significant changes	Decreased FOXC2 only (4988)
Actr6	ENSMUSG00000019948.4	0.173848	0.177919	-1.13588	0.541511	No significant changes	Mixed significant binding changes
Uhrf1bp1l	ENSMUSG00000019951.10	1.02836	0.82958	-0.701044	0.0624294	No significant changes	Mixed significant binding changes
Anks1b	ENSMUSG00000058589.14	0.214506	0.281641	0.874886	0.0253831	Up-regulated	Increased FOXC2 only (11623)
Apaf1	ENSMUSG00000019979.12	0.281907	0.279126	-0.401777	0.429584	No significant changes	No significant changes (33207)
Ikbip	ENSMUSG00000019975.12	2.82977	4.26642	0.436209	0.187414	No significant changes	No significant changes (33207)
Slc25a3	ENSMUSG00000061904.12	245.738	186.172	-0.538802	0.0977265	No significant changes	No significant changes (33207)
Tmpo	ENSMUSG00000019961.17	2.03326	2.0207	-0.22498	0.502684	No significant changes	Mixed significant binding changes
Gm20757	ENSMUSG00000098040.1	0.0452325	0.0512307	-1.69243	0.729346	No significant changes	No significant changes (33207)
Nedd1	ENSMUSG00000019988.7	2.51666	2.27566	-0.324752	0.299894	No significant changes	No significant changes (33207)
Cfap54	ENSMUSG00000020014.17	0.00812283	0.0051896	-1.09608	0.571011	No significant changes	Increased FOXC2 only (11623)
Cdk17	ENSMUSG00000020015.10	0.683639	0.858857	0.100943	0.781731	No significant changes	No significant changes (33207)
Elk3	ENSMUSG00000008398.15	0.114084	0.111865	-0.180779	0.834785	No significant changes	Mixed significant binding changes
Lta4h	ENSMUSG00000015889.8	2.10805	2.66672	0.0998869	0.764164	No significant changes	Increased FOXC2 and WT1 (1380)
Hal	ENSMUSG00000020017.14	0.018822	0.0232555	2.50824	0.612752	No significant changes	Increased FOXC2 and WT1 (1380)
Amdhd1	ENSMUSG00000015890.2	0.0054019	0.00783725	1.39682	0.769597	No significant changes	No significant changes (33207)
Ccdc38	ENSMUSG00000036168.15	1.22082	1.19654	-0.889255	0.747729	No significant changes	No significant changes (33207)
Snrpf	ENSMUSG00000020018.6	16.0127	15.622	-0.0963442	0.837685	No significant changes	No significant changes (33207)
4933408J17Rik	ENSMUSG00000097407.1	0.539608	0.534509	-0.136118	0.813555	No significant changes	No significant changes (33207)
Ntn4	ENSMUSG00000020019.4	0.561813	0.611073	0.0834271	0.889729	No significant changes	No significant changes (33207)
Gm15963	ENSMUSG00000086891.2	0.0570406	0.063007	2.50824	0.612752	No significant changes	No significant changes (33207)
Gm3571	ENSMUSG00000090610.3	37.087	35.448	-0.67816	0.892045	No significant changes	No significant changes (33207)
Metap2	ENSMUSG00000036112.15	3.25315	3.94198	0.167618	0.642295	No significant changes	No significant changes (33207)
Vezt	ENSMUSG00000036099.16	1.64661	1.89639	0.105678	0.706671	No significant changes	Decreased FOXC2 only (4988)
Fgd6	ENSMUSG00000020021.4	0.052832	0.0320394	-1.29114	0.229263	No significant changes	Decreased FOXC2 only (4988)
Nr2c1	ENSMUSG00000005897.14	0.730953	0.906011	0.184183	0.640207	No significant changes	Mixed significant binding changes
Ndufa12	ENSMUSG00000020022.17	7.26811	7.98867	0.408601	0.499263	No significant changes	Increased FOXC2 only (11623)
Tmcc3	ENSMUSG00000020023.18	0.190633	0.245286	0.0822879	0.831136	No significant changes	Mixed significant binding changes
Mir7211	ENSMUSG00000098544.1	0	1.48216	2.50824	0.612752	No significant changes	Increased FOXC2 only (11623)
Cep83os	ENSMUSG00000097164.2	0.575699	0.866669	0.324077	0.615373	No significant changes	No significant changes (33207)
Cep83	ENSMUSG00000020024.7	0.683	0.781737	-0.0663306	0.857137	No significant changes	No significant changes (33207)
Cradd	ENSMUSG00000045867.10	0.144598	0.210498	0.237541	0.64871	No significant changes	Mixed significant binding changes
2310039L15Rik	ENSMUSG00000100550.2	0.0738197	0.0936455	2.70531	0.455619	No significant changes	Increased FOXC2 only (11623)
Socs2	ENSMUSG00000020027.18	8.22613	13.8551	0.627355	0.0508896	No significant changes	Mixed significant binding changes
5730420D15Rik	ENSMUSG00000097766.1	0.0445188	0.109494	1.74598	0.353786	No significant changes	Mixed significant binding changes
Mrpl42	ENSMUSG00000062981.5	36.6691	34.6319	-0.251639	0.453764	No significant changes	Increased FOXC2 only (11623)
Ube2n	ENSMUSG00000074781.5	50.9901	53.3621	0.388244	0.506415	No significant changes	Increased FOXC2 only (11623)
Nudt4	ENSMUSG00000020029.6	5.58668	7.34831	0.323456	0.328713	No significant changes	Increased FOXC2 only (11623)
Eea1	ENSMUSG00000036499.9	0.309329	0.465416	0.336344	0.420542	No significant changes	No significant changes (33207)
Btg1	ENSMUSG00000036478.8	557.599	420.363	-0.569644	0.223456	No significant changes	Mixed significant binding changes
Atp2b1	ENSMUSG00000019943.10	3.87047	3.79645	-0.220625	0.406785	No significant changes	Mixed significant binding changes
Galnt4	ENSMUSG00000090035.3	2.0432	2.72291	0.626184	0.319493	No significant changes	Mixed significant binding changes
Poc1b	ENSMUSG00000019952.15	0.254543	0.331902	0.172423	0.863969	No significant changes	Mixed significant binding changes
Dusp6	ENSMUSG00000019960.8	301.7	257.219	-0.297028	0.384651	No significant changes	Mixed significant binding changes
B530045E10Rik	ENSMUSG00000044633.4	0.0157038	0.0115878	-0.690141	0.890131	No significant changes	Mixed significant binding changes
Gad1-ps	ENSMUSG00000090665.2	0.06662	0	-1.67082	0.732752	No significant changes	Decreased FOXC2 only (4988)
Kitl	ENSMUSG00000019966.18	0.0562296	0.0638976	0.288989	0.800893	No significant changes	No significant changes (33207)
Tmtc3	ENSMUSG00000036676.14	1.18518	1.18963	-0.288121	0.523919	No significant changes	No significant changes (33207)
Cep290	ENSMUSG00000019971.10	0.154381	0.183262	-0.130832	0.863559	No significant changes	No significant changes (33207)
Rassf9	ENSMUSG00000044921.5	0.0489746	0.0906536	1.02845	0.540519	No significant changes	Mixed significant binding changes
Alx1	ENSMUSG00000036602.14	0.00411405	0	-0.690141	0.890131	No significant changes	No significant changes (33207)
Lrriq1	ENSMUSG00000019892.13	0.00482712	0.00343815	-0.690141	0.890131	No significant changes	No significant changes (33207)
Slc6a15	ENSMUSG00000019894.14	0.00327684	0.014663	-0.690141	0.890131	No significant changes	No significant changes (33207)
Tmtc2	ENSMUSG00000036019.8	0.0181111	0.0155554	-1.64965	0.625766	No significant changes	Increased FOXC2 and decreased WT1 (58)
Mettl25	ENSMUSG00000036009.16	0.0387029	0.0517314	-0.0540937	0.976087	No significant changes	Increased FOXC2 only (11623)
Ccdc59	ENSMUSG00000019897.8	7.3884	9.26271	0.372866	0.436521	No significant changes	Increased FOXC2 only (11623)
Ppp1r12a	ENSMUSG00000019907.10	0.742581	0.60051	-0.572748	0.126006	No significant changes	Increased FOXC2 only (11623)
Pawr	ENSMUSG00000035873.8	0.467689	0.473936	0.011185	0.986572	No significant changes	Mixed significant binding changes
E2f7	ENSMUSG00000020185.16	0.00913633	0.0053456	-0.920275	0.812138	No significant changes	No significant changes (33207)
Csrp2	ENSMUSG00000020186.7	1.24937	1.85146	0.54078	0.308362	No significant changes	Increased FOXC2 only (11623)
Zdhhc17	ENSMUSG00000035798.14	1.41146	1.70616	0.019411	0.951252	No significant changes	Decreased WT1 only (180)
Osbpl8	ENSMUSG00000020189.15	0.368349	0.547423	0.587473	0.134782	No significant changes	Increased FOXC2 only (11623)
Bbs10	ENSMUSG00000035759.4	1.23656	4.66181	1.65156	0.0618588	No significant changes	Mixed significant binding changes
Nap1l1	ENSMUSG00000058799.16	23.9946	28.027	0.00448782	0.991003	No significant changes	Mixed significant binding changes
Phlda1	ENSMUSG00000020205.8	280.597	157.954	-0.954448	0.00419791	Down-regulated	Mixed significant binding changes
Gm28592	ENSMUSG00000100113.1	375.136	208.811	-0.888074	0.00590728	Down-regulated	Mixed significant binding changes
Krr1	ENSMUSG00000063334.16	7.77536	7.96206	-0.0784509	0.791176	No significant changes	No significant changes (33207)
Gm26596	ENSMUSG00000097185.1	1.12066	1.92834	0.701562	0.388884	No significant changes	Increased WT1 only (2896)
Atxn7l3b	ENSMUSG00000074748.3	58.0991	58.8809	-0.118132	0.678933	No significant changes	Increased WT1 only (2896)
Gm38333	ENSMUSG00000104006.1	0.130593	0.10832	-0.334063	0.945343	No significant changes	Increased FOXC2 only (11623)
Tbc1d15	ENSMUSG00000020130.9	9.03746	6.84706	-0.586124	0.0294	Down-regulated	Mixed significant binding changes
Rab21	ENSMUSG00000020132.10	1.48382	2.12344	0.205246	0.605077	No significant changes	Mixed significant binding changes
Tmem19	ENSMUSG00000069520.6	8.3303	6.94256	-0.352523	0.208981	No significant changes	Mixed significant binding changes
Thap2	ENSMUSG00000020137.5	2.16578	2.03392	-0.163363	0.712068	No significant changes	Mixed significant binding changes
Zfc3h1	ENSMUSG00000034163.10	0.757892	1.16107	0.556859	0.155268	No significant changes	Mixed significant binding changes
Lgr5	ENSMUSG00000020140.15	0.0148817	0.0222209	2.84484	0.563618	No significant changes	Decreased FOXC2 only (4988)
Tspan8	ENSMUSG00000034127.15	1.31571	1.41684	-0.0408122	0.916062	No significant changes	No significant changes (33207)
Cnot2	ENSMUSG00000020166.15	2.84172	3.16985	0.00285403	0.991558	No significant changes	Increased FOXC2 only (11623)
5330438D12Rik	ENSMUSG00000052291.8	1.45411	1.63009	0.470784	0.524459	No significant changes	Increased FOXC2 only (11623)
Myrfl	ENSMUSG00000034057.8	0.00617883	0.00636339	-0.67816	0.892045	No significant changes	No significant changes (33207)
Rab3ip	ENSMUSG00000064181.6	0.624711	0.607219	-0.348815	0.434433	No significant changes	No significant changes (33207)
Cct2	ENSMUSG00000034024.8	12.8547	14.375	-0.0702547	0.810562	No significant changes	Mixed significant binding changes
Frs2	ENSMUSG00000020170.4	1.10681	1.5436	0.230514	0.477424	No significant changes	Mixed significant binding changes
Yeats4	ENSMUSG00000020171.8	13.7456	14.3422	-0.145334	0.623906	No significant changes	No significant changes (33207)
Cpsf6	ENSMUSG00000055531.12	0.828851	1.23033	0.27655	0.566978	No significant changes	Mixed significant binding changes
Cpm	ENSMUSG00000020183.11	0.0733608	0.0602449	-0.959551	0.461863	No significant changes	No significant changes (33207)
Mdm2	ENSMUSG00000020184.15	16.6681	7.37239	-1.28457	3.6814916234319e-05	Down-regulated	Mixed significant binding changes
Slc35e3	ENSMUSG00000060181.6	3.46027	3.76806	0.129852	0.838307	No significant changes	Mixed significant binding changes
Nup107	ENSMUSG00000052798.13	3.93619	4.22973	-0.0318448	0.912603	No significant changes	Increased FOXC2 only (11623)
Rap1b	ENSMUSG00000052681.8	86.4797	69.0353	-0.470628	0.167151	No significant changes	Mixed significant binding changes
Mdm1	ENSMUSG00000020212.14	0.365032	0.310674	-0.134523	0.843339	No significant changes	Decreased FOXC2 and increased WT1 (801)
Dyrk2	ENSMUSG00000028630.9	0.106881	0.124718	-0.232216	0.910133	No significant changes	Mixed significant binding changes
Cand1	ENSMUSG00000020114.12	1.92135	2.15481	-0.00204934	0.995263	No significant changes	No significant changes (33207)
Grip1	ENSMUSG00000034813.18	0.0135768	0.0137293	0.725963	0.515645	No significant changes	No significant changes (33207)
Helb	ENSMUSG00000020228.11	0.636251	0.713859	-0.0565469	0.905738	No significant changes	No significant changes (33207)
Irak3	ENSMUSG00000020227.10	0.18813	0.090046	-0.879953	0.228844	No significant changes	Decreased FOXC2 only (4988)
Tmbim4	ENSMUSG00000020225.10	6.65688	7.73848	-0.50489	0.279177	No significant changes	Decreased FOXC2 only (4988)
Llph	ENSMUSG00000020224.15	57.8218	66.0252	0.045722	0.869536	No significant changes	Decreased FOXC2 only (4988)
Hmga2	ENSMUSG00000056758.14	0.0120838	0.0169506	2.50824	0.612752	No significant changes	No significant changes (33207)
Msrb3	ENSMUSG00000051236.13	2.62541	2.72594	-0.0784907	0.768193	No significant changes	Increased FOXC2 only (11623)
Gm4473	ENSMUSG00000086522.1	2.65885	2.82077	-0.637659	0.661894	No significant changes	Increased FOXC2 only (11623)
Gm16166	ENSMUSG00000082936.1	0.336614	0.415662	0.403158	0.924848	No significant changes	Increased FOXC2 only (11623)
Lemd3	ENSMUSG00000048661.14	0.500254	0.662624	0.211992	0.627748	No significant changes	No significant changes (33207)
Wif1	ENSMUSG00000020218.11	1.05321	2.43427	1.2236	0.00328583	Up-regulated	Mixed significant binding changes
Tbc1d30	ENSMUSG00000052302.6	1.95911	2.191	-0.690141	0.890131	No significant changes	Increased FOXC2 only (11623)
Gns	ENSMUSG00000034707.7	20.068	24.6639	0.130189	0.642504	No significant changes	Mixed significant binding changes
Rassf3	ENSMUSG00000025795.8	1.4084	1.10377	-0.419546	0.543708	No significant changes	Mixed significant binding changes
Tbk1	ENSMUSG00000020115.3	3.99885	3.71281	-0.158154	0.595938	No significant changes	Increased FOXC2 only (11623)
Xpot	ENSMUSG00000034667.8	2.08761	2.84434	0.378975	0.261198	No significant changes	Increased FOXC2 only (11623)
BC048403	ENSMUSG00000053684.8	0.624463	0.642468	-0.204949	0.793171	No significant changes	Mixed significant binding changes
Srgap1	ENSMUSG00000020121.15	3.11563	4.54033	0.128032	0.702113	No significant changes	Mixed significant binding changes
Mir6412	ENSMUSG00000098522.1	0	0.674485	2.09778	0.673436	No significant changes	No significant changes (33207)
Ppm1h	ENSMUSG00000034613.12	0.216683	0.292345	-0.0506843	0.885071	No significant changes	Mixed significant binding changes
Mon2	ENSMUSG00000034602.15	0.250339	0.339092	0.126469	0.810322	No significant changes	No significant changes (33207)
Usp15	ENSMUSG00000020124.10	1.01059	1.11441	-0.0974628	0.78017	No significant changes	Increased FOXC2 only (11623)
Slc16a7	ENSMUSG00000020102.15	0.0653615	0.0546133	-0.34375	0.761217	No significant changes	No significant changes (33207)
Lrig3	ENSMUSG00000020105.9	0.43476	0.532753	0.322995	0.477369	No significant changes	Mixed significant binding changes
Ctdsp2	ENSMUSG00000078429.9	3.95103	3.36945	-0.390841	0.326053	No significant changes	Mixed significant binding changes
Tsfm	ENSMUSG00000040521.11	8.84091	10.1072	0.011092	0.970834	No significant changes	Mixed significant binding changes
Mettl1	ENSMUSG00000006732.14	1.49534	1.95653	-0.0197959	0.986019	No significant changes	Mixed significant binding changes
Cyp27b1	ENSMUSG00000006724.12	0.0189595	0	-0.690141	0.890131	No significant changes	Mixed significant binding changes
March9	ENSMUSG00000040502.5	0.642537	1.03101	0.552332	0.615699	No significant changes	Mixed significant binding changes
Cdk4	ENSMUSG00000006728.12	74.8628	74.3486	-0.153009	0.56084	No significant changes	Mixed significant binding changes
Tspan31	ENSMUSG00000006736.9	23.7892	31.2684	0.159768	0.675032	No significant changes	Mixed significant binding changes
Agap2	ENSMUSG00000025422.10	0.0267852	0.0976986	1.97678	0.640253	No significant changes	Mixed significant binding changes
Os9	ENSMUSG00000040462.13	60.1592	76.4896	0.177283	0.472954	No significant changes	Decreased FOXC2 only (4988)
B4galnt1	ENSMUSG00000006731.10	0.325929	0.248416	-0.524263	0.675419	No significant changes	Decreased FOXC2 only (4988)
Slc26a10	ENSMUSG00000040441.11	0.200989	0.266562	-2.32085	0.438344	No significant changes	Mixed significant binding changes
Arhgef25	ENSMUSG00000019467.15	0.419766	0.493024	-0.129824	0.899137	No significant changes	Mixed significant binding changes
Dtx3	ENSMUSG00000040415.15	3.35225	2.84056	-0.519846	0.321503	No significant changes	Mixed significant binding changes
F420014N23Rik	ENSMUSG00000097331.2	6.92908	5.99592	-0.439825	0.38165	No significant changes	Mixed significant binding changes
Pip4k2c	ENSMUSG00000025417.8	6.98002	6.42764	-0.255033	0.43641	No significant changes	Mixed significant binding changes
Kif5a	ENSMUSG00000074657.5	0.048044	0.0119102	-4.92546	0.0474937	Down-regulated	Increased FOXC2 only (11623)
Dctn2	ENSMUSG00000025410.10	47.6235	45.4344	-0.189894	0.472939	No significant changes	Increased FOXC2 only (11623)
Mbd6	ENSMUSG00000025409.14	1.53283	1.40595	-0.18064	0.777375	No significant changes	Increased FOXC2 only (11623)
Ddit3	ENSMUSG00000025408.15	96.8452	55.8381	-1.03014	0.0314	Down-regulated	Increased FOXC2 only (11623)
Ddit3	ENSMUSG00000116429.1	13.7532	13.993	NA	NA	Down-regulated	Increased FOXC2 only (11623)
Mars	ENSMUSG00000040354.14	32.4173	33.0393	0.2447	0.494054	No significant changes	Increased FOXC2 only (11623)
Gli1	ENSMUSG00000025407.7	0.00372903	0.00772155	-0.690141	0.890131	No significant changes	No significant changes (33207)
Inhbe	ENSMUSG00000047492.5	0.00811795	0	-0.690141	0.890131	No significant changes	No significant changes (33207)
R3hdm2	ENSMUSG00000025404.15	1.36854	1.43457	0.0735142	0.809328	No significant changes	Increased FOXC2 only (11623)
Stac3	ENSMUSG00000040287.9	0.164985	0.0745737	-1.03937	0.62906	No significant changes	Decreased FOXC2 only (4988)
Ndufa4l2	ENSMUSG00000040280.10	0	0.119608	3.41623	0.483963	No significant changes	Decreased FOXC2 only (4988)
Shmt2	ENSMUSG00000025403.5	12.5482	14.3947	0.0649408	0.842938	No significant changes	Decreased FOXC2 only (4988)
Nxph4	ENSMUSG00000040258.6	0	0.00719985	2.09778	0.673436	No significant changes	Decreased FOXC2 only (4988)
Lrp1	ENSMUSG00000040249.15	0.0893043	0.0607895	-2.31196	0.0818927	No significant changes	Mixed significant binding changes
Stat6	ENSMUSG00000002147.18	14.339	16.7207	0.0767624	0.799694	No significant changes	Mixed significant binding changes
Gm16229	ENSMUSG00000085731.1	304.986	447.598	0.389415	0.145663	No significant changes	Decreased FOXC2 only (4988)
Nab2	ENSMUSG00000025402.12	70.2099	103.508	0.416197	0.124436	No significant changes	No significant changes (33207)
Zbtb39	ENSMUSG00000044617.8	0.614648	0.835962	0.515526	0.552471	No significant changes	Mixed significant binding changes
Gpr182	ENSMUSG00000058396.7	51.4337	80.8333	0.40698	0.393432	No significant changes	Mixed significant binding changes
Rdh1	ENSMUSG00000089789.1	11.5264	12.1966	-0.0616306	0.864409	No significant changes	Mixed significant binding changes
Sdr9c7	ENSMUSG00000040127.13	0.0148894	0.0521828	2.71508	0.453991	No significant changes	Mixed significant binding changes
Naca	ENSMUSG00000061315.14	10.9611	10.4305	-0.689335	0.730428	No significant changes	Increased FOXC2 only (11623)
Ptges3	ENSMUSG00000071072.12	49.4768	37.0208	-0.415178	0.297506	No significant changes	Increased FOXC2 only (11623)
Atp5b	ENSMUSG00000025393.12	313.673	323.523	-0.0665162	0.790291	No significant changes	Increased FOXC2 only (11623)
Baz2a	ENSMUSG00000040054.17	2.16931	3.1275	0.369585	0.239466	No significant changes	Mixed significant binding changes
Rbms2	ENSMUSG00000040043.17	3.06303	2.53487	-0.0742801	0.865046	No significant changes	Mixed significant binding changes
Gls2	ENSMUSG00000044005.13	0.00833739	0.0288432	1.05708	0.831033	No significant changes	Mixed significant binding changes
Spryd4	ENSMUSG00000051346.9	26.3684	41.1771	0.474257	0.260818	No significant changes	Mixed significant binding changes
Mip	ENSMUSG00000025389.7	0.100929	0.0156278	-1.35245	0.671215	No significant changes	Mixed significant binding changes
Timeless	ENSMUSG00000039994.15	0.157119	0.151277	0.260905	0.81228	No significant changes	Mixed significant binding changes
Apon	ENSMUSG00000051716.6	0.025039	0.0881742	1.05708	0.831033	No significant changes	Mixed significant binding changes
Apof	ENSMUSG00000047631.4	0.0574747	0.060663	1.39682	0.769597	No significant changes	Mixed significant binding changes
Stat2	ENSMUSG00000040033.16	4.19059	3.80192	-0.378706	0.290049	No significant changes	Mixed significant binding changes
Il23a	ENSMUSG00000025383.2	0.0668421	0.0857791	-0.690141	0.890131	No significant changes	Mixed significant binding changes
Gm23241	ENSMUSG00000064948.1	0	1.23444	2.09778	0.673436	No significant changes	Mixed significant binding changes
Pan2	ENSMUSG00000005682.9	5.37108	6.71485	0.208818	0.577513	No significant changes	Mixed significant binding changes
Cnpy2	ENSMUSG00000025381.3	28.0359	36.5366	0.213498	0.460787	No significant changes	Mixed significant binding changes
Cs	ENSMUSG00000005683.8	28.702	31.8335	0.0499003	0.843225	No significant changes	Increased WT1 only (2896)
Gm23182	ENSMUSG00000089313.2	0.334039	0	-0.690141	0.890131	No significant changes	Increased WT1 only (2896)
Coq10a	ENSMUSG00000039914.6	8.95167	11.7378	0.211287	0.584117	No significant changes	Increased WT1 only (2896)
Ankrd52	ENSMUSG00000014498.9	2.94215	3.4174	0.755232	0.384421	No significant changes	Increased WT1 only (2896)
Gm17201	ENSMUSG00000090761.1	0.345239	0.813207	1.1535	0.367979	No significant changes	No significant changes (33207)
Slc39a5	ENSMUSG00000039878.13	0.0531664	0.0899046	0.488783	0.850666	No significant changes	Decreased FOXC2 only (4988)
Nabp2	ENSMUSG00000025374.13	20.0077	21.3338	0.0356141	0.90178	No significant changes	Decreased FOXC2 only (4988)
Rnf41	ENSMUSG00000025373.14	0.448047	0.676639	0.383662	0.600504	No significant changes	Decreased FOXC2 only (4988)
Smarcc2	ENSMUSG00000025369.15	9.18049	13.3415	0.37925	0.185569	No significant changes	Mixed significant binding changes
Myl6	ENSMUSG00000090841.2	411.404	429.537	0.454826	0.0823864	No significant changes	Mixed significant binding changes
Myl6b	ENSMUSG00000039824.4	0.0784071	0.247546	1.65118	0.466057	No significant changes	Mixed significant binding changes
Esyt1	ENSMUSG00000025366.8	8.7452	7.15447	-0.380423	0.226101	No significant changes	Mixed significant binding changes
Gm29585	ENSMUSG00000100548.1	1.53839	1.16694	-0.464655	0.228269	No significant changes	Mixed significant binding changes
Zc3h10	ENSMUSG00000039810.11	0.584657	0.670288	-1.17254	0.52495	No significant changes	Increased WT1 only (2896)
Rpl41	ENSMUSG00000093674.7	121.517	113.009	0.0210509	0.974859	No significant changes	Increased WT1 only (2896)
Pa2g4	ENSMUSG00000025364.13	1.56481	1.3533	0.155368	0.950429	No significant changes	Increased WT1 only (2896)
AC117232.1	ENSMUSG00000118400.1	0.687269	1.84234	4.14718	0.33326	No significant changes	Increased WT1 only (2896)
Erbb3	ENSMUSG00000018166.8	0.479524	0.59958	0.155486	0.815784	No significant changes	Increased WT1 only (2896)
Rps26	ENSMUSG00000025362.6	8.51685	8.21549	-0.132048	0.799764	No significant changes	Increased WT1 only (2896)
Ikzf4	ENSMUSG00000002578.18	1.05174	0.695911	-1.42688	0.0464178	Down-regulated	No significant changes (33207)
Gm26876	ENSMUSG00000097372.1	0.0602425	0	-2.67028	0.581086	No significant changes	No significant changes (33207)
Suox	ENSMUSG00000049858.8	47.7388	61.392	0.253226	0.393244	No significant changes	Increased FOXC2 only (11623)
Rab5b	ENSMUSG00000000711.3	3.77504	3.6156	0.22645	0.828676	No significant changes	Increased FOXC2 only (11623)
Cdk2	ENSMUSG00000025358.16	12.3301	10.1956	-0.444936	0.190355	No significant changes	Increased FOXC2 only (11623)
Pmel	ENSMUSG00000025359.10	0.687082	0.599138	-0.716001	0.582547	No significant changes	Increased FOXC2 only (11623)
Dgka	ENSMUSG00000025357.8	3.56423	3.84077	0.0426714	0.895098	No significant changes	Mixed significant binding changes
Rpsa-ps2	ENSMUSG00000045055.5	75.5722	78.4672	-1.69243	0.729346	No significant changes	Mixed significant binding changes
Tmem198b	ENSMUSG00000047090.13	3.41634	2.48527	-0.476237	0.478677	No significant changes	Mixed significant binding changes
Dnajc14	ENSMUSG00000025354.5	34.0609	28.2423	-0.316563	0.239346	No significant changes	Mixed significant binding changes
Ormdl2	ENSMUSG00000025353.5	15.2385	16.6997	-0.148078	0.703391	No significant changes	Mixed significant binding changes
Sarnp	ENSMUSG00000078427.3	21.3471	18.2277	-0.379363	0.226927	No significant changes	Mixed significant binding changes
Gdf11	ENSMUSG00000025352.6	0.0544207	0.113979	0.593638	0.772701	No significant changes	Decreased FOXC2 only (4988)
Cd63	ENSMUSG00000025351.14	7.72116	3.80056	-1.04711	0.0370088	Down-regulated	Decreased FOXC2 only (4988)
Rdh5	ENSMUSG00000025350.15	1.18886	1.60598	0.222956	0.773013	No significant changes	Decreased FOXC2 only (4988)
Bloc1s1	ENSMUSG00000090247.7	1.6795	2.18606	0.480418	0.699925	No significant changes	Decreased FOXC2 only (4988)
Pisd-ps1	ENSMUSG00000082286.10	45.2811	70.6015	0.390209	0.604155	No significant changes	Decreased FOXC2 only (4988)
Gm11400	ENSMUSG00000081208.1	2.52062	2.70928	0.42854	0.909469	No significant changes	Decreased FOXC2 only (4988)
Sfi1	ENSMUSG00000023764.18	0.749013	1.06453	1.19112	0.0325991	Up-regulated	Decreased FOXC2 only (4988)
Gm12735	ENSMUSG00000086049.1	0.052726	0.374505	1.06909	0.829173	No significant changes	Decreased FOXC2 only (4988)
Fau-ps2	ENSMUSG00000082658.1	1.95964	2.97059	0.361002	0.890476	No significant changes	Decreased FOXC2 only (4988)
Eif4enif1	ENSMUSG00000020454.17	1.65804	1.92926	0.139554	0.678438	No significant changes	Decreased FOXC2 only (4988)
Patz1	ENSMUSG00000020453.17	1.40711	1.83068	0.0937616	0.817836	No significant changes	Decreased WT1 only (180)
Gm12592	ENSMUSG00000053263.3	0.947508	0.703726	-1.23402	0.102009	No significant changes	Mixed significant binding changes
Pik3ip1	ENSMUSG00000034614.14	4.97976	2.48834	-1.36111	0.0418764	Down-regulated	Mixed significant binding changes
Limk2	ENSMUSG00000020451.17	0.944461	1.01282	-0.139319	0.71023	No significant changes	Mixed significant binding changes
Rnf185	ENSMUSG00000020448.16	0.449686	0.343336	-0.483477	0.473697	No significant changes	Increased FOXC2 only (11623)
8430429K09Rik	ENSMUSG00000034587.8	0.453423	0.534239	0.179309	0.806633	No significant changes	Increased FOXC2 only (11623)
Inpp5j	ENSMUSG00000034570.12	0.0642071	0.108228	0.743212	0.753875	No significant changes	Mixed significant binding changes
Smtn	ENSMUSG00000020439.17	11.5162	9.44196	-0.428194	0.199127	No significant changes	Mixed significant binding changes
Gm11946	ENSMUSG00000087291.1	12.471	11.1011	-0.21883	0.563259	No significant changes	Mixed significant binding changes
Tug1	ENSMUSG00000056579.18	6.35391	8.46268	0.138902	0.74221	No significant changes	No significant changes (33207)
Morc2a	ENSMUSG00000034543.15	0.622859	0.667744	-0.0854857	0.841993	No significant changes	No significant changes (33207)
Osbp2	ENSMUSG00000020435.17	0.0237858	0.0122501	-1.68166	0.731043	No significant changes	Decreased FOXC2 only (4988)
Slc35e4	ENSMUSG00000048807.2	1.47739	0.645342	-1.06307	0.124348	No significant changes	Decreased FOXC2 only (4988)
Tcn2	ENSMUSG00000020432.12	6.74535	10.7824	0.487939	0.182	No significant changes	Decreased FOXC2 only (4988)
Pes1	ENSMUSG00000020430.12	10.6848	10.6831	0.112843	0.764741	No significant changes	No significant changes (33207)
Mtfp1	ENSMUSG00000004748.5	4.74185	7.37083	0.120167	0.804694	No significant changes	No significant changes (33207)
Gm11957	ENSMUSG00000083838.1	1.29493	1.54684	2.50824	0.612752	No significant changes	No significant changes (33207)
Rnf215	ENSMUSG00000003581.14	9.91672	14.4247	0.403476	0.196795	No significant changes	No significant changes (33207)
Ccdc157	ENSMUSG00000051427.14	0.275757	0.419668	-0.743717	0.540885	No significant changes	Increased FOXC2 only (11623)
Sf3a1	ENSMUSG00000002129.11	8.32657	9.65443	0.0506256	0.882614	No significant changes	Increased FOXC2 only (11623)
Tbc1d10a	ENSMUSG00000034412.13	10.8748	10.1465	-0.276517	0.419761	No significant changes	Increased FOXC2 only (11623)
Lif	ENSMUSG00000034394.14	0.993622	0.582039	-0.933722	0.182344	No significant changes	Mixed significant binding changes
Mtmr3	ENSMUSG00000034354.17	0.976333	1.11742	0.113699	0.704806	No significant changes	Mixed significant binding changes
Gm11961	ENSMUSG00000056288.11	0.0272071	0.0450787	-0.3418	0.936685	No significant changes	Mixed significant binding changes
Ascc2	ENSMUSG00000020412.16	0.941497	0.852737	-0.412885	0.311617	No significant changes	Mixed significant binding changes
Uqcr10	ENSMUSG00000059534.8	1052.09	1190.92	0.0679352	0.794877	No significant changes	No significant changes (33207)
Zmat5	ENSMUSG00000009076.10	8.16649	9.9703	0.145045	0.61818	No significant changes	No significant changes (33207)
Cabp7	ENSMUSG00000009075.2	10.3102	14.026	0.208665	0.557489	No significant changes	Increased FOXC2 only (11623)
Nf2	ENSMUSG00000009073.16	2.75142	2.14238	-0.431701	0.317725	No significant changes	Mixed significant binding changes
Nipsnap1	ENSMUSG00000034285.15	11.1672	12.7988	0.0715637	0.802847	No significant changes	Mixed significant binding changes
Thoc5	ENSMUSG00000034274.11	2.92418	3.10281	-0.0218279	0.942326	No significant changes	Mixed significant binding changes
Ap1b1	ENSMUSG00000009090.17	6.71901	6.75819	-0.0974864	0.73476	No significant changes	No significant changes (33207)
Gas2l1	ENSMUSG00000034201.13	34.5487	20.4705	-0.919882	0.00558235	Down-regulated	Mixed significant binding changes
Rasl10a	ENSMUSG00000034209.4	1.57976	0.579224	-1.69643	0.177714	No significant changes	Mixed significant binding changes
Ewsr1	ENSMUSG00000009079.16	54.7004	64.7614	0.065014	0.797743	No significant changes	Mixed significant binding changes
Rhbdd3	ENSMUSG00000034175.13	1.21548	1.32047	-0.00364115	0.994699	No significant changes	Mixed significant binding changes
Emid1	ENSMUSG00000034164.17	0.110289	0.284073	1.07458	0.258152	No significant changes	Mixed significant binding changes
Kremen1	ENSMUSG00000020393.16	5.09455	8.57792	0.59681	0.0721999	No significant changes	Mixed significant binding changes
Znrf3	ENSMUSG00000041961.14	0.404438	0.472159	0.111695	0.776729	No significant changes	Mixed significant binding changes
Xbp1	ENSMUSG00000020484.19	132.628	153.66	0.0782951	0.833829	No significant changes	Decreased FOXC2 only (4988)
Ccdc117	ENSMUSG00000020482.4	2.42351	2.26321	-0.452856	0.284738	No significant changes	No significant changes (33207)
Mrps24	ENSMUSG00000020477.10	8.91491	10.9396	0.367294	0.503572	No significant changes	Decreased WT1 only (180)
Urgcp	ENSMUSG00000049680.17	1.28734	1.69764	0.267384	0.451489	No significant changes	Mixed significant binding changes
Dbnl	ENSMUSG00000020476.14	23.2904	30.6832	0.269189	0.324246	No significant changes	Mixed significant binding changes
Pgam2	ENSMUSG00000020475.3	0.352596	0.307894	-0.582992	0.87538	No significant changes	Mixed significant binding changes
Polm	ENSMUSG00000020474.11	8.84703	9.93096	-0.0543765	0.865775	No significant changes	Mixed significant binding changes
Aebp1	ENSMUSG00000020473.13	15.3386	13.4423	-0.329636	0.297227	No significant changes	Mixed significant binding changes
Pold2	ENSMUSG00000020471.11	28.2874	36.3334	0.21135	0.530449	No significant changes	Mixed significant binding changes
Myl7	ENSMUSG00000020469.8	2.58125	1.78456	-1.92635	0.357291	No significant changes	Mixed significant binding changes
Gck	ENSMUSG00000041798.15	0.0152144	0.038116	-0.310878	0.89592	No significant changes	Mixed significant binding changes
Ykt6	ENSMUSG00000002741.9	37.5378	33.4218	-0.305113	0.281342	No significant changes	Increased FOXC2 and WT1 (1380)
Nudcd3	ENSMUSG00000053838.14	1.00386	1.26557	0.107134	0.738397	No significant changes	Mixed significant binding changes
Gm11969	ENSMUSG00000083209.1	0	0.551335	2.09778	0.673436	No significant changes	Mixed significant binding changes
A730071L15Rik	ENSMUSG00000096923.1	0.341982	0.497542	0.395625	0.804273	No significant changes	Mixed significant binding changes
Ddx56	ENSMUSG00000004393.10	21.2949	24.3776	0.153073	0.57462	No significant changes	No significant changes (33207)
Tmed4	ENSMUSG00000004394.12	106.947	110.495	-0.0592156	0.842068	No significant changes	No significant changes (33207)
Ogdh	ENSMUSG00000020456.17	29.9616	34.3608	0.0435127	0.86496	No significant changes	No significant changes (33207)
Zmiz2	ENSMUSG00000041164.15	2.12154	3.43858	0.429902	0.261935	No significant changes	Mixed significant binding changes
Ppia	ENSMUSG00000071866.12	7.36154	7.22433	-0.904834	0.336905	No significant changes	Mixed significant binding changes
H2afv	ENSMUSG00000041126.16	4.74356	5.73304	0.139651	0.713881	No significant changes	Mixed significant binding changes
Purb	ENSMUSG00000094483.2	26.1025	48.6544	0.739749	0.131034	No significant changes	No significant changes (33207)
Gm11973	ENSMUSG00000086839.7	2.58596	5.52818	0.903247	0.462785	No significant changes	No significant changes (33207)
Myo1g	ENSMUSG00000020437.12	0.141488	0.112698	-0.496673	0.858917	No significant changes	No significant changes (33207)
Gm24000	ENSMUSG00000088688.1	2.02676	16.1655	0.90408	0.732512	No significant changes	No significant changes (33207)
Ccm2	ENSMUSG00000000378.15	3.61908	3.46319	-0.231886	0.405174	No significant changes	No significant changes (33207)
Nacad	ENSMUSG00000041073.10	0.334182	0.0385862	-3.78715	0.0853163	No significant changes	No significant changes (33207)
Tbrg4	ENSMUSG00000000384.15	4.76989	2.42797	-1.24046	0.0073341	Down-regulated	No significant changes (33207)
Gm11983	ENSMUSG00000099102.1	0.0444507	0.230104	4.58254	0.230692	No significant changes	Increased FOXC2 only (11623)
Adcy1	ENSMUSG00000020431.5	0.569681	0.846707	0.416348	0.317664	No significant changes	Mixed significant binding changes
Gm11988	ENSMUSG00000082459.1	0.0260365	0	-0.690141	0.890131	No significant changes	No significant changes (33207)
Gm11989	ENSMUSG00000083553.1	2.24701	0.375265	-0.67816	0.892045	No significant changes	Mixed significant binding changes
Tns3	ENSMUSG00000020422.14	1.34347	0.991593	-0.65177	0.110749	No significant changes	Mixed significant binding changes
Hus1	ENSMUSG00000020413.11	0.543778	0.708978	-0.235979	0.735602	No significant changes	Decreased FOXC2 only (4988)
Sun3	ENSMUSG00000040985.13	0.160847	0.112586	0.859294	0.683934	No significant changes	Decreased FOXC2 only (4988)
Gm11992	ENSMUSG00000040978.4	0.0537378	0.0805219	0.488245	0.747094	No significant changes	Decreased FOXC2 only (4988)
Upp1	ENSMUSG00000020407.13	0.0184016	0.0351564	-0.3418	0.936685	No significant changes	No significant changes (33207)
Gm11993	ENSMUSG00000101841.1	197.991	216.13	-0.406902	0.723747	No significant changes	No significant changes (33207)
Vwc2	ENSMUSG00000050830.17	0.0067387	0.00144935	-2.68165	0.545235	No significant changes	No significant changes (33207)
Zpbp	ENSMUSG00000020193.3	0.0282098	0.0444163	1.38679	0.0743575	No significant changes	No significant changes (33207)
Fignl1	ENSMUSG00000035455.12	0.148924	0.0833093	-0.318974	0.820714	No significant changes	Decreased FOXC2 only (4988)
Grb10	ENSMUSG00000020176.17	0.617639	0.54706	-0.332118	0.385538	No significant changes	No significant changes (33207)
Cobl	ENSMUSG00000020173.17	0.0289245	0.0583899	1.17423	0.161666	No significant changes	Increased FOXC2 only (11623)
Sec61g	ENSMUSG00000078974.10	1.02149	1.12389	-0.916806	0.836404	No significant changes	No significant changes (33207)
Akt2-ps	ENSMUSG00000084347.3	134.553	102.4	-0.3418	0.936685	No significant changes	No significant changes (33207)
Egfr	ENSMUSG00000020122.16	0.0582413	0.0222306	-1.69185	0.0400692	Down-regulated	Increased FOXC2 only (11623)
Eldr	ENSMUSG00000087060.7	0.0286508	0.0162255	-1.331	0.710713	No significant changes	No significant changes (33207)
Plek	ENSMUSG00000020120.15	0.071717	0.0754883	-0.381373	0.846266	No significant changes	Decreased FOXC2 only (4988)
Cnrip1	ENSMUSG00000044629.5	0.0265667	0.0184942	-1.64965	0.625766	No significant changes	Decreased FOXC2 only (4988)
Ppp3r1	ENSMUSG00000033953.10	3.45951	3.18824	-0.232052	0.428729	No significant changes	No significant changes (33207)
Pno1	ENSMUSG00000020116.7	11.6748	14.006	0.0819697	0.79871	No significant changes	No significant changes (33207)
C1d	ENSMUSG00000000581.8	5.87835	5.63868	-0.114131	0.756314	No significant changes	No significant changes (33207)
Gm12015	ENSMUSG00000082797.3	0.554882	0.110767	-0.690141	0.890131	No significant changes	No significant changes (33207)
Etaa1	ENSMUSG00000016984.7	3.47918	5.30483	0.446284	0.286279	No significant changes	No significant changes (33207)
2900018N21Rik	ENSMUSG00000104244.1	0.0570825	0.0414083	-0.355675	0.941794	No significant changes	Mixed significant binding changes
Meis1	ENSMUSG00000020160.18	0.0423569	0.037929	-0.294546	0.753268	No significant changes	Increased FOXC2 only (11623)
Gm16140	ENSMUSG00000084085.2	0	0.0454165	2.50824	0.612752	No significant changes	Increased FOXC2 only (11623)
Spred2	ENSMUSG00000045671.17	0.621085	0.659648	-0.317304	0.504903	No significant changes	Mixed significant binding changes
Actr2	ENSMUSG00000020152.7	16.7054	7.98196	-1.17619	0.00859357	Down-regulated	Mixed significant binding changes
Cep68	ENSMUSG00000044066.14	1.31368	2.02789	0.5963	0.166044	No significant changes	Decreased FOXC2 and increased WT1 (801)
Slc1a4	ENSMUSG00000020142.12	0.0989364	0.0666951	-0.685762	0.735302	No significant changes	No significant changes (33207)
Gm12034	ENSMUSG00000083878.3	89.5729	101.968	-0.690141	0.890131	No significant changes	Mixed significant binding changes
Sertad2	ENSMUSG00000049800.13	0.675535	0.54991	-0.278236	0.544587	No significant changes	Mixed significant binding changes
Aftph	ENSMUSG00000049659.15	1.65085	1.33554	-0.337532	0.299255	No significant changes	No significant changes (33207)
Lgalsl	ENSMUSG00000042363.14	1.29797	1.54356	0.191452	0.747385	No significant changes	Mixed significant binding changes
Gm12037	ENSMUSG00000086749.1	1.2069	1.91573	3.30293	0.0923077	No significant changes	Mixed significant binding changes
Peli1	ENSMUSG00000020134.13	11.4159	6.25777	-1.02338	0.0210797	Down-regulated	No significant changes (33207)
2610024D14Rik	ENSMUSG00000084362.1	2.26177	1.30282	-1.01944	0.680366	No significant changes	No significant changes (33207)
Vps54	ENSMUSG00000020128.15	0.663698	0.813522	0.265272	0.58205	No significant changes	No significant changes (33207)
Gm23582	ENSMUSG00000089155.1	0.324426	0	-0.690141	0.890131	No significant changes	No significant changes (33207)
Ugp2	ENSMUSG00000001891.16	3.76862	3.72474	-0.224317	0.441785	No significant changes	No significant changes (33207)
Gm12043	ENSMUSG00000087253.1	0.265136	0.427183	0.252193	0.861416	No significant changes	No significant changes (33207)
Mdh1	ENSMUSG00000020321.16	14.5662	16.2837	0.0453303	0.896278	No significant changes	Increased FOXC2 only (11623)
Wdpcp	ENSMUSG00000020319.9	1.38647	1.52275	0.435552	0.318902	No significant changes	Increased FOXC2 only (11623)
Ehbp1	ENSMUSG00000042302.14	0.111266	0.101396	-0.55056	0.247046	No significant changes	Increased WT1 only (2896)
Tmem17	ENSMUSG00000049904.7	0.251552	0.335869	1.03218	0.430907	No significant changes	No significant changes (33207)
Gm12052	ENSMUSG00000086256.1	0.349607	0	-2.68165	0.545235	No significant changes	Mixed significant binding changes
Gm12057	ENSMUSG00000084081.3	31.6647	35.1791	2.50824	0.612752	No significant changes	No significant changes (33207)
B3gnt2	ENSMUSG00000051650.11	0.462576	0.454195	-2.05947	0.464783	No significant changes	No significant changes (33207)
9130230N09Rik	ENSMUSG00000092626.1	1.19514	0.504301	-0.949626	0.568922	No significant changes	No significant changes (33207)
Commd1	ENSMUSG00000051355.18	4.19208	3.49252	-0.261617	0.84541	No significant changes	No significant changes (33207)
Zrsr1	ENSMUSG00000044068.7	78.234	64.6008	-0.295067	0.833006	No significant changes	No significant changes (33207)
Cct4	ENSMUSG00000007739.10	33.1707	36.6442	0.0439364	0.877356	No significant changes	No significant changes (33207)
Fam161a	ENSMUSG00000049811.17	0.743139	0.820395	0.0965009	0.885281	No significant changes	No significant changes (33207)
Gm12059	ENSMUSG00000085665.1	0.120484	0.097414	-0.404165	0.827795	No significant changes	No significant changes (33207)
Xpo1	ENSMUSG00000020290.14	3.0346	2.46997	-0.471711	0.184075	No significant changes	Decreased FOXC2 only (4988)
Usp34	ENSMUSG00000056342.16	0.438792	0.510463	0.113016	0.760139	No significant changes	No significant changes (33207)
Ahsa2	ENSMUSG00000020288.13	11.9448	11.3767	-0.189036	0.567014	No significant changes	No significant changes (33207)
1700030C12Rik	ENSMUSG00000086459.2	0.42216	0.518745	0.277234	0.836782	No significant changes	No significant changes (33207)
0610010F05Rik	ENSMUSG00000042208.15	1.26742	1.19163	-0.26568	0.428265	No significant changes	No significant changes (33207)
Pex13	ENSMUSG00000020283.5	7.27987	9.44744	0.105684	0.721986	No significant changes	No significant changes (33207)
Pus10	ENSMUSG00000020280.12	0.403129	0.455728	0.120124	0.796009	No significant changes	No significant changes (33207)
Rel	ENSMUSG00000020275.9	0.791049	0.556468	-0.977995	0.180563	No significant changes	No significant changes (33207)
Papolg	ENSMUSG00000020273.13	0.811963	0.921482	0.0606326	0.888395	No significant changes	No significant changes (33207)
Gm12061	ENSMUSG00000084769.1	0.127359	0.100513	-0.538871	0.896247	No significant changes	No significant changes (33207)
4933427E13Rik	ENSMUSG00000033015.16	0.00259791	0.00048639	-0.690141	0.890131	No significant changes	No significant changes (33207)
Fancl	ENSMUSG00000004018.9	0.808719	0.906906	0.090935	0.801908	No significant changes	No significant changes (33207)
Vrk2	ENSMUSG00000064090.14	0.372327	0.349161	-0.223393	0.54569	No significant changes	No significant changes (33207)
Gm6899	ENSMUSG00000068314.5	15.8856	18.0303	-0.308399	0.820818	No significant changes	No significant changes (33207)
Efemp1	ENSMUSG00000020467.15	0.323804	0.498698	0.321966	0.677974	No significant changes	No significant changes (33207)
Pnpt1	ENSMUSG00000020464.15	1.36587	1.9138	0.367451	0.357947	No significant changes	No significant changes (33207)
A630052C17Rik	ENSMUSG00000086725.1	4.02594	5.74656	0.378628	0.511849	No significant changes	No significant changes (33207)
Cfap36	ENSMUSG00000020462.14	1.60872	1.83367	0.0660537	0.882128	No significant changes	No significant changes (33207)
Ccdc88a	ENSMUSG00000032740.16	0.246214	0.349125	0.425626	0.262726	No significant changes	Decreased WT1 only (180)
Prorsd1	ENSMUSG00000032673.5	3.44451	5.72478	0.728002	0.359159	No significant changes	No significant changes (33207)
Mtif2	ENSMUSG00000020459.14	1.31722	1.86589	0.218355	0.596467	No significant changes	No significant changes (33207)
Rps27a	ENSMUSG00000020460.15	2.74056	2.26951	-0.651476	0.729506	No significant changes	No significant changes (33207)
Rtn4	ENSMUSG00000020458.16	1.4668	0.804156	-0.851954	0.120371	No significant changes	Decreased FOXC2 only (4988)
Eml6	ENSMUSG00000044072.14	0.0909124	0.139197	1.21488	0.135568	No significant changes	No significant changes (33207)
Gm8098	ENSMUSG00000073073.4	0.0160045	0.0344223	2.09778	0.673436	No significant changes	Mixed significant binding changes
Sptbn1	ENSMUSG00000020315.18	0.952779	1.06674	-0.0527411	0.863953	No significant changes	Mixed significant binding changes
Acyp2	ENSMUSG00000060923.5	0.879425	1.25605	0.887399	0.0892217	No significant changes	Increased FOXC2 only (11623)
Psme4	ENSMUSG00000040850.17	0.285322	0.449846	0.715969	0.130147	No significant changes	No significant changes (33207)
Gpr75	ENSMUSG00000043999.6	0.448315	0.358195	-0.42466	0.682488	No significant changes	No significant changes (33207)
Erlec1	ENSMUSG00000020311.17	13.842	14.0306	-0.202527	0.459534	No significant changes	No significant changes (33207)
Asb3	ENSMUSG00000020305.13	1.95508	1.97602	0.233552	0.594216	No significant changes	No significant changes (33207)
Chac2	ENSMUSG00000020309.6	5.49764	5.55652	-0.121171	0.729688	No significant changes	No significant changes (33207)
Stc2	ENSMUSG00000020303.2	0.402575	0.344472	-0.643846	0.60301	No significant changes	No significant changes (33207)
Bod1	ENSMUSG00000044502.16	1.39431	1.87549	0.524317	0.613994	No significant changes	Mixed significant binding changes
D630024D03Rik	ENSMUSG00000085772.7	0.349604	0.711291	0.664384	0.39552	No significant changes	Increased FOXC2 only (11623)
Cpeb4	ENSMUSG00000020300.14	0.502035	0.599248	0.109365	0.802888	No significant changes	Increased FOXC2 only (11623)
Nsg2	ENSMUSG00000020297.10	0.0073882	0	-0.690141	0.890131	No significant changes	Increased FOXC2 only (11623)
Il9r	ENSMUSG00000020279.10	0.00707985	0	-0.690141	0.890131	No significant changes	Mixed significant binding changes
Snrnp25	ENSMUSG00000040767.10	1.9842	2.9755	0.117099	0.878741	No significant changes	Mixed significant binding changes
Rhbdf1	ENSMUSG00000020282.18	20.7047	15.2127	-0.639967	0.0488281	Down-regulated	Mixed significant binding changes
Mpg	ENSMUSG00000020287.15	1.0069	1.14144	0.176092	0.851012	No significant changes	Mixed significant binding changes
Nprl3	ENSMUSG00000020289.15	5.15742	6.50373	0.306233	0.264454	No significant changes	Mixed significant binding changes
Hba-x	ENSMUSG00000055609.8	0.308579	0	-2.27772	0.639042	No significant changes	Decreased WT1 only (180)
Sh3pxd2b	ENSMUSG00000040711.8	0.135298	0.195689	1.20827	0.131541	No significant changes	Decreased FOXC2 only (4988)
Ubtd2	ENSMUSG00000044949.4	0.123604	0.138347	0.0810626	0.93691	No significant changes	Mixed significant binding changes
Efcab9	ENSMUSG00000044056.3	0.120198	0.0340374	-3.13087	0.205326	No significant changes	No significant changes (33207)
Stk10	ENSMUSG00000020272.8	0.0458076	0.0296786	-0.640317	0.614435	No significant changes	No significant changes (33207)
Fbxw11	ENSMUSG00000020271.17	3.49573	3.96739	-0.0123252	0.962241	No significant changes	Increased FOXC2 only (11623)
Fgf18	ENSMUSG00000057967.12	0.145179	0.0414554	-1.57442	0.192358	No significant changes	Decreased FOXC2 only (4988)
Npm1	ENSMUSG00000057113.13	10.9623	11.7096	-0.390076	0.785543	No significant changes	Decreased FOXC2 only (4988)
Ranbp17	ENSMUSG00000040594.19	0.292994	0.380283	-0.444761	0.693306	No significant changes	No significant changes (33207)
Kcnmb1	ENSMUSG00000020155.2	0.0084853	0.0246214	1.97678	0.640253	No significant changes	No significant changes (33207)
Dock2	ENSMUSG00000020143.15	0.00377389	0.00192816	-4.14622	0.165669	No significant changes	Increased FOXC2 only (11623)
Spdl1	ENSMUSG00000069910.2	0.218481	0.0668662	-2.4838	0.0344836	Down-regulated	No significant changes (33207)
Slit3	ENSMUSG00000056427.10	0.0494014	0.039037	-3.14692	0.281205	No significant changes	Increased FOXC2 only (11623)
Pank3	ENSMUSG00000018846.8	1.19703	1.62607	0.234914	0.595786	No significant changes	Decreased FOXC2 only (4988)
Rars	ENSMUSG00000018848.4	0.504946	0.459541	-0.248687	0.829398	No significant changes	No significant changes (33207)
Wwc1	ENSMUSG00000018849.6	0.03874	0.0500782	0.463532	0.638367	No significant changes	Mixed significant binding changes
Tenm2	ENSMUSG00000049336.16	0.0135655	0.0131159	0.246231	0.753439	No significant changes	Mixed significant binding changes
Gm12132	ENSMUSG00000085301.1	0.010019	0.0111398	-0.690141	0.890131	No significant changes	Increased FOXC2 only (11623)
Gm12138	ENSMUSG00000082087.4	682.878	797.43	0.646606	0.896614	No significant changes	Increased FOXC2 only (11623)
Mat2b	ENSMUSG00000042032.13	1.08559	1.24766	0.423966	0.489082	No significant changes	Increased FOXC2 only (11623)
Hmmr	ENSMUSG00000020330.16	0.0144283	0.0218756	-0.67816	0.892045	No significant changes	Increased FOXC2 only (11623)
Nudcd2	ENSMUSG00000020328.10	15.4834	14.4967	-0.207433	0.518649	No significant changes	Increased FOXC2 only (11623)
Ccng1	ENSMUSG00000020326.7	273.113	113.159	-1.37612	0.00170859	Down-regulated	Increased FOXC2 only (11623)
Gabrg2	ENSMUSG00000020436.17	0.00391711	0.00103002	-2.27772	0.639042	No significant changes	Increased FOXC2 only (11623)
Gabra1	ENSMUSG00000010803.13	0.00715339	0.00251674	-2.99683	0.465355	No significant changes	No significant changes (33207)
Pttg1	ENSMUSG00000020415.16	3.0279	1.80232	-1.05326	0.385806	No significant changes	Decreased FOXC2 only (4988)
Slu7	ENSMUSG00000020409.10	13.6932	14.0881	-0.0949215	0.757698	No significant changes	Decreased FOXC2 only (4988)
C1qtnf2	ENSMUSG00000046491.10	0.101617	0.0991281	-0.152977	0.909734	No significant changes	Decreased FOXC2 only (4988)
Ccnjl	ENSMUSG00000044707.7	0.0270074	0.13622	1.8991	0.0644485	No significant changes	Mixed significant binding changes
Pwwp2a	ENSMUSG00000044950.7	1.35925	2.18159	0.503962	0.211824	No significant changes	No significant changes (33207)
Ttc1	ENSMUSG00000041278.10	0.491428	0.615183	-0.0412345	0.96035	No significant changes	No significant changes (33207)
Gm12153	ENSMUSG00000087172.1	0.00432525	0.00610656	2.70531	0.455619	No significant changes	Decreased FOXC2 only (4988)
Il12b	ENSMUSG00000004296.14	0.028634	0.050149	0.488275	0.847404	No significant changes	Increased FOXC2 and WT1 (1380)
Ublcp1	ENSMUSG00000041231.15	7.55506	10.7154	0.342872	0.825047	No significant changes	No significant changes (33207)
Gm22121	ENSMUSG00000092889.1	0.835095	0	-0.690141	0.890131	No significant changes	No significant changes (33207)
Rnf145	ENSMUSG00000019189.13	3.46624	4.52241	0.150977	0.705703	No significant changes	Decreased FOXC2 only (4988)
Ebf1	ENSMUSG00000057098.14	0.0134704	0.0159705	0.904531	0.403534	No significant changes	Decreased FOXC2 only (4988)
Gm12164	ENSMUSG00000081251.1	73.5684	60.4369	-0.690141	0.890131	No significant changes	Increased WT1 only (2896)
Clint1	ENSMUSG00000006169.20	0.239786	0.421443	-0.0459012	0.961177	No significant changes	Increased WT1 only (2896)
Lsm11	ENSMUSG00000044847.13	0.230934	0.329662	0.178277	0.858604	No significant changes	No significant changes (33207)
Thg1l	ENSMUSG00000011254.16	0.426014	0.427582	0.772803	0.627662	No significant changes	No significant changes (33207)
Cyfip2	ENSMUSG00000020340.16	0.303306	0.250169	-0.275461	0.514304	No significant changes	Increased FOXC2 only (11623)
Med7	ENSMUSG00000020397.15	11.235	13.7238	0.0369429	0.918029	No significant changes	No significant changes (33207)
Trim41	ENSMUSG00000040365.14	0.23315	0.175768	-0.471657	0.749014	No significant changes	No significant changes (33207)
Trim7	ENSMUSG00000040350.16	0.581442	0.503486	-1.45055	0.408809	No significant changes	No significant changes (33207)
Gm16170	ENSMUSG00000086245.1	0.0955907	0.129028	-1.67082	0.732752	No significant changes	No significant changes (33207)
Irgm1	ENSMUSG00000046879.7	27.2887	28.4031	-0.0151902	0.987521	No significant changes	No significant changes (33207)
Gm12185	ENSMUSG00000048852.13	8.26948	9.29928	2.50824	0.612752	No significant changes	No significant changes (33207)
Tgtp1	ENSMUSG00000078922.9	26.6655	31.7338	-1.68166	0.731043	No significant changes	No significant changes (33207)
Ifi47	ENSMUSG00000078920.3	0.08402	0.0503795	-3.67319	0.289375	No significant changes	Mixed significant binding changes
Gm12188	ENSMUSG00000082116.1	0.527135	0	-0.67816	0.892045	No significant changes	Mixed significant binding changes
Zfp62	ENSMUSG00000046311.13	2.59305	3.17699	0.224118	0.580752	No significant changes	Mixed significant binding changes
Mgat1	ENSMUSG00000020346.16	32.2193	35.4083	-0.0067279	0.980598	No significant changes	Mixed significant binding changes
Cnot6	ENSMUSG00000020362.13	6.40588	6.58096	0.167411	0.571768	No significant changes	No significant changes (33207)
Mapk9	ENSMUSG00000020366.18	4.74923	4.49249	-0.307671	0.272315	No significant changes	No significant changes (33207)
Rnf130	ENSMUSG00000020376.17	6.84164	9.94967	0.36284	0.26848	No significant changes	Mixed significant binding changes
Tbc1d9b	ENSMUSG00000036644.15	3.39552	5.01797	0.408984	0.180763	No significant changes	Mixed significant binding changes
Sqstm1	ENSMUSG00000015837.15	312.292	230.038	-0.615271	0.0564468	No significant changes	Mixed significant binding changes
Mgat4b	ENSMUSG00000036620.14	21.535	28.9736	0.372859	0.217854	No significant changes	Mixed significant binding changes
Gm26542	ENSMUSG00000097887.2	0.234183	0.230469	-0.720451	0.721429	No significant changes	Increased WT1 only (2896)
Ltc4s	ENSMUSG00000020377.15	0.616919	0.593376	0.257214	0.909645	No significant changes	Increased WT1 only (2896)
Maml1	ENSMUSG00000050567.16	0.247239	0.208115	-1.74641	0.315689	No significant changes	Increased WT1 only (2896)
Canx	ENSMUSG00000020368.15	21.2949	20.1876	-0.263549	0.431362	No significant changes	No significant changes (33207)
Hnrnph1	ENSMUSG00000007850.16	13.5707	12.549	-0.270439	0.486765	No significant changes	No significant changes (33207)
Rufy1	ENSMUSG00000020375.9	2.92659	4.08009	0.287297	0.411583	No significant changes	Decreased FOXC2 only (4988)
Gm12198	ENSMUSG00000085564.1	0.0268277	0.338061	4.05725	0.284978	No significant changes	Mixed significant binding changes
Adamts2	ENSMUSG00000036545.9	0.0690826	0.277394	1.90034	0.00124796	Up-regulated	Mixed significant binding changes
Zfp2	ENSMUSG00000049321.17	0.840828	1.43635	0.482444	0.41268	No significant changes	No significant changes (33207)
Zfp354b	ENSMUSG00000020335.13	1.92894	2.55869	-0.165892	0.933309	No significant changes	No significant changes (33207)
BC049762	ENSMUSG00000045942.13	0.134952	0.0348154	-2.56665	0.229667	No significant changes	Increased FOXC2 only (11623)
Clk4	ENSMUSG00000020385.16	32.2683	28.4794	-0.337666	0.194071	No significant changes	Increased FOXC2 only (11623)
Col23a1	ENSMUSG00000063564.13	0.0117118	0.0119177	-0.312165	0.900407	No significant changes	Increased FOXC2 only (11623)
Phykpl	ENSMUSG00000020359.13	31.5547	27.7205	-0.203678	0.558419	No significant changes	No significant changes (33207)
Hnrnpab	ENSMUSG00000020358.17	102.533	94.395	-0.254409	0.438788	No significant changes	No significant changes (33207)
Nhp2	ENSMUSG00000001056.3	82.0394	72.9313	-0.279027	0.385248	No significant changes	No significant changes (33207)
Rmnd5b	ENSMUSG00000001054.9	20.931	23.3398	0.0631932	0.81927	No significant changes	No significant changes (33207)
N4bp3	ENSMUSG00000001053.15	1.82607	1.1922	-0.849437	0.200794	No significant changes	No significant changes (33207)
D930048N14Rik	ENSMUSG00000052563.13	0.355987	0.32355	0.0662094	0.956703	No significant changes	No significant changes (33207)
0610009B22Rik	ENSMUSG00000007777.9	4.18978	5.36892	0.374426	0.509859	No significant changes	Increased WT1 only (2896)
Sec24a	ENSMUSG00000036391.16	0.639472	0.448171	-0.66519	0.150747	No significant changes	Decreased WT1 only (180)
Sar1b	ENSMUSG00000020386.5	14.5442	17.118	0.138491	0.599297	No significant changes	Decreased WT1 only (180)
Jade2	ENSMUSG00000020387.15	0.301185	0.295763	-0.247043	0.730425	No significant changes	Mixed significant binding changes
Cdkn2aipnl	ENSMUSG00000020392.8	7.57723	8.87233	0.068927	0.833869	No significant changes	Decreased FOXC2 only (4988)
Ube2b	ENSMUSG00000020390.12	54.1686	49.7157	-0.190138	0.523006	No significant changes	No significant changes (33207)
Gm12204	ENSMUSG00000086493.1	0.718421	1.0143	3.94973	0.312094	No significant changes	No significant changes (33207)
Cdkl3	ENSMUSG00000020389.19	0.190604	0.167703	-0.652128	0.386187	No significant changes	No significant changes (33207)
Ppp2ca	ENSMUSG00000020349.4	10.0846	13.5709	0.249106	0.528772	No significant changes	No significant changes (33207)
Gm24157	ENSMUSG00000093006.2	8.6816	14.3064	0.505602	0.653946	No significant changes	No significant changes (33207)
Skp1a	ENSMUSG00000036309.14	6.45195	8.90448	-0.0501831	0.899466	No significant changes	No significant changes (33207)
Gm12207	ENSMUSG00000086920.1	0.648039	0.854979	0.667845	0.793009	No significant changes	No significant changes (33207)
Tcf7	ENSMUSG00000000782.16	0.259185	0.124616	-1.13079	0.133618	No significant changes	Increased FOXC2 only (11623)
Vdac1	ENSMUSG00000020402.11	105.079	106.19	-0.0772891	0.763157	No significant changes	Increased FOXC2 only (11623)
9530068E07Rik	ENSMUSG00000036275.13	97.8779	83.3074	-0.339646	0.198485	No significant changes	No significant changes (33207)
Fstl4	ENSMUSG00000036264.9	0.0121515	0.0079778	-3.85285	0.229226	No significant changes	No significant changes (33207)
Hspa4	ENSMUSG00000020361.13	1.29383	1.52834	-0.183707	0.718097	No significant changes	Mixed significant binding changes
Zcchc10	ENSMUSG00000018239.9	23.1229	25.236	0.0222767	0.9379	No significant changes	Mixed significant binding changes
Gm11188	ENSMUSG00000082263.1	0.101647	0	-0.67816	0.892045	No significant changes	Mixed significant binding changes
Aff4	ENSMUSG00000049470.13	1.93112	2.8075	0.326332	0.262924	No significant changes	Mixed significant binding changes
Leap2	ENSMUSG00000036216.5	0.768493	0.349045	0.0889197	0.976037	No significant changes	Increased WT1 only (2896)
Uqcrq	ENSMUSG00000044894.14	9.77189	11.2328	0.310951	0.561461	No significant changes	Increased WT1 only (2896)
Gdf9	ENSMUSG00000018238.6	0.157241	0.175093	0.0532107	0.976371	No significant changes	Increased WT1 only (2896)
Shroom1	ENSMUSG00000018387.12	0.00426958	0.0061944	-0.690141	0.890131	No significant changes	Increased WT1 only (2896)
Sept8	ENSMUSG00000018398.18	0.697845	0.521591	-0.708447	0.16463	No significant changes	Increased WT1 only (2896)
Kif3a	ENSMUSG00000018395.19	0.82019	0.676597	-0.558737	0.212881	No significant changes	No significant changes (33207)
Il4	ENSMUSG00000000869.12	0.115331	0.0351449	-3.85784	0.234994	No significant changes	No significant changes (33207)
Rad50	ENSMUSG00000020380.16	0.630641	0.896292	0.350169	0.416863	No significant changes	Increased FOXC2 only (11623)
Irf1	ENSMUSG00000018899.16	321.407	167.963	-1.01156	0.300962	No significant changes	Mixed significant binding changes
Gm17334	ENSMUSG00000091191.2	262.443	141.08	-1.00361	0.282448	No significant changes	Mixed significant binding changes
Gm12216	ENSMUSG00000081769.9	0.16996	0.115276	-1.16148	0.474842	No significant changes	Increased WT1 only (2896)
Slc22a5	ENSMUSG00000018900.7	3.43233	2.1309	-0.838938	0.263189	No significant changes	Increased WT1 only (2896)
Gm12217	ENSMUSG00000082271.1	1.0134	0.548611	-2.08493	0.378855	No significant changes	Increased WT1 only (2896)
Slc22a4	ENSMUSG00000020334.6	0.0323317	0.0319947	-1.57341	0.655894	No significant changes	Decreased FOXC2 and increased WT1 (801)
Pdlim4	ENSMUSG00000020388.12	3.18798	2.52793	-0.617453	0.377212	No significant changes	Mixed significant binding changes
P4ha2	ENSMUSG00000018906.14	50.1797	39.2955	-0.491443	0.0451806	Down-regulated	Mixed significant binding changes
Fnip1	ENSMUSG00000035992.15	0.430455	0.292734	-0.476755	0.352822	No significant changes	No significant changes (33207)
Rapgef6	ENSMUSG00000037533.20	1.79631	2.14563	0.185015	0.495677	No significant changes	Increased FOXC2 only (11623)
Gm12227	ENSMUSG00000086039.1	0.0947993	0.0843643	1.06909	0.829173	No significant changes	Mixed significant binding changes
Cdc42se2	ENSMUSG00000052298.12	11.1875	13.3408	0.143293	0.570606	No significant changes	Mixed significant binding changes
Lyrm7	ENSMUSG00000020268.14	0.0283005	0.0872289	2.1676	0.301481	No significant changes	Decreased FOXC2 only (4988)
Hint1	ENSMUSG00000020267.6	60.8033	70.6371	-0.0907319	0.803336	No significant changes	Mixed significant binding changes
Gpx3	ENSMUSG00000018339.11	135.841	122.888	-0.391092	0.263655	No significant changes	Mixed significant binding changes
Tnip1	ENSMUSG00000020400.17	1.62894	1.1196	-0.693473	0.0390162	Down-regulated	Mixed significant binding changes
Anxa6	ENSMUSG00000018340.13	4.29026	3.96465	-0.296194	0.305638	No significant changes	Mixed significant binding changes
Gm2a	ENSMUSG00000000594.7	0.916613	1.15508	0.233391	0.684946	No significant changes	No significant changes (33207)
Slc36a1	ENSMUSG00000020261.15	0.0685528	0.100482	-0.681472	0.630747	No significant changes	Mixed significant binding changes
Sparc	ENSMUSG00000018593.13	646.669	605.585	-0.2046	0.507819	No significant changes	Mixed significant binding changes
Atox1	ENSMUSG00000018585.9	0.952705	1.32027	-0.607114	0.682759	No significant changes	Increased FOXC2 only (11623)
G3bp1	ENSMUSG00000018583.5	3.69238	4.78665	0.328932	0.299826	No significant changes	No significant changes (33207)
Gria1	ENSMUSG00000020524.16	0.00963139	0.00913993	-0.67816	0.892045	No significant changes	Increased FOXC2 only (11623)
Fam114a2	ENSMUSG00000020523.14	3.05907	4.31612	0.450181	0.13614	No significant changes	Increased FOXC2 only (11623)
Mfap3	ENSMUSG00000020522.13	1.0217	1.3924	0.237232	0.664073	No significant changes	Increased FOXC2 only (11623)
Galnt10	ENSMUSG00000020520.14	3.71656	7.59728	0.863611	0.0111701	Up-regulated	Mixed significant binding changes
2010001A14Rik	ENSMUSG00000087165.7	0.120918	0.102594	2.50824	0.612752	No significant changes	Mixed significant binding changes
Sap30l	ENSMUSG00000020519.5	6.14848	7.46569	0.0308585	0.968452	No significant changes	Mixed significant binding changes
Larp1	ENSMUSG00000037331.15	1.30581	2.45762	0.87133	0.00746814	Up-regulated	Mixed significant binding changes
Cnot8	ENSMUSG00000020515.13	7.51322	7.30033	-0.0166488	0.964069	No significant changes	No significant changes (33207)
Gemin5	ENSMUSG00000037275.14	0.192393	0.264299	0.26291	0.712132	No significant changes	No significant changes (33207)
Mrpl22	ENSMUSG00000020514.8	56.1766	66.7629	0.108344	0.710421	No significant changes	No significant changes (33207)
Igtp	ENSMUSG00000078853.8	38.2586	54.7297	0.484012	0.627283	No significant changes	No significant changes (33207)
Irgm2	ENSMUSG00000069874.7	26.1551	37.5233	0.425704	0.282943	No significant changes	No significant changes (33207)
Zfp692	ENSMUSG00000037243.17	5.11679	6.96261	0.231597	0.556718	No significant changes	Mixed significant binding changes
Zfp672	ENSMUSG00000049755.14	8.28911	11.1434	0.314398	0.296443	No significant changes	Mixed significant binding changes
1700047K16Rik	ENSMUSG00000087347.1	2.03756	1.9043	-0.684982	0.618473	No significant changes	Mixed significant binding changes
Sh3bp5l	ENSMUSG00000013646.17	4.25199	10.8425	1.14289	0.0180466	Up-regulated	Mixed significant binding changes
Gm12251	ENSMUSG00000084384.3	1.70776	2.08768	-0.690141	0.890131	No significant changes	Mixed significant binding changes
1810065E05Rik	ENSMUSG00000013653.2	0.259192	0.150205	-0.24085	0.884221	No significant changes	Increased WT1 only (2896)
Olfr323	ENSMUSG00000043880.5	0.0675276	0.0294423	-1.34798	0.672428	No significant changes	Increased FOXC2 and WT1 (1380)
Trim58	ENSMUSG00000037124.6	0.0750497	0.205828	1.41803	0.268289	No significant changes	Increased FOXC2 and WT1 (1380)
Olfr311	ENSMUSG00000094805.2	0.0278309	0.065337	2.50824	0.612752	No significant changes	No significant changes (33207)
Gm12258	ENSMUSG00000072915.3	0.217434	0.320028	0.367005	0.713748	No significant changes	No significant changes (33207)
Zfp39	ENSMUSG00000037001.10	0.37763	0.492377	0.161965	0.838234	No significant changes	No significant changes (33207)
Rnf187	ENSMUSG00000020496.9	2.90728	4.9654	0.537625	0.321591	No significant changes	Increased FOXC2 only (11623)
Hist3h2ba	ENSMUSG00000056895.4	13.7955	14.8062	-0.154662	0.872518	No significant changes	Increased FOXC2 only (11623)
Hist3h2bb-ps	ENSMUSG00000080712.3	6.62939	3.49567	-1.80054	0.418215	No significant changes	Increased FOXC2 only (11623)
Trim17	ENSMUSG00000036964.14	18.4992	21.9958	-0.962939	0.524836	No significant changes	Increased FOXC2 only (11623)
Hist3h2a	ENSMUSG00000078851.4	155.636	186.329	0.417153	0.366564	No significant changes	Increased FOXC2 only (11623)
2310058D17Rik	ENSMUSG00000085379.1	0.279004	0.179208	0.859291	0.724097	No significant changes	Mixed significant binding changes
Trim11	ENSMUSG00000020455.16	2.64318	3.84686	0.390254	0.438006	No significant changes	Mixed significant binding changes
Iba57	ENSMUSG00000049287.5	0.498203	1.15742	0.904571	0.203061	No significant changes	No significant changes (33207)
Gjc2	ENSMUSG00000043448.13	0.400154	0.24682	-0.97703	0.477738	No significant changes	Decreased FOXC2 only (4988)
Guk1	ENSMUSG00000020444.19	21.5247	26.0927	0.288099	0.356941	No significant changes	Mixed significant binding changes
2610507I01Rik	ENSMUSG00000085882.1	0.14585	0.113589	-1.00567	0.767847	No significant changes	Mixed significant binding changes
Mrpl55	ENSMUSG00000036860.14	0.347496	0.578629	-0.143264	0.967031	No significant changes	Mixed significant binding changes
Gm10434	ENSMUSG00000072898.3	282.461	318.944	0.0948802	0.751021	No significant changes	Mixed significant binding changes
2310033P09Rik	ENSMUSG00000020441.6	56.1099	63.2957	0.0299006	0.923201	No significant changes	Mixed significant binding changes
Arf1	ENSMUSG00000048076.14	145.956	152.094	-0.0361593	0.89241	No significant changes	Mixed significant binding changes
Wnt3a	ENSMUSG00000009900.7	0.00290199	0.00655735	1.06909	0.829173	No significant changes	Increased FOXC2 only (11623)
Wnt9a	ENSMUSG00000000126.11	0.131874	0.0796367	-1.3951	0.263913	No significant changes	No significant changes (33207)
Snap47	ENSMUSG00000009894.15	0.806592	1.09547	0.506618	0.29544	No significant changes	Mixed significant binding changes
Jmjd4	ENSMUSG00000036819.14	3.71422	3.19413	-0.329863	0.531697	No significant changes	Mixed significant binding changes
Zfp867	ENSMUSG00000054519.8	0.841515	0.988286	0.0098487	0.989003	No significant changes	Mixed significant binding changes
Gm12263	ENSMUSG00000084145.3	59.2259	50.5258	0.600249	0.770296	No significant changes	Mixed significant binding changes
4933439C10Rik	ENSMUSG00000072893.12	1.10791	1.83315	0.831888	0.334158	No significant changes	Mixed significant binding changes
[truncated: 12,710 more rows]

## Sheet: Peaks
interval_id	chr	start	end	gene_name	gene_id	gene_type	distance_tss	target_w	target_f	binding_f	binding_w	dgex	dbind	fc_adr_f	fc_adr_w	fc_pbs_f	fc_pbs_w	lfc_w	fdr_w	lfc_f	fdr_f	pbs_avg	adr_avg	lfc_gene	pvalue
Interval_1	1	3361027	3361291	Gm37180	ENSMUSG00000103377.1	TEC	7390	TRUE	FALSE	No change	Increased	No significant changes	Increased WT1	NA	5.20588	NA	NA	1.73487	0.0362642	0.0838354	0.911844	0.0939749	0.248539	1.36929	0.576566
Interval_2	1	3514868	3515240	Gm37329	ENSMUSG00000103201.1	TEC	547	TRUE	TRUE	No change	No change	No significant changes	No significant changes	4.86917	5.76081	6.00903	NA	1.15789	0.0539946	-0.0385511	0.927652	0.0438456	0	-1.69243	0.729346
Interval_3	1	3671513	3672147	Xkr4	ENSMUSG00000051951.5	TEC	332	TRUE	TRUE	No change	Increased	No significant changes	Increased WT1	6.21873	19.6776	10.3973	5.24177	1.12967	0.00511672	-0.521264	0.200895	0.0934793	0.124232	0.190327	0.780286
Interval_3	1	3671513	3672147	Gm10568	NA	TEC	8325	TRUE	TRUE	No change	Increased	NA	Increased WT1	6.21873	19.6776	10.3973	5.24177	1.12967	0.00511672	-0.521264	0.200895	NA	NA	NA	NA
Interval_6	1	4785392	4786028	Mrpl15	ENSMUSG00000033845.13	protein_coding	29	TRUE	TRUE	No change	No change	No significant changes	No significant changes	8.03519	16.1617	11.1717	6.32921	0.269367	0.450558	-0.151442	0.572739	3.40734	3.02531	-0.234861	0.599223
Interval_6	1	4785392	4786028	Gm37144	ENSMUSG00000102275.1	protein_coding	6498	TRUE	TRUE	No change	No change	NA	No significant changes	8.03519	16.1617	11.1717	6.32921	0.269367	0.450558	-0.151442	0.572739	0.147016	0.308763	NA	NA
Interval_6	1	4785392	4786028	Lypla1	ENSMUSG00000025903.14	protein_coding	22078	TRUE	TRUE	No change	No change	No significant changes	No significant changes	8.03519	16.1617	11.1717	6.32921	0.269367	0.450558	-0.151442	0.572739	2.24934	2.2448	-0.0869315	0.787878
Interval_6	1	4785392	4786028	Gm37988	ENSMUSG00000104217.1	protein_coding	22182	TRUE	TRUE	No change	No change	NA	No significant changes	8.03519	16.1617	11.1717	6.32921	0.269367	0.450558	-0.151442	0.572739	3.9076	3.36502	NA	NA
Interval_7	1	4807529	4808295	Mrpl15	ENSMUSG00000033845.13	protein_coding	22173	TRUE	TRUE	No change	No change	No significant changes	No significant changes	3.52438	8.70634	5.67495	7.91094	-0.104747	0.780582	-0.557968	0.15683	3.40734	3.02531	-0.234861	0.599223
Interval_7	1	4807529	4808295	Gm37144	ENSMUSG00000102275.1	protein_coding	28700	TRUE	TRUE	No change	No change	NA	No significant changes	3.52438	8.70634	5.67495	7.91094	-0.104747	0.780582	-0.557968	0.15683	0.147016	0.308763	NA	NA
Interval_7	1	4807529	4808295	Lypla1	ENSMUSG00000025903.14	protein_coding	124	TRUE	TRUE	No change	No change	No significant changes	No significant changes	3.52438	8.70634	5.67495	7.91094	-0.104747	0.780582	-0.557968	0.15683	2.24934	2.2448	-0.0869315	0.787878
Interval_7	1	4807529	4808295	Gm37988	ENSMUSG00000104217.1	protein_coding	20	TRUE	TRUE	No change	No change	NA	No significant changes	3.52438	8.70634	5.67495	7.91094	-0.104747	0.780582	-0.557968	0.15683	3.9076	3.36502	NA	NA
Interval_7	1	4807529	4808295	Tcea1	ENSMUSG00000033813.15	protein_coding	49902	TRUE	TRUE	No change	No change	No significant changes	No significant changes	3.52438	8.70634	5.67495	7.91094	-0.104747	0.780582	-0.557968	0.15683	6.42339	5.69138	0.952371	0.157087
Interval_8	1	4819512	4819975	Mrpl15	ENSMUSG00000033845.13	protein_coding	34005	TRUE	TRUE	Increased	No change	No significant changes	Increased FOXC2	9.03364	7.04239	14.2694	9.80043	0.159562	0.702935	0.850463	0.0333016	3.40734	3.02531	-0.234861	0.599223
Interval_8	1	4819512	4819975	Gm37144	ENSMUSG00000102275.1	protein_coding	40532	TRUE	TRUE	Increased	No change	NA	Increased FOXC2	9.03364	7.04239	14.2694	9.80043	0.159562	0.702935	0.850463	0.0333016	0.147016	0.308763	NA	NA
Interval_8	1	4819512	4819975	Lypla1	ENSMUSG00000025903.14	protein_coding	11956	TRUE	TRUE	Increased	No change	No significant changes	Increased FOXC2	9.03364	7.04239	14.2694	9.80043	0.159562	0.702935	0.850463	0.0333016	2.24934	2.2448	-0.0869315	0.787878
Interval_8	1	4819512	4819975	Gm37988	ENSMUSG00000104217.1	protein_coding	11852	TRUE	TRUE	Increased	No change	NA	Increased FOXC2	9.03364	7.04239	14.2694	9.80043	0.159562	0.702935	0.850463	0.0333016	3.9076	3.36502	NA	NA
Interval_8	1	4819512	4819975	Tcea1	ENSMUSG00000033813.15	protein_coding	38070	TRUE	TRUE	Increased	No change	No significant changes	Increased FOXC2	9.03364	7.04239	14.2694	9.80043	0.159562	0.702935	0.850463	0.0333016	6.42339	5.69138	0.952371	0.157087
Interval_9	1	4857369	4858164	Lypla1	ENSMUSG00000025903.14	protein_coding	49979	TRUE	TRUE	No change	No change	No significant changes	No significant changes	8.82409	7.5102	12.7206	6.92236	-0.190246	0.619962	0.109402	0.687816	2.24934	2.2448	-0.0869315	0.787878
Interval_9	1	4857369	4858164	Gm37988	ENSMUSG00000104217.1	protein_coding	49875	TRUE	TRUE	No change	No change	NA	No significant changes	8.82409	7.5102	12.7206	6.92236	-0.190246	0.619962	0.109402	0.687816	3.9076	3.36502	NA	NA
Interval_9	1	4857369	4858164	Tcea1	ENSMUSG00000033813.15	protein_coding	47	TRUE	TRUE	No change	No change	No significant changes	No significant changes	8.82409	7.5102	12.7206	6.92236	-0.190246	0.619962	0.109402	0.687816	6.42339	5.69138	0.952371	0.157087
Interval_13	1	6188278	6188909	4732440D04Rik	ENSMUSG00000090031.2	antisense	26699	TRUE	TRUE	Increased	No change	No significant changes	Increased FOXC2	16.8264	8.32397	NA	8.07723	0.399017	0.312802	1.95691	0.0404584	9.23828	13.9528	0.536084	0.0990508
Interval_13	1	6188278	6188909	Rb1cc1	ENSMUSG00000025907.14	antisense	26051	TRUE	TRUE	Increased	No change	No significant changes	Increased FOXC2	16.8264	8.32397	NA	8.07723	0.399017	0.312802	1.95691	0.0404584	6.02235	8.38052	0.41885	0.133464
Interval_14	1	6214279	6215279	4732440D04Rik	ENSMUSG00000090031.2	antisense	514	TRUE	TRUE	No change	No change	No significant changes	No significant changes	12.832	21.0095	22.2716	26.4202	-0.375787	0.123667	0.0142401	0.959788	9.23828	13.9528	0.536084	0.0990508
Interval_14	1	6214279	6215279	Rb1cc1	ENSMUSG00000025907.14	antisense	134	TRUE	TRUE	No change	No change	No significant changes	No significant changes	12.832	21.0095	22.2716	26.4202	-0.375787	0.123667	0.0142401	0.959788	6.02235	8.38052	0.41885	0.133464
Interval_15	1	6218545	6218969	4732440D04Rik	ENSMUSG00000090031.2	antisense	3464	TRUE	TRUE	Increased	No change	No significant changes	Increased FOXC2	12.6682	10.4122	4.71835	7.80778	0.28043	0.50798	1.77409	0.000937792	9.23828	13.9528	0.536084	0.0990508
Interval_15	1	6218545	6218969	Rb1cc1	ENSMUSG00000025907.14	antisense	4112	TRUE	TRUE	Increased	No change	No significant changes	Increased FOXC2	12.6682	10.4122	4.71835	7.80778	0.28043	0.50798	1.77409	0.000937792	6.02235	8.38052	0.41885	0.133464
Interval_16	1	6382881	6383056	Gm2147	ENSMUSG00000103355.1	processed_pseudogene	2575	FALSE	TRUE	No change	No change	NA	No significant changes	NA	NA	3.6858	NA	-0.0569528	0.930872	-0.0423688	0.947236	2.41641	2.89471	NA	NA
Interval_16	1	6382881	6383056	Gm7417	NA	processed_pseudogene	137	FALSE	TRUE	No change	No change	NA	No significant changes	NA	NA	3.6858	NA	-0.0569528	0.930872	-0.0423688	0.947236	NA	NA	NA	NA
Interval_17	1	7088369	7089729	Pcmtd1	ENSMUSG00000051285.17	processed_pseudogene	129	TRUE	TRUE	No change	No change	No significant changes	No significant changes	35.1233	49.4532	19.5897	62.6258	0.157388	0.46626	0.330555	0.230818	7.90337	10.6693	0.516129	0.0589944
Interval_17	1	7088369	7089729	Gm26983	ENSMUSG00000098201.1	processed_pseudogene	47537	TRUE	TRUE	No change	No change	NA	No significant changes	35.1233	49.4532	19.5897	62.6258	0.157388	0.46626	0.330555	0.230818	0	0.337243	NA	NA
Interval_18	1	7100520	7101201	Pcmtd1	ENSMUSG00000051285.17	processed_pseudogene	11940	TRUE	TRUE	Decreased	No change	No significant changes	Decreased FOXC2	NA	6.08271	5.64162	NA	0.370071	0.427559	-1.53787	0.00105783	7.90337	10.6693	0.516129	0.0589944
Interval_18	1	7100520	7101201	Gm26983	ENSMUSG00000098201.1	processed_pseudogene	35726	TRUE	TRUE	Decreased	No change	NA	Decreased FOXC2	NA	6.08271	5.64162	NA	0.370071	0.427559	-1.53787	0.00105783	0	0.337243	NA	NA
Interval_18	1	7100520	7101201	Gm38372	ENSMUSG00000103509.1	processed_pseudogene	47250	TRUE	TRUE	Decreased	No change	NA	Decreased FOXC2	NA	6.08271	5.64162	NA	0.370071	0.427559	-1.53787	0.00105783	0	0.0162426	NA	NA
Interval_19	1	7105002	7105539	Pcmtd1	ENSMUSG00000051285.17	processed_pseudogene	16350	TRUE	TRUE	No change	Increased	No significant changes	Increased WT1	4.22018	15.1997	9.62293	NA	1.70931	0.031079	-0.158155	0.612933	7.90337	10.6693	0.516129	0.0589944
Interval_19	1	7105002	7105539	Gm26983	ENSMUSG00000098201.1	processed_pseudogene	31316	TRUE	TRUE	No change	Increased	NA	Increased WT1	4.22018	15.1997	9.62293	NA	1.70931	0.031079	-0.158155	0.612933	0	0.337243	NA	NA
Interval_19	1	7105002	7105539	Gm38372	ENSMUSG00000103509.1	processed_pseudogene	42840	TRUE	TRUE	No change	Increased	NA	Increased WT1	4.22018	15.1997	9.62293	NA	1.70931	0.031079	-0.158155	0.612933	0	0.0162426	NA	NA
Interval_20	1	7124805	7125253	Pcmtd1	ENSMUSG00000051285.17	processed_pseudogene	36109	TRUE	TRUE	Increased	No change	No significant changes	Increased FOXC2	6.64789	NA	NA	7.01695	-0.284169	0.580575	1.67853	0.0444784	7.90337	10.6693	0.516129	0.0589944
Interval_20	1	7124805	7125253	Gm26983	ENSMUSG00000098201.1	processed_pseudogene	11557	TRUE	TRUE	Increased	No change	NA	Increased FOXC2	6.64789	NA	NA	7.01695	-0.284169	0.580575	1.67853	0.0444784	0	0.337243	NA	NA
Interval_20	1	7124805	7125253	Gm38372	ENSMUSG00000103509.1	processed_pseudogene	23081	TRUE	TRUE	Increased	No change	NA	Increased FOXC2	6.64789	NA	NA	7.01695	-0.284169	0.580575	1.67853	0.0444784	0	0.0162426	NA	NA
Interval_21	1	7126048	7126504	Pcmtd1	ENSMUSG00000051285.17	processed_pseudogene	37356	TRUE	TRUE	Increased	No change	No significant changes	Increased FOXC2	6.77593	8.89544	NA	7.02745	-0.0281235	0.963191	1.40953	0.03348	7.90337	10.6693	0.516129	0.0589944
Interval_21	1	7126048	7126504	Gm26983	ENSMUSG00000098201.1	processed_pseudogene	10310	TRUE	TRUE	Increased	No change	NA	Increased FOXC2	6.77593	8.89544	NA	7.02745	-0.0281235	0.963191	1.40953	0.03348	0	0.337243	NA	NA
Interval_21	1	7126048	7126504	Gm38372	ENSMUSG00000103509.1	processed_pseudogene	21834	TRUE	TRUE	Increased	No change	NA	Increased FOXC2	6.77593	8.89544	NA	7.02745	-0.0281235	0.963191	1.40953	0.03348	0	0.0162426	NA	NA
Interval_22	1	7139065	7139822	Gm26983	ENSMUSG00000098201.1	processed_pseudogene	2857	TRUE	TRUE	Increased	No change	NA	Increased FOXC2	20.1935	8.87722	NA	11.1242	0.0175269	0.971596	2.97264	3.17962810934132e-09	0	0.337243	NA	NA
Interval_22	1	7139065	7139822	Gm38372	ENSMUSG00000103509.1	processed_pseudogene	8667	TRUE	TRUE	Increased	No change	NA	Increased FOXC2	20.1935	8.87722	NA	11.1242	0.0175269	0.971596	2.97264	3.17962810934132e-09	0	0.0162426	NA	NA
Interval_23	1	7397027	7397483	Gm26901	ENSMUSG00000097797.6	lincRNA	546	TRUE	TRUE	No change	No change	NA	No significant changes	NA	3.06948	NA	NA	0.240437	0.6491	-0.154903	0.776517	1.11491	1.17012	NA	NA
Interval_24	1	7397659	7398529	Gm26901	ENSMUSG00000097797.6	lincRNA	293	TRUE	TRUE	No change	No change	NA	No significant changes	12.3166	9.59863	9.4401	10.2192	-0.217292	0.541118	0.0809768	0.758103	1.11491	1.17012	NA	NA
Interval_25	1	9545166	9545523	Rrs1	ENSMUSG00000061024.8	protein_coding	64	FALSE	TRUE	No change	No change	No significant changes	No significant changes	4.58544	NA	4.94282	NA	-0.164084	0.761569	0.0569826	0.894032	5.90231	7.69656	-0.406971	0.833788
Interval_25	1	9545166	9545523	Adhfe1	ENSMUSG00000025911.14	protein_coding	2775	FALSE	TRUE	No change	No change	No significant changes	No significant changes	4.58544	NA	4.94282	NA	-0.164084	0.761569	0.0569826	0.894032	0.378831	0.378238	-0.230542	0.74133
Interval_25	1	9545166	9545523	Gm6161	ENSMUSG00000081441.3	protein_coding	29204	FALSE	TRUE	No change	No change	NA	No significant changes	4.58544	NA	4.94282	NA	-0.164084	0.761569	0.0569826	0.894032	0.0357885	0.0847335	NA	NA
Interval_26	1	9564465	9564781	Rrs1	ENSMUSG00000061024.8	processed_pseudogene	19215	FALSE	TRUE	No change	No change	No significant changes	No significant changes	4.41878	NA	3.6414	NA	0.0880191	0.886073	0.686604	0.183889	5.90231	7.69656	-0.406971	0.833788
Interval_26	1	9564465	9564781	Adhfe1	ENSMUSG00000025911.14	processed_pseudogene	16504	FALSE	TRUE	No change	No change	No significant changes	No significant changes	4.41878	NA	3.6414	NA	0.0880191	0.886073	0.686604	0.183889	0.378831	0.378238	-0.230542	0.74133
Interval_26	1	9564465	9564781	Gm6161	ENSMUSG00000081441.3	processed_pseudogene	9925	FALSE	TRUE	No change	No change	NA	No significant changes	4.41878	NA	3.6414	NA	0.0880191	0.886073	0.686604	0.183889	0.0357885	0.0847335	NA	NA
Interval_27	1	9700442	9701108	Mybl1	ENSMUSG00000025912.16	protein_coding	566	TRUE	TRUE	No change	No change	Down-regulated	No significant changes	10.9769	10.9278	11.4908	8.40524	-0.0247708	0.957387	0.321381	0.324307	0.178558	0.0985686	-3.33651	0.0484841
Interval_27	1	9700442	9701108	Vcpip1	ENSMUSG00000045210.8	protein_coding	47607	TRUE	TRUE	No change	No change	No significant changes	No significant changes	10.9769	10.9278	11.4908	8.40524	-0.0247708	0.957387	0.321381	0.324307	2.27845	2.54126	0.0659452	0.84863
Interval_27	1	9700442	9701108	1700034P13Rik	ENSMUSG00000097893.8	protein_coding	46873	TRUE	TRUE	No change	No change	No significant changes	No significant changes	10.9769	10.9278	11.4908	8.40524	-0.0247708	0.957387	0.321381	0.324307	0.785708	0.801805	0.704286	0.624215
Interval_28	1	9747691	9748795	Mybl1	ENSMUSG00000025912.16	protein_coding	48034	TRUE	TRUE	No change	No change	Down-regulated	No significant changes	11.6564	14.7553	7.00214;9.02497	5.52149	0.130102	0.682704	0.171239	0.516227	0.178558	0.0985686	-3.33651	0.0484841
Interval_28	1	9747691	9748795	Vcpip1	ENSMUSG00000045210.8	protein_coding	139	TRUE	TRUE	No change	No change	No significant changes	No significant changes	11.6564	14.7553	7.00214;9.02497	5.52149	0.130102	0.682704	0.171239	0.516227	2.27845	2.54126	0.0659452	0.84863
Interval_28	1	9747691	9748795	1700034P13Rik	ENSMUSG00000097893.8	protein_coding	595	TRUE	TRUE	No change	No change	No significant changes	No significant changes	11.6564	14.7553	7.00214;9.02497	5.52149	0.130102	0.682704	0.171239	0.516227	0.785708	0.801805	0.704286	0.624215
Interval_28	1	9747691	9748795	Sgk3	ENSMUSG00000025915.14	protein_coding	49864	TRUE	TRUE	No change	No change	No significant changes	No significant changes	11.6564	14.7553	7.00214;9.02497	5.52149	0.130102	0.682704	0.171239	0.516227	1.35577	1.3032	-0.176198	0.589483
Interval_29	1	9797665	9799219	Sgk3	ENSMUSG00000025915.14	processed_pseudogene	335	TRUE	TRUE	No change	No change	No significant changes	No significant changes	4.32774	12.6027	NA	14.708;3.79337	-0.346974	0.262702	0.413756	0.269349	1.35577	1.3032	-0.176198	0.589483
Interval_29	1	9797665	9799219	Gm6195	ENSMUSG00000046334.4	processed_pseudogene	4111	TRUE	TRUE	No change	No change	NA	No significant changes	4.32774	12.6027	NA	14.708;3.79337	-0.346974	0.262702	0.413756	0.269349	0.126317	0.183264	NA	NA
Interval_30	1	9799952	9800207	Sgk3	ENSMUSG00000025915.14	processed_pseudogene	1973	TRUE	TRUE	No change	No change	No significant changes	No significant changes	NA	4.91073	NA	NA	0.413669	0.440961	-0.114863	0.869723	1.35577	1.3032	-0.176198	0.589483
Interval_30	1	9799952	9800207	Gm6195	ENSMUSG00000046334.4	processed_pseudogene	2473	TRUE	TRUE	No change	No change	NA	No significant changes	NA	4.91073	NA	NA	0.413669	0.440961	-0.114863	0.869723	0.126317	0.183264	NA	NA
Interval_31	1	9822724	9823234	Sgk3	ENSMUSG00000025915.14	snRNA	24872	TRUE	TRUE	Increased	No change	No significant changes	Increased FOXC2	22.6972	14.9897	4.46021	13.075	0.115969	0.77843	2.97165	4.84187122871391e-09	1.35577	1.3032	-0.176198	0.589483
Interval_31	1	9822724	9823234	Gm6195	ENSMUSG00000046334.4	snRNA	20426	TRUE	TRUE	Increased	No change	NA	Increased FOXC2	22.6972	14.9897	4.46021	13.075	0.115969	0.77843	2.97165	4.84187122871391e-09	0.126317	0.183264	NA	NA
Interval_33	1	9937601	9937965	Snhg6	ENSMUSG00000098234.7	snoRNA	6335	TRUE	TRUE	Increased	No change	No significant changes	Increased FOXC2	11.2999	8.19226	NA	NA	0.546907	0.302527	5.0009	2.80293051349454e-06	6.17595	6.44083	0.121672	0.874659
Interval_33	1	9937601	9937965	Snord87	NA	snoRNA	4766	TRUE	TRUE	Increased	No change	NA	Increased FOXC2	11.2999	8.19226	NA	NA	0.546907	0.302527	5.0009	2.80293051349454e-06	NA	NA	NA	NA
Interval_33	1	9937601	9937965	Tcf24	ENSMUSG00000099032.2	snoRNA	30149	FALSE	TRUE	Increased	No change	No significant changes	Increased FOXC2	11.2999	8.19226	NA	NA	0.546907	0.302527	5.0009	2.80293051349454e-06	0.0108795	0.00842025	0.658604	0.894725
Interval_33	1	9937601	9937965	E330040D14Rik	NA	snoRNA	29531	FALSE	TRUE	Increased	No change	NA	Increased FOXC2	11.2999	8.19226	NA	NA	0.546907	0.302527	5.0009	2.80293051349454e-06	NA	NA	NA	NA
Interval_34	1	9943840	9944419	Snhg6	ENSMUSG00000098234.7	lincRNA	12	TRUE	TRUE	No change	No change	No significant changes	No significant changes	6.00282	8.66105	7.81598	8.78319	-0.076773	0.877607	-0.050599	0.879291	6.17595	6.44083	0.121672	0.874659
Interval_34	1	9943840	9944419	Snord87	NA	lincRNA	1581	TRUE	TRUE	No change	No change	NA	No significant changes	6.00282	8.66105	7.81598	8.78319	-0.076773	0.877607	-0.050599	0.879291	NA	NA	NA	NA
Interval_34	1	9943840	9944419	Tcf24	ENSMUSG00000099032.2	lincRNA	23802	FALSE	TRUE	No change	No change	No significant changes	No significant changes	6.00282	8.66105	7.81598	8.78319	-0.076773	0.877607	-0.050599	0.879291	0.0108795	0.00842025	0.658604	0.894725
Interval_34	1	9943840	9944419	E330040D14Rik	NA	lincRNA	23184	FALSE	TRUE	No change	No change	NA	No significant changes	6.00282	8.66105	7.81598	8.78319	-0.076773	0.877607	-0.050599	0.879291	NA	NA	NA	NA
Interval_35	1	9952987	9953238	Snhg6	ENSMUSG00000098234.7	lincRNA	8995	TRUE	TRUE	No change	No change	No significant changes	No significant changes	4.73235	NA	NA	NA	-0.0223103	0.97644	0.277217	0.598351	6.17595	6.44083	0.121672	0.874659
Interval_35	1	9952987	9953238	Snord87	NA	lincRNA	10564	TRUE	TRUE	No change	No change	NA	No significant changes	4.73235	NA	NA	NA	-0.0223103	0.97644	0.277217	0.598351	NA	NA	NA	NA
Interval_35	1	9952987	9953238	Tcf24	ENSMUSG00000099032.2	lincRNA	14819	FALSE	TRUE	No change	No change	No significant changes	No significant changes	4.73235	NA	NA	NA	-0.0223103	0.97644	0.277217	0.598351	0.0108795	0.00842025	0.658604	0.894725
Interval_35	1	9952987	9953238	E330040D14Rik	NA	lincRNA	14201	FALSE	TRUE	No change	No change	NA	No significant changes	4.73235	NA	NA	NA	-0.0223103	0.97644	0.277217	0.598351	NA	NA	NA	NA
Interval_36	1	9967885	9968230	Snhg6	ENSMUSG00000098234.7	protein_coding	23939	TRUE	TRUE	No change	No change	No significant changes	No significant changes	NA	NA	4.46021	NA	-0.244857	0.645878	-0.509016	0.328373	6.17595	6.44083	0.121672	0.874659
Interval_36	1	9967885	9968230	Snord87	NA	protein_coding	25508	TRUE	TRUE	No change	No change	NA	No significant changes	NA	NA	4.46021	NA	-0.244857	0.645878	-0.509016	0.328373	NA	NA	NA	NA
Interval_36	1	9967885	9968230	Tcf24	ENSMUSG00000099032.2	protein_coding	125	FALSE	TRUE	No change	No change	No significant changes	No significant changes	NA	NA	4.46021	NA	-0.244857	0.645878	-0.509016	0.328373	0.0108795	0.00842025	0.658604	0.894725
Interval_36	1	9967885	9968230	E330040D14Rik	NA	protein_coding	743	FALSE	TRUE	No change	No change	NA	No significant changes	NA	NA	4.46021	NA	-0.244857	0.645878	-0.509016	0.328373	NA	NA	NA	NA
Interval_37	1	10037746	10038547	Cops5	ENSMUSG00000025917.9	protein_coding	19	TRUE	TRUE	No change	No change	No significant changes	No significant changes	8.451	11.4404	9.49356	7.82625	0.736605	0.0685187	0.00350571	0.990444	27.5383	22.9723	-0.407615	0.267715
Interval_37	1	10037746	10038547	Cspp1	ENSMUSG00000056763.16	protein_coding	71	TRUE	TRUE	No change	No change	No significant changes	No significant changes	8.451	11.4404	9.49356	7.82625	0.736605	0.0685187	0.00350571	0.990444	0.244936	0.30494	-0.118327	0.837026
Interval_38	1	10039587	10040228	Cops5	ENSMUSG00000025917.9	protein_coding	1780	TRUE	TRUE	No change	No change	No significant changes	No significant changes	3.91769	4.67634	NA	NA	0.0388714	0.948308	0.0405936	0.916073	27.5383	22.9723	-0.407615	0.267715
Interval_38	1	10039587	10040228	Cspp1	ENSMUSG00000056763.16	protein_coding	1690	TRUE	TRUE	No change	No change	No significant changes	No significant changes	3.91769	4.67634	NA	NA	0.0388714	0.948308	0.0405936	0.916073	0.244936	0.30494	-0.118327	0.837026
Interval_40	1	10232004	10233526	Arfgef1	ENSMUSG00000067851.11	TEC	95	TRUE	TRUE	No change	No change	No significant changes	No significant changes	4.86917;13.8996	41.0075	5.62382;8.2669	21.4983	0.0995392	0.718281	0.16153	0.56629	0.306741	0.391334	0.332075	0.494291
Interval_41	1	10955218	10955711	Prex2	ENSMUSG00000048960.13	snoRNA	38001	TRUE	TRUE	No change	Increased	No significant changes	Increased WT1	NA	12.4114	NA	NA	3.48071	4.96082553464438e-05	-0.719302	0.307117	0.0129529	0.0198168	3.20091	0.330389
Interval_42	1	10990866	10991171	Prex2	ENSMUSG00000048960.13	protein_coding	2447	TRUE	TRUE	No change	No change	No significant changes	No significant changes	NA	NA	NA	3.90614	-0.426295	0.424965	-1.11749	0.208709	0.0129529	0.0198168	3.20091	0.330389
Interval_43	1	10993277	10993778	Prex2	ENSMUSG00000048960.13	protein_coding	62	TRUE	TRUE	No change	No change	No significant changes	No significant changes	NA	6.1132	4.71835	NA	0.448103	0.361201	-0.84689	0.148594	0.0129529	0.0198168	3.20091	0.330389
Interval_44	1	11033262	11033711	Prex2	ENSMUSG00000048960.13	protein_coding	40021	TRUE	TRUE	No change	No change	No significant changes	No significant changes	4.21219	4.91073	6.14423	5.44101	-0.116758	0.831229	-0.320087	0.426185	0.0129529	0.0198168	3.20091	0.330389
Interval_45	1	12398320	12398589	Mir6341	NA	snRNA	27532	FALSE	TRUE	No change	No change	NA	No significant changes	NA	5.29586	NA	NA	0.539156	0.325524	-0.794663	0.264265	NA	NA	NA	NA
Interval_46	1	12424456	12424817	Mir6341	NA	miRNA	1350	FALSE	TRUE	Increased	No change	NA	Increased FOXC2	12.805	NA	4.6596	NA	0.254494	0.630147	1.74826	0.00135701	NA	NA	NA	NA
Interval_47	1	12689880	12690396	Sulf1	ENSMUSG00000016918.15	lincRNA	2139	TRUE	TRUE	Increased	No change	No significant changes	Increased FOXC2	18.0406	16.8684	5.23787	14.6678	0.164074	0.660565	2.77126	1.21476861631989e-07	1.61878	1.88924	0.0614428	0.846646
Interval_48	1	12691797	12693038	Sulf1	ENSMUSG00000016918.15	lincRNA	140	TRUE	TRUE	No change	No change	No significant changes	No significant changes	9.65804;7.05837	8.53546;3.97316	5.72495;3.6858	7.08865	0.0877697	0.839832	0.131681	0.5868	1.61878	1.88924	0.0614428	0.846646
Interval_49	1	12693084	12693842	Sulf1	ENSMUSG00000016918.15	lincRNA	1186	TRUE	TRUE	Increased	No change	No significant changes	Increased FOXC2	14.8574	7.2241	3.95425	13.84	-0.426773	0.272475	1.50051	0.00155391	1.61878	1.88924	0.0614428	0.846646
Interval_50	1	12697632	12698422	Sulf1	ENSMUSG00000016918.15	protein_coding	5750	TRUE	TRUE	Increased	No change	No significant changes	Increased FOXC2	26.7291	13.836	13.7531	21.6281	-0.0642527	0.84989	1.96629	6.66785496064799e-06	1.61878	1.88924	0.0614428	0.846646
Interval_51	1	12706552	12706764	Sulf1	ENSMUSG00000016918.15	protein_coding	14381	TRUE	TRUE	Increased	No change	No significant changes	Increased FOXC2	5.14282	NA	NA	NA	0.111256	0.8495	2.6836	0.011073	1.61878	1.88924	0.0614428	0.846646
Interval_52	1	12715291	12716037	Sulf1	ENSMUSG00000016918.15	protein_coding	23387	TRUE	TRUE	No change	No change	No significant changes	No significant changes	36.5585	67.9629	46.7945	46.2389	0.473096	0.0632044	0.297748	0.237224	1.61878	1.88924	0.0614428	0.846646
Interval_53	1	12717963	12718911	Sulf1	ENSMUSG00000016918.15	protein_coding	26160	TRUE	TRUE	Increased	No change	No significant changes	Increased FOXC2	37.4427	48.2737	22.5297	36.6799	0.239487	0.359731	1.21174	0.001017	1.61878	1.88924	0.0614428	0.846646
Interval_54	1	12723432	12723640	Sulf1	ENSMUSG00000016918.15	protein_coding	31259	TRUE	TRUE	No change	No change	No significant changes	No significant changes	NA	NA	3.57408	NA	-0.0850932	0.887601	-0.264886	0.660832	1.61878	1.88924	0.0614428	0.846646
Interval_55	1	12744729	12745128	Sulf1	ENSMUSG00000016918.15	protein_coding	0	TRUE	TRUE	No change	Increased	No significant changes	Increased WT1	4.40547	11.9426	4.73639	NA	1.58887	0.0137688	-0.106305	0.80257	1.61878	1.88924	0.0614428	0.846646
Interval_56	1	12754539	12755012	Sulf1	ENSMUSG00000016918.15	protein_coding	0	TRUE	TRUE	Increased	No change	No significant changes	Increased FOXC2	17.3202	17.3336	NA	6.05792	0.730349	0.113859	3.9145	1.14075489374302e-06	1.61878	1.88924	0.0614428	0.846646
Interval_57	1	12759089	12759404	Sulf1	ENSMUSG00000016918.15	protein_coding	0	TRUE	TRUE	Increased	No change	No significant changes	Increased FOXC2	5.96377	6.08271	NA	NA	0.253571	0.606908	2.6139	0.00419986	1.61878	1.88924	0.0614428	0.846646
Interval_58	1	12764264	12765115	Sulf1	ENSMUSG00000016918.15	protein_coding	0	TRUE	TRUE	No change	No change	No significant changes	No significant changes	23.4773	22.2559	13.7418	10.6301	0.618921	0.0824396	0.543005	0.107827	1.61878	1.88924	0.0614428	0.846646
Interval_59	1	12777330	12777705	Sulf1	ENSMUSG00000016918.15	protein_coding	0	TRUE	TRUE	No change	Increased	No significant changes	Increased WT1	NA	6.56686	NA	NA	1.54716	0.0415456	0.260075	0.779488	1.61878	1.88924	0.0614428	0.846646
Interval_60	1	12850983	12851239	Sulf1	ENSMUSG00000016918.15	protein_coding	0	TRUE	TRUE	No change	No change	No significant changes	No significant changes	4.73235	NA	5.75089	NA	0.247977	0.638554	0.044843	0.924369	1.61878	1.88924	0.0614428	0.846646
Interval_61	1	12872079	12872463	Slco5a1	ENSMUSG00000025938.16	protein_coding	0	TRUE	TRUE	No change	No change	No significant changes	No significant changes	7.71471	6.82669	NA	NA	0.369427	0.437699	1.07148	0.0529135	0.0144801	0.00422125	0.0220633	0.995539
Interval_62	1	12877980	12878245	Slco5a1	ENSMUSG00000025938.16	protein_coding	0	TRUE	TRUE	No change	No change	No significant changes	No significant changes	NA	4.44195	NA	NA	0.525081	0.33589	1.07483	0.136736	0.0144801	0.00422125	0.0220633	0.995539
Interval_63	1	12992255	12992601	Slco5a1	ENSMUSG00000025938.16	protein_coding	222	TRUE	TRUE	No change	No change	No significant changes	No significant changes	NA	NA	5.94223	NA	0.0192356	0.979538	-0.597252	0.211594	0.0144801	0.00422125	0.0220633	0.995539
Interval_64	1	13194820	13195210	Gm37409	ENSMUSG00000103495.1	TEC	41419	TRUE	TRUE	Increased	No change	NA	Increased FOXC2	10.2038	6.56686	NA	5.79348	-0.00666633	0.992234	4.0692	3.87303516339761e-05	0.0242552	0.0402369	NA	NA
Interval_65	1	13214087	13214733	Gm37409	ENSMUSG00000103495.1	TEC	22024	TRUE	TRUE	Increased	No change	NA	Increased FOXC2	10.683	11.2695	6.00903	8.33615	0.583858	0.137588	1.21572	0.0145246	0.0242552	0.0402369	NA	NA
Interval_65	1	13214087	13214733	Gm27881	NA	TEC	47788	FALSE	TRUE	Increased	No change	NA	Increased FOXC2	10.683	11.2695	6.00903	8.33615	0.583858	0.137588	1.21572	0.0145246	NA	NA	NA	NA
Interval_66	1	13238568	13239048	Gm37409	ENSMUSG00000103495.1	TEC	2374	TRUE	TRUE	Increased	No change	NA	Increased FOXC2	13.0787	6.25264	NA	NA	0.437889	0.405026	2.93603	4.72251515249608e-06	0.0242552	0.0402369	NA	NA
Interval_66	1	13238568	13239048	Gm27881	NA	TEC	23390	FALSE	TRUE	Increased	No change	NA	Increased FOXC2	13.0787	6.25264	NA	NA	0.437889	0.405026	2.93603	4.72251515249608e-06	NA	NA	NA	NA
Interval_67	1	13245598	13245990	Gm37409	ENSMUSG00000103495.1	TEC	9360	TRUE	TRUE	No change	No change	NA	No significant changes	4.25851	7.72347	NA	5.66188	0.226972	0.630721	0.716203	0.231809	0.0242552	0.0402369	NA	NA
Interval_67	1	13245598	13245990	Gm27881	NA	TEC	16404	FALSE	TRUE	No change	No change	NA	No significant changes	4.25851	7.72347	NA	5.66188	0.226972	0.630721	0.716203	0.231809	NA	NA	NA	NA
Interval_67	1	13245598	13245990	Gm38223	NA	TEC	44712	TRUE	TRUE	No change	No change	NA	No significant changes	4.25851	7.72347	NA	5.66188	0.226972	0.630721	0.716203	0.231809	NA	NA	NA	NA
Interval_68	1	13257391	13257744	Gm37409	ENSMUSG00000103495.1	miRNA	21133	TRUE	TRUE	Increased	No change	NA	Increased FOXC2	5.74511	NA	NA	NA	0.236027	1	1.43995	0.0326252	0.0242552	0.0402369	NA	NA
Interval_68	1	13257391	13257744	Gm27881	NA	miRNA	4631	FALSE	TRUE	Increased	No change	NA	Increased FOXC2	5.74511	NA	NA	NA	0.236027	1	1.43995	0.0326252	NA	NA	NA	NA
Interval_68	1	13257391	13257744	Gm38223	NA	miRNA	32939	TRUE	TRUE	Increased	No change	NA	Increased FOXC2	5.74511	NA	NA	NA	0.236027	1	1.43995	0.0326252	NA	NA	NA	NA
Interval_69	1	13281249	13281690	Gm37409	ENSMUSG00000103495.1	TEC	45035	TRUE	TRUE	Increased	No change	NA	Increased FOXC2	12.3945	7.48907	5.23462	6.24712	0.28598	0.53993	1.35945	0.0100507	0.0242552	0.0402369	NA	NA
Interval_69	1	13281249	13281690	Gm27881	NA	TEC	19271	FALSE	TRUE	Increased	No change	NA	Increased FOXC2	12.3945	7.48907	5.23462	6.24712	0.28598	0.53993	1.35945	0.0100507	NA	NA	NA	NA
Interval_69	1	13281249	13281690	Gm38223	NA	TEC	9037	TRUE	TRUE	Increased	No change	NA	Increased FOXC2	12.3945	7.48907	5.23462	6.24712	0.28598	0.53993	1.35945	0.0100507	NA	NA	NA	NA
Interval_70	1	13360680	13360948	Gm38380	ENSMUSG00000102664.1	TEC	4084	TRUE	FALSE	No change	No change	No significant changes	No significant changes	NA	NA	NA	3.71004	-0.00898285	0.990479	0.028372	0.974523	0.0902362	0.0997451	0.0220633	0.995539
Interval_70	1	13360680	13360948	Gm29570	ENSMUSG00000101476.1	TEC	15256	TRUE	TRUE	No change	No change	NA	No significant changes	NA	NA	NA	3.71004	-0.00898285	0.990479	0.028372	0.974523	16.0286	17.1175	NA	NA
Interval_70	1	13360680	13360948	Gm7593	ENSMUSG00000101171.1	TEC	46841	TRUE	FALSE	No change	No change	NA	No significant changes	NA	NA	NA	3.71004	-0.00898285	0.990479	0.028372	0.974523	0.38501	0.711145	NA	NA
Interval_71	1	13372100	13374942	Gm38380	ENSMUSG00000102664.1	antisense	16791	TRUE	FALSE	No change	No change	No significant changes	No significant changes	29.3608;24.7963	64.6814	25.2784;41.8899	64.3594	-0.10022	0.69196	0.132572	0.565142	0.0902362	0.0997451	0.0220633	0.995539
Interval_71	1	13372100	13374942	Gm29570	ENSMUSG00000101476.1	antisense	2549	TRUE	TRUE	No change	No change	NA	No significant changes	29.3608;24.7963	64.6814	25.2784;41.8899	64.3594	-0.10022	0.69196	0.132572	0.565142	16.0286	17.1175	NA	NA
Interval_71	1	13372100	13374942	Gm7593	ENSMUSG00000101171.1	antisense	34134	TRUE	FALSE	No change	No change	NA	No significant changes	29.3608;24.7963	64.6814	25.2784;41.8899	64.3594	-0.10022	0.69196	0.132572	0.565142	0.38501	0.711145	NA	NA
Interval_72	1	13375463	13375826	Gm38380	ENSMUSG00000102664.1	antisense	18915	TRUE	FALSE	No change	Increased	No significant changes	Increased WT1	NA	9.34004	NA	NA	4.98299	4.84131865414362e-05	0.0969175	0.921633	0.0902362	0.0997451	0.0220633	0.995539
Interval_72	1	13375463	13375826	Gm29570	ENSMUSG00000101476.1	antisense	425	TRUE	TRUE	No change	Increased	NA	Increased WT1	NA	9.34004	NA	NA	4.98299	4.84131865414362e-05	0.0969175	0.921633	16.0286	17.1175	NA	NA
Interval_72	1	13375463	13375826	Gm7593	ENSMUSG00000101171.1	antisense	32010	TRUE	FALSE	No change	Increased	NA	Increased WT1	NA	9.34004	NA	NA	4.98299	4.84131865414362e-05	0.0969175	0.921633	0.38501	0.711145	NA	NA
Interval_73	1	13468240	13468498	Gm7593	ENSMUSG00000101171.1	processed_pseudogene	0	TRUE	FALSE	No change	No change	NA	No significant changes	NA	5.20588	NA	NA	0.841588	0.162236	0.0755141	0.935004	0.38501	0.711145	NA	NA
Interval_74	1	13588856	13590261	Tram1	ENSMUSG00000025935.10	protein_coding	352	TRUE	TRUE	No change	No change	No significant changes	No significant changes	7.03363	18.362	7.48476	12.1959	-0.277526	0.358166	0.0582135	0.838945	14.9998	17.3001	0.0625887	0.838293
Interval_75	1	13641056	13641327	Lactb2	ENSMUSG00000025937.6	TEC	19354	TRUE	TRUE	No change	No change	No significant changes	No significant changes	5.61626	4.20755	NA	NA	0.066628	0.917626	1.26044	0.106075	1.30144	1.86804	0.498247	0.199791
Interval_75	1	13641056	13641327	Gm38319	ENSMUSG00000102982.1	TEC	1556	TRUE	TRUE	No change	No change	NA	No significant changes	5.61626	4.20755	NA	NA	0.066628	0.917626	1.26044	0.106075	0	0	NA	NA
Interval_75	1	13641056	13641327	Xkr9	ENSMUSG00000067813.3	TEC	27579	TRUE	TRUE	No change	No change	No significant changes	No significant changes	5.61626	4.20755	NA	NA	0.066628	0.917626	1.26044	0.106075	0.011458	0.00283363	-1.62131	0.595056
Interval_76	1	13644142	13644504	Lactb2	ENSMUSG00000025937.6	TEC	16223	TRUE	TRUE	Increased	No change	No significant changes	Increased FOXC2	7.78783	6.56686	NA	NA	0.181591	0.721817	3.79718	0.000129738	1.30144	1.86804	0.498247	0.199791
Interval_76	1	13644142	13644504	Gm38319	ENSMUSG00000102982.1	TEC	1575	TRUE	TRUE	Increased	No change	NA	Increased FOXC2	7.78783	6.56686	NA	NA	0.181591	0.721817	3.79718	0.000129738	0	0	NA	NA
Interval_76	1	13644142	13644504	Xkr9	ENSMUSG00000067813.3	TEC	24448	TRUE	TRUE	Increased	No change	No significant changes	Increased FOXC2	7.78783	6.56686	NA	NA	0.181591	0.721817	3.79718	0.000129738	0.011458	0.00283363	-1.62131	0.595056
Interval_77	1	13646290	13646752	Lactb2	ENSMUSG00000025937.6	TEC	14025	TRUE	TRUE	Increased	Decreased	No significant changes	Increased FOXC2 and decreased WT1	6.84876	NA	NA	10.316	-1.31583	0.0251841	2.21965	0.000548698	1.30144	1.86804	0.498247	0.199791
Interval_77	1	13646290	13646752	Gm38319	ENSMUSG00000102982.1	TEC	3773	TRUE	TRUE	Increased	Decreased	NA	Increased FOXC2 and decreased WT1	6.84876	NA	NA	10.316	-1.31583	0.0251841	2.21965	0.000548698	0	0	NA	NA
Interval_77	1	13646290	13646752	Xkr9	ENSMUSG00000067813.3	TEC	22250	TRUE	TRUE	Increased	Decreased	No significant changes	Increased FOXC2 and decreased WT1	6.84876	NA	NA	10.316	-1.31583	0.0251841	2.21965	0.000548698	0.011458	0.00283363	-1.62131	0.595056
Interval_78	1	13655293	13655708	Lactb2	ENSMUSG00000025937.6	TEC	5045	TRUE	TRUE	Increased	No change	No significant changes	Increased FOXC2	9.22411	6.5515	NA	NA	0.520644	0.300797	1.45929	0.00845779	1.30144	1.86804	0.498247	0.199791
Interval_78	1	13655293	13655708	Gm38319	ENSMUSG00000102982.1	TEC	12753	TRUE	TRUE	Increased	No change	NA	Increased FOXC2	9.22411	6.5515	NA	NA	0.520644	0.300797	1.45929	0.00845779	0	0	NA	NA
Interval_78	1	13655293	13655708	Xkr9	ENSMUSG00000067813.3	TEC	13270	TRUE	TRUE	Increased	No change	No significant changes	Increased FOXC2	9.22411	6.5515	NA	NA	0.520644	0.300797	1.45929	0.00845779	0.011458	0.00283363	-1.62131	0.595056
Interval_79	1	13660110	13661060	Lactb2	ENSMUSG00000025937.6	protein_coding	39	TRUE	TRUE	No change	No change	No significant changes	No significant changes	9.93169	10.3977	14.7519	5.93378	-0.0430948	0.918308	-0.123383	0.601878	1.30144	1.86804	0.498247	0.199791
Interval_79	1	13660110	13661060	Gm38319	ENSMUSG00000102982.1	protein_coding	17837	TRUE	TRUE	No change	No change	NA	No significant changes	9.93169	10.3977	14.7519	5.93378	-0.0430948	0.918308	-0.123383	0.601878	0	0	NA	NA
Interval_79	1	13660110	13661060	Xkr9	ENSMUSG00000067813.3	protein_coding	8186	TRUE	TRUE	No change	No change	No significant changes	No significant changes	9.93169	10.3977	14.7519	5.93378	-0.0430948	0.918308	-0.123383	0.601878	0.011458	0.00283363	-1.62131	0.595056
Interval_80	1	13680042	13680341	Lactb2	ENSMUSG00000025937.6	protein_coding	19646	TRUE	TRUE	No change	No change	No significant changes	No significant changes	NA	NA	NA	6.05204	-0.762647	0.191482	2.29662	0.0273853	1.30144	1.86804	0.498247	0.199791
Interval_80	1	13680042	13680341	Gm38319	ENSMUSG00000102982.1	protein_coding	37444	TRUE	TRUE	No change	No change	NA	No significant changes	NA	NA	NA	6.05204	-0.762647	0.191482	2.29662	0.0273853	0	0	NA	NA
Interval_80	1	13680042	13680341	Xkr9	ENSMUSG00000067813.3	protein_coding	11421	TRUE	TRUE	No change	No change	No significant changes	No significant changes	NA	NA	NA	6.05204	-0.762647	0.191482	2.29662	0.0273853	0.011458	0.00283363	-1.62131	0.595056
Interval_81	1	13738105	13738634	Gm26273	NA	snoRNA	36095	FALSE	TRUE	Increased	No change	NA	Increased FOXC2	8.56094	14.5059	5.75089	8.19794	0.57427	0.193878	1.45736	0.00708207	NA	NA	NA	NA
Interval_82	1	13739061	13739675	Gm26273	NA	snoRNA	35096	FALSE	TRUE	No change	No change	NA	No significant changes	4.59552	9.12984	NA	7.22253	0.431309	0.320375	1.30768	0.160205	NA	NA	NA	NA
Interval_83	1	13775365	13775592	Gm26273	NA	snoRNA	1015	FALSE	TRUE	Increased	No change	NA	Increased FOXC2	6.10059	NA	NA	NA	0	1	4.02432	0.000197032	NA	NA	NA	NA
Interval_84	1	14309694	14310631	Eya1	ENSMUSG00000025932.14	protein_coding	73	TRUE	TRUE	Increased	No change	No significant changes	Increased FOXC2	22.1091	10.586	7.81598	10.9291	0.126218	0.722408	1.58443	0.000156947	0.0990482	0.0786044	-0.239608	0.716881
Interval_85	1	14422841	14423365	Eya1	ENSMUSG00000025932.14	protein_coding	0	TRUE	TRUE	Increased	No change	No significant changes	Increased FOXC2	15.8501	9.59863	NA	7.6127	0.110553	0.819575	5.18418	9.91201957207833e-07	0.0990482	0.0786044	-0.239608	0.716881
Interval_86	1	14431759	14432376	Eya1	ENSMUSG00000025932.14	protein_coding	0	TRUE	TRUE	Increased	No change	No significant changes	Increased FOXC2	16.7729	6.5515	NA	NA	0.135776	0.812444	3.48562	3.75886236900979e-08	0.0990482	0.0786044	-0.239608	0.716881
Interval_87	1	15286506	15286897	Kcnb2	ENSMUSG00000092083.4	protein_coding	552	TRUE	FALSE	No change	No change	NA	No significant changes	NA	4.09475	NA	NA	0.0569906	0.922959	0.0872153	0.86939	0.00231102	0.00387383	NA	NA
Interval_92	1	15805510	15806348	Terf1	ENSMUSG00000025925.14	protein_coding	283	TRUE	TRUE	No change	No change	No significant changes	No significant changes	7.11136	14.5209	9.24457	7.51551	-0.00795949	0.98823	0.0252061	0.93247	1.18018	1.34789	0.0397549	0.952743
Interval_93	1	16103941	16106171	Rpl7	ENSMUSG00000043716.13	protein_coding	394	TRUE	TRUE	No change	No change	No significant changes	No significant changes	15.2678;8.15296	12.2948;6.10947	15.5601;5.23462;8.84852	14.503	-0.118845	0.651155	0.106421	0.654403	208.982	218.858	-0.063015	0.835077
Interval_93	1	16103941	16106171	Rdh10	ENSMUSG00000025921.7	protein_coding	718	TRUE	TRUE	No change	No change	No significant changes	No significant changes	15.2678;8.15296	12.2948;6.10947	15.5601;5.23462;8.84852	14.503	-0.118845	0.651155	0.106421	0.654403	3.71022	3.01444	-0.406448	0.212486
Interval_94	1	16110876	16111064	Rpl7	ENSMUSG00000043716.13	protein_coding	6308	TRUE	TRUE	No change	No change	No significant changes	No significant changes	NA	NA	5.4317	NA	0.248391	1	-0.308348	0.596135	208.982	218.858	-0.063015	0.835077
Interval_94	1	16110876	16111064	Rdh10	ENSMUSG00000025921.7	protein_coding	5196	TRUE	TRUE	No change	No change	No significant changes	No significant changes	NA	NA	5.4317	NA	0.248391	1	-0.308348	0.596135	3.71022	3.01444	-0.406448	0.212486
Interval_95	1	16115770	16116271	Rpl7	ENSMUSG00000043716.13	protein_coding	11358	TRUE	TRUE	No change	No change	No significant changes	No significant changes	11.9841	6.3171	7.81598	6.00757	0.0981389	0.851978	0.679421	0.115894	208.982	218.858	-0.063015	0.835077
Interval_95	1	16115770	16116271	Rdh10	ENSMUSG00000025921.7	protein_coding	10246	TRUE	TRUE	No change	No change	No significant changes	No significant changes	11.9841	6.3171	7.81598	6.00757	0.0981389	0.851978	0.679421	0.115894	3.71022	3.01444	-0.406448	0.212486
Interval_97	1	16179885	16180320	Gm28095	ENSMUSG00000100868.1	TEC	48403	TRUE	TRUE	Decreased	No change	NA	Decreased FOXC2	5.27965	6.78589	15.8994	NA	0.491553	0.331608	-1.80257	0.000140894	0.456412	0.615603	NA	NA
Interval_98	1	16187343	16188006	Gm28095	ENSMUSG00000100868.1	TEC	40831	TRUE	TRUE	Increased	No change	NA	Increased FOXC2	7.98111	6.11215	5.13835	9.17335	-0.394974	0.352626	1.11486	0.0223937	0.456412	0.615603	NA	NA
Interval_99	1	16224433	16224817	Gm28095	ENSMUSG00000100868.1	antisense	3881	TRUE	TRUE	Decreased	Increased	NA	Decreased FOXC2 and increased WT1	NA	8.19371	6.89816	NA	2.77413	0.00271122	-2.02194	0.00545262	0.456412	0.615603	NA	NA
Interval_99	1	16224433	16224817	Gm7568	ENSMUSG00000089982.7	antisense	28967	TRUE	TRUE	Decreased	Increased	No significant changes	Decreased FOXC2 and increased WT1	NA	8.19371	6.89816	NA	2.77413	0.00271122	-2.02194	0.00545262	0.0149452	0.0247786	2.50824	0.612752
Interval_100	1	16228198	16228969	Gm28095	ENSMUSG00000100868.1	antisense	78	TRUE	TRUE	No change	No change	NA	No significant changes	6.92154	NA	11.9461	NA	0.284797	0.572667	-0.708004	0.0626662	0.456412	0.615603	NA	NA
Interval_100	1	16228198	16228969	Gm7568	ENSMUSG00000089982.7	antisense	25008	TRUE	TRUE	No change	No change	No significant changes	No significant changes	6.92154	NA	11.9461	NA	0.284797	0.572667	-0.708004	0.0626662	0.0149452	0.0247786	2.50824	0.612752
Interval_101	1	16238901	16239325	Gm28095	ENSMUSG00000100868.1	antisense	10607	TRUE	TRUE	Increased	No change	NA	Increased FOXC2	4.15883	7.95786	NA	7.02745	-0.00320093	0.99638	2.47028	0.00010904	0.456412	0.615603	NA	NA
Interval_101	1	16238901	16239325	Gm7568	ENSMUSG00000089982.7	antisense	14479	TRUE	TRUE	Increased	No change	No significant changes	Increased FOXC2	4.15883	7.95786	NA	7.02745	-0.00320093	0.99638	2.47028	0.00010904	0.0149452	0.0247786	2.50824	0.612752
Interval_102	1	16274759	16275210	Gm28095	ENSMUSG00000100868.1	antisense	46479	TRUE	TRUE	Increased	No change	NA	Increased FOXC2	19.0989	15.4132	8.33225	7.41818	0.812772	0.0786264	1.62552	0.00109915	0.456412	0.615603	NA	NA
Interval_102	1	16274759	16275210	Gm7568	ENSMUSG00000089982.7	antisense	21393	TRUE	TRUE	Increased	No change	No significant changes	Increased FOXC2	19.0989	15.4132	8.33225	7.41818	0.812772	0.0786264	1.62552	0.00109915	0.0149452	0.0247786	2.50824	0.612752
Interval_103	1	16334437	16335362	Gm7568	ENSMUSG00000089982.7	antisense	0	TRUE	TRUE	Increased	Increased	No significant changes	Increased FOXC2 and WT1	11.1702	13.8327	NA	9.17335	1.1745	0.00129649	2.84104	7.60481140272259e-08	0.0149452	0.0247786	2.50824	0.612752
Interval_104	1	16437441	16437919	Stau2	ENSMUSG00000025920.19	protein_coding	0	TRUE	TRUE	Increased	No change	No significant changes	Increased FOXC2	6.14497	9.59863	NA	8.97827	-0.0373745	0.94355	2.26723	0.0033009	0.251516	0.336253	0.239749	0.465602
Interval_105	1	16441927	16442232	Stau2	ENSMUSG00000025920.19	protein_coding	0	TRUE	TRUE	Increased	No change	No significant changes	Increased FOXC2	10.7526	5.14513	NA	NA	0.265286	0.615104	2.7956	0.000322083	0.251516	0.336253	0.239749	0.465602
Interval_106	1	16519044	16520073	Stau2	ENSMUSG00000025920.19	protein_coding	554	TRUE	TRUE	Decreased	No change	No significant changes	Decreased FOXC2	4.59552	6.31405	11.4299	9.59389	-0.317986	0.351664	-1.0642	0.00770824	0.251516	0.336253	0.239749	0.465602
Interval_107	1	16535314	16535873	Stau2	ENSMUSG00000025920.19	protein_coding	15482	TRUE	TRUE	Increased	Increased	No significant changes	Increased FOXC2 and WT1	23.751	32.6522	4.74728	17.441	0.909313	0.0070428	2.53279	3.31972044094262e-07	0.251516	0.336253	0.239749	0.465602
Interval_108	1	16587014	16587209	Ube2w	ENSMUSG00000025939.18	TEC	32200	TRUE	TRUE	Increased	No change	No significant changes	Increased FOXC2	4.86917	NA	NA	NA	0	1	3.62984	0.000862488	0.827582	0.959804	0.186168	0.657197
Interval_108	1	16587014	16587209	Gm38342	ENSMUSG00000102457.1	TEC	31448	TRUE	TRUE	Increased	No change	No significant changes	Increased FOXC2	4.86917	NA	NA	NA	0	1	3.62984	0.000862488	0.173999	0.137913	-0.408266	0.822603
Interval_109	1	16612827	16613036	Ube2w	ENSMUSG00000025939.18	TEC	6381	TRUE	TRUE	No change	No change	No significant changes	No significant changes	6.01727	NA	NA	NA	0.415563	1	0.132181	0.776261	0.827582	0.959804	0.186168	0.657197
Interval_109	1	16612827	16613036	Gm38342	ENSMUSG00000102457.1	TEC	5629	TRUE	TRUE	No change	No change	No significant changes	No significant changes	6.01727	NA	NA	NA	0.415563	1	0.132181	0.776261	0.173999	0.137913	-0.408266	0.822603
Interval_109	1	16612827	16613036	Tceb1	NA	TEC	43953	TRUE	TRUE	No change	No change	NA	No significant changes	6.01727	NA	NA	NA	0.415563	1	0.132181	0.776261	NA	NA	NA	NA
Interval_109	1	16612827	16613036	D030040B21Rik	ENSMUSG00000097744.1	TEC	44621	TRUE	TRUE	No change	No change	No significant changes	No significant changes	6.01727	NA	NA	NA	0.415563	1	0.132181	0.776261	0.0274232	0	-0.690141	0.890131
Interval_110	1	16618495	16619690	Ube2w	ENSMUSG00000025939.18	protein_coding	219	TRUE	TRUE	No change	No change	No significant changes	No significant changes	10.5126	10.748	6.70262;9.01443	13.6028	-0.371797	0.157107	0.0826161	0.746314	0.827582	0.959804	0.186168	0.657197
Interval_110	1	16618495	16619690	Gm38342	ENSMUSG00000102457.1	protein_coding	533	TRUE	TRUE	No change	No change	No significant changes	No significant changes	10.5126	10.748	6.70262;9.01443	13.6028	-0.371797	0.157107	0.0826161	0.746314	0.173999	0.137913	-0.408266	0.822603
Interval_110	1	16618495	16619690	Tceb1	NA	protein_coding	37791	TRUE	TRUE	No change	No change	NA	No significant changes	10.5126	10.748	6.70262;9.01443	13.6028	-0.371797	0.157107	0.0826161	0.746314	NA	NA	NA	NA
Interval_110	1	16618495	16619690	D030040B21Rik	ENSMUSG00000097744.1	protein_coding	38459	TRUE	TRUE	No change	No change	No significant changes	No significant changes	10.5126	10.748	6.70262;9.01443	13.6028	-0.371797	0.157107	0.0826161	0.746314	0.0274232	0	-0.690141	0.890131
Interval_110	1	16618495	16619690	Gm7654	ENSMUSG00000100959.1	protein_coding	44569	TRUE	TRUE	No change	No change	NA	No significant changes	10.5126	10.748	6.70262;9.01443	13.6028	-0.371797	0.157107	0.0826161	0.746314	0	0.095791	NA	NA
Interval_110	1	16618495	16619690	Tmem70	ENSMUSG00000025940.6	protein_coding	46117	TRUE	TRUE	No change	No change	No significant changes	No significant changes	10.5126	10.748	6.70262;9.01443	13.6028	-0.371797	0.157107	0.0826161	0.746314	3.54025	4.84993	0.176682	0.655713
Interval_111	1	16626150	16626391	Ube2w	ENSMUSG00000025939.18	protein_coding	6958	TRUE	TRUE	No change	No change	No significant changes	No significant changes	NA	NA	4.71835	NA	0.12892	1	-0.784398	0.172237	0.827582	0.959804	0.186168	0.657197
Interval_111	1	16626150	16626391	Gm38342	ENSMUSG00000102457.1	protein_coding	7710	TRUE	TRUE	No change	No change	No significant changes	No significant changes	NA	NA	4.71835	NA	0.12892	1	-0.784398	0.172237	0.173999	0.137913	-0.408266	0.822603
Interval_111	1	16626150	16626391	Tceb1	NA	protein_coding	30614	TRUE	TRUE	No change	No change	NA	No significant changes	NA	NA	4.71835	NA	0.12892	1	-0.784398	0.172237	NA	NA	NA	NA
Interval_111	1	16626150	16626391	D030040B21Rik	ENSMUSG00000097744.1	protein_coding	31282	TRUE	TRUE	No change	No change	No significant changes	No significant changes	NA	NA	4.71835	NA	0.12892	1	-0.784398	0.172237	0.0274232	0	-0.690141	0.890131
Interval_111	1	16626150	16626391	Gm7654	ENSMUSG00000100959.1	protein_coding	37392	TRUE	TRUE	No change	No change	NA	No significant changes	NA	NA	4.71835	NA	0.12892	1	-0.784398	0.172237	0	0.095791	NA	NA
Interval_111	1	16626150	16626391	Tmem70	ENSMUSG00000025940.6	protein_coding	38940	TRUE	TRUE	No change	No change	No significant changes	No significant changes	NA	NA	4.71835	NA	0.12892	1	-0.784398	0.172237	3.54025	4.84993	0.176682	0.655713
Interval_112	1	16656564	16657332	Ube2w	ENSMUSG00000025939.18	protein_coding	37636	TRUE	TRUE	No change	No change	No significant changes	No significant changes	8.96641	5.20588	6.30066	3.70909	-0.488078	0.252373	-0.0465787	0.862037	0.827582	0.959804	0.186168	0.657197
Interval_112	1	16656564	16657332	Gm38342	ENSMUSG00000102457.1	protein_coding	38388	TRUE	TRUE	No change	No change	No significant changes	No significant changes	8.96641	5.20588	6.30066	3.70909	-0.488078	0.252373	-0.0465787	0.862037	0.173999	0.137913	-0.408266	0.822603
Interval_112	1	16656564	16657332	Tceb1	NA	protein_coding	64	TRUE	TRUE	No change	No change	NA	No significant changes	8.96641	5.20588	6.30066	3.70909	-0.488078	0.252373	-0.0465787	0.862037	NA	NA	NA	NA
Interval_112	1	16656564	16657332	D030040B21Rik	ENSMUSG00000097744.1	protein_coding	604	TRUE	TRUE	No change	No change	No significant changes	No significant changes	8.96641	5.20588	6.30066	3.70909	-0.488078	0.252373	-0.0465787	0.862037	0.0274232	0	-0.690141	0.890131
Interval_112	1	16656564	16657332	Gm7654	ENSMUSG00000100959.1	protein_coding	6714	TRUE	TRUE	No change	No change	NA	No significant changes	8.96641	5.20588	6.30066	3.70909	-0.488078	0.252373	-0.0465787	0.862037	0	0.095791	NA	NA
Interval_112	1	16656564	16657332	Tmem70	ENSMUSG00000025940.6	protein_coding	8262	TRUE	TRUE	No change	No change	No significant changes	No significant changes	8.96641	5.20588	6.30066	3.70909	-0.488078	0.252373	-0.0465787	0.862037	3.54025	4.84993	0.176682	0.655713
Interval_112	1	16656564	16657332	Ly96	ENSMUSG00000025779.10	protein_coding	31485	TRUE	TRUE	No change	No change	No significant changes	No significant changes	8.96641	5.20588	6.30066	3.70909	-0.488078	0.252373	-0.0465787	0.862037	0.0606397	0.0979276	-0.67816	0.892045
Interval_113	1	16677002	16677201	Tceb1	NA	protein_coding	20218	TRUE	TRUE	No change	No change	NA	No significant changes	6.10059	NA	NA	NA	-0.285006	1	1.48706	0.0566744	NA	NA	NA	NA
Interval_113	1	16677002	16677201	D030040B21Rik	ENSMUSG00000097744.1	protein_coding	19550	TRUE	TRUE	No change	No change	No significant changes	No significant changes	6.10059	NA	NA	NA	-0.285006	1	1.48706	0.0566744	0.0274232	0	-0.690141	0.890131
Interval_113	1	16677002	16677201	Gm7654	ENSMUSG00000100959.1	protein_coding	13440	TRUE	TRUE	No change	No change	NA	No significant changes	6.10059	NA	NA	NA	-0.285006	1	1.48706	0.0566744	0	0.095791	NA	NA
Interval_113	1	16677002	16677201	Tmem70	ENSMUSG00000025940.6	protein_coding	11892	TRUE	TRUE	No change	No change	No significant changes	No significant changes	6.10059	NA	NA	NA	-0.285006	1	1.48706	0.0566744	3.54025	4.84993	0.176682	0.655713
Interval_113	1	16677002	16677201	Ly96	ENSMUSG00000025779.10	protein_coding	11331	TRUE	TRUE	No change	No change	No significant changes	No significant changes	6.10059	NA	NA	NA	-0.285006	1	1.48706	0.0566744	0.0606397	0.0979276	-0.67816	0.892045
Interval_114	1	16687766	16688787	Tceb1	NA	protein_coding	31392	TRUE	TRUE	No change	No change	NA	No significant changes	13.4891	8.77668	13.495	18.3422	-0.131547	0.689465	0.342591	0.236057	NA	NA	NA	NA
Interval_114	1	16687766	16688787	D030040B21Rik	ENSMUSG00000097744.1	protein_coding	30724	TRUE	TRUE	No change	No change	No significant changes	No significant changes	13.4891	8.77668	13.495	18.3422	-0.131547	0.689465	0.342591	0.236057	0.0274232	0	-0.690141	0.890131
Interval_114	1	16687766	16688787	Gm7654	ENSMUSG00000100959.1	protein_coding	24614	TRUE	TRUE	No change	No change	NA	No significant changes	13.4891	8.77668	13.495	18.3422	-0.131547	0.689465	0.342591	0.236057	0	0.095791	NA	NA
Interval_114	1	16687766	16688787	Tmem70	ENSMUSG00000025940.6	protein_coding	23066	TRUE	TRUE	No change	No change	No significant changes	No significant changes	13.4891	8.77668	13.495	18.3422	-0.131547	0.689465	0.342591	0.236057	3.54025	4.84993	0.176682	0.655713
Interval_114	1	16687766	16688787	Ly96	ENSMUSG00000025779.10	protein_coding	157	TRUE	TRUE	No change	No change	No significant changes	No significant changes	13.4891	8.77668	13.495	18.3422	-0.131547	0.689465	0.342591	0.236057	0.0606397	0.0979276	-0.67816	0.892045
Interval_115	1	17013874	17014126	Jph1	ENSMUSG00000042686.5	protein_coding	0	TRUE	TRUE	No change	No change	No significant changes	No significant changes	NA	5.65954	NA	NA	0.414767	0.429737	0.230462	0.775989	0.0885886	0.0718865	-0.849165	0.225809
Interval_116	1	17096793	17097012	Jph1	ENSMUSG00000042686.5	lincRNA	986	TRUE	TRUE	No change	No change	No significant changes	No significant changes	NA	NA	3.42767	NA	0.298104	0.576144	0.199851	0.70447	0.0885886	0.0718865	-0.849165	0.225809
Interval_117	1	17097273	17098182	Jph1	ENSMUSG00000042686.5	lincRNA	162	TRUE	TRUE	No change	No change	No significant changes	No significant changes	9.9412	8.50466	13.7531	17.0978	-0.0276728	0.942595	0.294908	0.30694	0.0885886	0.0718865	-0.849165	0.225809
Interval_125	1	19210951	19211123	Tfap2b	ENSMUSG00000025927.13	protein_coding	2123	FALSE	TRUE	No change	No change	No significant changes	No significant changes	NA	NA	3.18301	NA	-0.0526497	0.936763	-0.200146	0.806862	0.0129195	0.0311789	1.55817	0.438833
Interval_125	1	19210951	19211123	Gm28340	NA	protein_coding	31688	FALSE	TRUE	No change	No change	NA	No significant changes	NA	NA	3.18301	NA	-0.0526497	0.936763	-0.200146	0.806862	NA	NA	NA	NA
Interval_126	1	19236697	19236975	Tfap2b	ENSMUSG00000025927.13	lincRNA	27922	FALSE	TRUE	No change	No change	No significant changes	No significant changes	NA	NA	3.6414	NA	0.123987	1	-0.558851	0.2699	0.0129195	0.0311789	1.55817	0.438833
Interval_126	1	19236697	19236975	Gm28340	NA	lincRNA	5889	FALSE	TRUE	No change	No change	NA	No significant changes	NA	NA	3.6414	NA	0.123987	1	-0.558851	0.2699	NA	NA	NA	NA
Interval_127	1	19899195	19899940	Gm37315	NA	TEC	0	TRUE	TRUE	Increased	No change	NA	Increased FOXC2	27.8887	39.6352	8.07411	42.3481	0.062426	0.843267	3.38616	7.45098105839113e-16	NA	NA	NA	NA
Interval_128	1	20058297	20058521	Gm37315	NA	TEC	7139	TRUE	TRUE	Increased	No change	NA	Increased FOXC2	5.69012	NA	NA	NA	0.869115	0.149752	2.49209	0.0122453	NA	NA	NA	NA
Interval_130	1	20820199	20820587	Mcm3	ENSMUSG00000041859.10	processed_pseudogene	81	TRUE	TRUE	No change	No change	No significant changes	No significant changes	5.14282	NA	4.46021	4.61719	-0.423719	0.421938	0.079474	0.869978	0.0968217	0.0533214	-0.535007	0.764193
Interval_130	1	20820199	20820587	Gm20587	ENSMUSG00000099714.1	processed_pseudogene	938	TRUE	TRUE	No change	No change	NA	No significant changes	5.14282	NA	4.46021	4.61719	-0.423719	0.421938	0.079474	0.869978	0.076046	0	NA	NA
Interval_131	1	20890305	20891026	6720483E21Rik	ENSMUSG00000097934.1	protein_coding	192	TRUE	TRUE	No change	No change	NA	No significant changes	8.28979	4.22291	3.15967	5.3073	0.0198594	0.973543	0.278374	0.415363	0.0247232	0.0870621	NA	NA
Interval_131	1	20890305	20891026	Paqr8	ENSMUSG00000025931.15	protein_coding	59	TRUE	TRUE	No change	No change	No significant changes	No significant changes	8.28979	4.22291	3.15967	5.3073	0.0198594	0.973543	0.278374	0.415363	0.110426	0.0590458	-1.31264	0.215661
Interval_131	1	20890305	20891026	Gm24171	NA	protein_coding	24875	TRUE	TRUE	No change	No change	NA	No significant changes	8.28979	4.22291	3.15967	5.3073	0.0198594	0.973543	0.278374	0.415363	NA	NA	NA	NA
Interval_132	1	20912244	20912961	6720483E21Rik	ENSMUSG00000097934.1	snoRNA	22129	TRUE	TRUE	Increased	No change	NA	Increased FOXC2	8.46431	7.96598	5.01792	5.26131	0.177923	0.669264	1.35315	0.00299771	0.0247232	0.0870621	NA	NA
Interval_132	1	20912244	20912961	Paqr8	ENSMUSG00000025931.15	snoRNA	21996	TRUE	TRUE	Increased	No change	No significant changes	Increased FOXC2	8.46431	7.96598	5.01792	5.26131	0.177923	0.669264	1.35315	0.00299771	0.110426	0.0590458	-1.31264	0.215661
Interval_132	1	20912244	20912961	Gm24171	NA	snoRNA	2938	TRUE	TRUE	Increased	No change	NA	Increased FOXC2	8.46431	7.96598	5.01792	5.26131	0.177923	0.669264	1.35315	0.00299771	NA	NA	NA	NA
Interval_132	1	20912244	20912961	Gm28064	ENSMUSG00000100929.1	snoRNA	33109	TRUE	TRUE	Increased	No change	NA	Increased FOXC2	8.46431	7.96598	5.01792	5.26131	0.177923	0.669264	1.35315	0.00299771	0.0327566	0	NA	NA
Interval_132	1	20912244	20912961	Efhc1	ENSMUSG00000041809.5	snoRNA	39086	TRUE	TRUE	Increased	No change	No significant changes	Increased FOXC2	8.46431	7.96598	5.01792	5.26131	0.177923	0.669264	1.35315	0.00299771	0.0707062	0.0769545	2.71754	0.093219
Interval_133	1	20951259	20951981	Gm24171	NA	protein_coding	36080	TRUE	TRUE	No change	No change	NA	No significant changes	10.426	10.4072	11.4908	4.69862	0.452989	0.253358	0.128047	0.624473	NA	NA	NA	NA
Interval_133	1	20951259	20951981	Gm28064	ENSMUSG00000100929.1	protein_coding	5909	TRUE	TRUE	No change	No change	NA	No significant changes	10.426	10.4072	11.4908	4.69862	0.452989	0.253358	0.128047	0.624473	0.0327566	0	NA	NA
Interval_133	1	20951259	20951981	Efhc1	ENSMUSG00000041809.5	protein_coding	68	TRUE	TRUE	No change	No change	No significant changes	No significant changes	10.426	10.4072	11.4908	4.69862	0.452989	0.253358	0.128047	0.624473	0.0707062	0.0769545	2.71754	0.093219
Interval_134	1	20981472	20981815	Gm28064	ENSMUSG00000100929.1	protein_coding	35933	TRUE	TRUE	Increased	No change	NA	Increased FOXC2	10.6619	NA	3.48497	NA	0.145034	0.794465	1.44093	0.0090142	0.0327566	0	NA	NA
Interval_134	1	20981472	20981815	Efhc1	ENSMUSG00000041809.5	protein_coding	29956	TRUE	TRUE	Increased	No change	No significant changes	Increased FOXC2	10.6619	NA	3.48497	NA	0.145034	0.794465	1.44093	0.0090142	0.0707062	0.0769545	2.71754	0.093219
Interval_135	1	20995330	20996033	Gm28064	ENSMUSG00000100929.1	protein_coding	49971	TRUE	TRUE	No change	Increased	NA	Increased WT1	4.3748	6.5203	8.33225	NA	1.7161	0.0141914	0.305177	0.329404	0.0327566	0	NA	NA
Interval_135	1	20995330	20996033	Efhc1	ENSMUSG00000041809.5	protein_coding	43994	TRUE	TRUE	No change	Increased	No significant changes	Increased WT1	4.3748	6.5203	8.33225	NA	1.7161	0.0141914	0.305177	0.329404	0.0707062	0.0769545	2.71754	0.093219
Interval_136	1	20998164	20998336	Efhc1	ENSMUSG00000041809.5	protein_coding	46562	TRUE	TRUE	No change	No change	No significant changes	No significant changes	NA	NA	4.19493	NA	0.230655	1	-0.191981	0.76097	0.0707062	0.0769545	2.71754	0.093219
Interval_137	1	21008781	21009365	Tram2	ENSMUSG00000041779.5	protein_coding	0	TRUE	TRUE	No change	Increased	No significant changes	Increased WT1	16.4993	25.3453	22.0134	8.49337	1.6448	1.31735228363879e-05	-0.0828159	0.737705	1.26304	1.05383	-0.305395	0.41821
Interval_138	1	21010408	21010602	Tram2	ENSMUSG00000041779.5	protein_coding	0	TRUE	TRUE	No change	No change	No significant changes	No significant changes	4.4587	NA	NA	NA	0.213237	0.535567	0.984319	0.177438	1.26304	1.05383	-0.305395	0.41821
Interval_139	1	21014459	21014837	Tram2	ENSMUSG00000041779.5	protein_coding	0	TRUE	TRUE	No change	Increased	No significant changes	Increased WT1	6.13167	8.15144	7.48476	NA	1.27979	0.0445865	-0.629761	0.137513	1.26304	1.05383	-0.305395	0.41821
Interval_140	1	21034350	21034789	Tram2	ENSMUSG00000041779.5	protein_coding	44659	TRUE	TRUE	Increased	No change	No significant changes	Increased FOXC2	21.124	5.63391	NA	13.8394	-0.218372	0.575679	4.62189	1.81386661102809e-11	1.26304	1.05383	-0.305395	0.41821
Interval_140	1	21034350	21034789	Gm28287	ENSMUSG00000099971.1	protein_coding	45544	TRUE	TRUE	Increased	No change	No significant changes	Increased FOXC2	21.124	5.63391	NA	13.8394	-0.218372	0.575679	4.62189	1.81386661102809e-11	0	0.0400154	2.09778	0.673436
Interval_141	1	21035130	21035311	Tram2	ENSMUSG00000041779.5	protein_coding	44009	TRUE	TRUE	No change	No change	No significant changes	No significant changes	NA	NA	6.26716	NA	0.254136	0.637293	-0.296695	0.524592	1.26304	1.05383	-0.305395	0.41821
Interval_141	1	21035130	21035311	Gm28287	ENSMUSG00000099971.1	protein_coding	44894	TRUE	TRUE	No change	No change	No significant changes	No significant changes	NA	NA	6.26716	NA	0.254136	0.637293	-0.296695	0.524592	0	0.0400154	2.09778	0.673436
Interval_142	1	21047482	21048353	Tram2	ENSMUSG00000041779.5	protein_coding	31311	TRUE	TRUE	Increased	No change	No significant changes	Increased FOXC2	29.224	41.7107	16.5926	25.9348	0.302443	0.232568	1.62042	3.12425753749044e-05	1.26304	1.05383	-0.305395	0.41821
Interval_142	1	21047482	21048353	Gm28287	ENSMUSG00000099971.1	protein_coding	32196	TRUE	TRUE	Increased	No change	No significant changes	Increased FOXC2	29.224	41.7107	16.5926	25.9348	0.302443	0.232568	1.62042	3.12425753749044e-05	0	0.0400154	2.09778	0.673436
Interval_143	1	21052459	21053241	Tram2	ENSMUSG00000041779.5	protein_coding	26379	TRUE	TRUE	Increased	Increased	No significant changes	Increased FOXC2 and WT1	25.6923	39.6011	19.6079	13.5459	0.619215	0.0272287	0.7906	0.0246065	1.26304	1.05383	-0.305395	0.41821
Interval_143	1	21052459	21053241	Gm28287	ENSMUSG00000099971.1	protein_coding	27264	TRUE	TRUE	Increased	Increased	No significant changes	Increased FOXC2 and WT1	25.6923	39.6011	19.6079	13.5459	0.619215	0.0272287	0.7906	0.0246065	0	0.0400154	2.09778	0.673436
Interval_144	1	21057286	21057648	Tram2	ENSMUSG00000041779.5	protein_coding	21762	TRUE	TRUE	No change	Increased	No significant changes	Increased WT1	NA	7.02051	NA	NA	1.35466	0.0438922	0.438168	0.498473	1.26304	1.05383	-0.305395	0.41821
Interval_144	1	21057286	21057648	Gm28287	ENSMUSG00000099971.1	protein_coding	22647	TRUE	TRUE	No change	Increased	No significant changes	Increased WT1	NA	7.02051	NA	NA	1.35466	0.0438922	0.438168	0.498473	0	0.0400154	2.09778	0.673436
Interval_145	1	21075860	21076383	Tram2	ENSMUSG00000041779.5	antisense	3107	TRUE	TRUE	No change	No change	No significant changes	No significant changes	5.27965	3.71027	NA	NA	0.595911	0.244262	0.197956	0.609548	1.26304	1.05383	-0.305395	0.41821
Interval_145	1	21075860	21076383	Gm28287	ENSMUSG00000099971.1	antisense	3992	TRUE	TRUE	No change	No change	No significant changes	No significant changes	5.27965	3.71027	NA	NA	0.595911	0.244262	0.197956	0.609548	0	0.0400154	2.09778	0.673436
Interval_146	1	21078993	21079859	Tram2	ENSMUSG00000041779.5	antisense	197	TRUE	TRUE	No change	No change	No significant changes	No significant changes	8.17212	10.308	9.26069	8.11598	-0.0981633	0.818274	0.249341	0.435107	1.26304	1.05383	-0.305395	0.41821
Interval_146	1	21078993	21079859	Gm28287	ENSMUSG00000099971.1	antisense	688	TRUE	TRUE	No change	No change	No significant changes	No significant changes	8.17212	10.308	9.26069	8.11598	-0.0981633	0.818274	0.249341	0.435107	0	0.0400154	2.09778	0.673436
Interval_147	1	21101246	21102046	Tram2	ENSMUSG00000041779.5	antisense	22417	TRUE	TRUE	No change	No change	No significant changes	No significant changes	14.2493	5.2238	17.6251	5.81078	0.293774	0.465393	0.0331688	0.899161	1.26304	1.05383	-0.305395	0.41821
Interval_147	1	21101246	21102046	Gm28287	ENSMUSG00000099971.1	antisense	21532	TRUE	TRUE	No change	No change	No significant changes	No significant changes	14.2493	5.2238	17.6251	5.81078	0.293774	0.465393	0.0331688	0.899161	0	0.0400154	2.09778	0.673436
Interval_149	1	21218499	21219211	Tmem14a	ENSMUSG00000025933.15	protein_coding	280	TRUE	TRUE	No change	No change	No significant changes	No significant changes	9.93169	6.92845	6.11602	3.85776	0.0179286	0.977947	0.219103	0.442673	0.836081	1.17901	-0.223066	0.85485
Interval_149	1	21218499	21219211	Gm38224	ENSMUSG00000102633.1	protein_coding	15867	TRUE	TRUE	No change	No change	NA	No significant changes	9.93169	6.92845	6.11602	3.85776	0.0179286	0.977947	0.219103	0.442673	0.0402544	0.106774	NA	NA
Interval_149	1	21218499	21219211	Gsta3	ENSMUSG00000025934.15	protein_coding	21734	TRUE	TRUE	No change	No change	No significant changes	No significant changes	9.93169	6.92845	6.11602	3.85776	0.0179286	0.977947	0.219103	0.442673	0.554289	0.492218	-0.270025	0.646834
Interval_150	1	21220829	21221081	Tmem14a	ENSMUSG00000025933.15	protein_coding	2380	TRUE	TRUE	Increased	No change	No significant changes	Increased FOXC2	5.61626	NA	NA	NA	0.294535	0.571415	2.56085	0.0103818	0.836081	1.17901	-0.223066	0.85485
Interval_150	1	21220829	21221081	Gm38224	ENSMUSG00000102633.1	protein_coding	13767	TRUE	TRUE	Increased	No change	NA	Increased FOXC2	5.61626	NA	NA	NA	0.294535	0.571415	2.56085	0.0103818	0.0402544	0.106774	NA	NA
Interval_150	1	21220829	21221081	Gsta3	ENSMUSG00000025934.15	protein_coding	19634	TRUE	TRUE	Increased	No change	No significant changes	Increased FOXC2	5.61626	NA	NA	NA	0.294535	0.571415	2.56085	0.0103818	0.554289	0.492218	-0.270025	0.646834
Interval_151	1	21223217	21223501	Tmem14a	ENSMUSG00000025933.15	protein_coding	4784	TRUE	TRUE	No change	No change	No significant changes	No significant changes	4.59552	NA	7.55784	NA	-0.194193	1	-0.242491	0.542417	0.836081	1.17901	-0.223066	0.85485
Interval_151	1	21223217	21223501	Gm38224	ENSMUSG00000102633.1	protein_coding	11363	TRUE	TRUE	No change	No change	NA	No significant changes	4.59552	NA	7.55784	NA	-0.194193	1	-0.242491	0.542417	0.0402544	0.106774	NA	NA
Interval_151	1	21223217	21223501	Gsta3	ENSMUSG00000025934.15	protein_coding	17230	TRUE	TRUE	No change	No change	No significant changes	No significant changes	4.59552	NA	7.55784	NA	-0.194193	1	-0.242491	0.542417	0.554289	0.492218	-0.270025	0.646834
Interval_151	1	21223217	21223501	Gm28836	ENSMUSG00000099343.1	protein_coding	48234	TRUE	TRUE	No change	No change	No significant changes	No significant changes	4.59552	NA	7.55784	NA	-0.194193	1	-0.242491	0.542417	0.608824	0.549503	-0.67816	0.892045
Interval_151	1	21223217	21223501	Gm7094	NA	protein_coding	49044	TRUE	TRUE	No change	No change	NA	No significant changes	4.59552	NA	7.55784	NA	-0.194193	1	-0.242491	0.542417	NA	NA	NA	NA
Interval_152	1	21232665	21232992	Tmem14a	ENSMUSG00000025933.15	TEC	14254	TRUE	TRUE	Increased	No change	No significant changes	Increased FOXC2	7.93559	NA	NA	NA	0.138537	1	3.69219	0.000527542	0.836081	1.17901	-0.223066	0.85485
Interval_152	1	21232665	21232992	Gm38224	ENSMUSG00000102633.1	TEC	1893	TRUE	TRUE	Increased	No change	NA	Increased FOXC2	7.93559	NA	NA	NA	0.138537	1	3.69219	0.000527542	0.0402544	0.106774	NA	NA
Interval_152	1	21232665	21232992	Gsta3	ENSMUSG00000025934.15	TEC	7760	TRUE	TRUE	Increased	No change	No significant changes	Increased FOXC2	7.93559	NA	NA	NA	0.138537	1	3.69219	0.000527542	0.554289	0.492218	-0.270025	0.646834
Interval_152	1	21232665	21232992	Gm28836	ENSMUSG00000099343.1	TEC	38764	TRUE	TRUE	Increased	No change	No significant changes	Increased FOXC2	7.93559	NA	NA	NA	0.138537	1	3.69219	0.000527542	0.608824	0.549503	-0.67816	0.892045
Interval_152	1	21232665	21232992	Gm7094	NA	TEC	39574	TRUE	TRUE	Increased	No change	NA	Increased FOXC2	7.93559	NA	NA	NA	0.138537	1	3.69219	0.000527542	NA	NA	NA	NA
Interval_153	1	21240290	21240785	Tmem14a	ENSMUSG00000025933.15	TEC	21963	TRUE	TRUE	No change	No change	No significant changes	No significant changes	8.17439	4.94703	5.23462	6.63729	-0.082763	0.882769	1.12728	0.132987	0.836081	1.17901	-0.223066	0.85485
Interval_153	1	21240290	21240785	Gm38224	ENSMUSG00000102633.1	TEC	5816	TRUE	TRUE	No change	No change	NA	No significant changes	8.17439	4.94703	5.23462	6.63729	-0.082763	0.882769	1.12728	0.132987	0.0402544	0.106774	NA	NA
Interval_153	1	21240290	21240785	Gsta3	ENSMUSG00000025934.15	TEC	51	TRUE	TRUE	No change	No change	No significant changes	No significant changes	8.17439	4.94703	5.23462	6.63729	-0.082763	0.882769	1.12728	0.132987	0.554289	0.492218	-0.270025	0.646834
Interval_153	1	21240290	21240785	Gm28836	ENSMUSG00000099343.1	TEC	31055	TRUE	TRUE	No change	No change	No significant changes	No significant changes	8.17439	4.94703	5.23462	6.63729	-0.082763	0.882769	1.12728	0.132987	0.608824	0.549503	-0.67816	0.892045
Interval_153	1	21240290	21240785	Gm7094	NA	TEC	31865	TRUE	TRUE	No change	No change	NA	No significant changes	8.17439	4.94703	5.23462	6.63729	-0.082763	0.882769	1.12728	0.132987	NA	NA	NA	NA
Interval_154	1	21242547	21242730	Tmem14a	ENSMUSG00000025933.15	TEC	24064	TRUE	TRUE	Increased	No change	No significant changes	Increased FOXC2	4.89531	NA	NA	NA	0.12775	1	2.52357	0.0162052	0.836081	1.17901	-0.223066	0.85485
Interval_154	1	21242547	21242730	Gm38224	ENSMUSG00000102633.1	TEC	7917	TRUE	TRUE	Increased	No change	NA	Increased FOXC2	4.89531	NA	NA	NA	0.12775	1	2.52357	0.0162052	0.0402544	0.106774	NA	NA
Interval_154	1	21242547	21242730	Gsta3	ENSMUSG00000025934.15	TEC	2050	TRUE	TRUE	Increased	No change	No significant changes	Increased FOXC2	4.89531	NA	NA	NA	0.12775	1	2.52357	0.0162052	0.554289	0.492218	-0.270025	0.646834
Interval_154	1	21242547	21242730	Gm28836	ENSMUSG00000099343.1	TEC	28954	TRUE	TRUE	Increased	No change	No significant changes	Increased FOXC2	4.89531	NA	NA	NA	0.12775	1	2.52357	0.0162052	0.608824	0.549503	-0.67816	0.892045
Interval_154	1	21242547	21242730	Gm7094	NA	TEC	29764	TRUE	TRUE	Increased	No change	NA	Increased FOXC2	4.89531	NA	NA	NA	0.12775	1	2.52357	0.0162052	NA	NA	NA	NA
Interval_155	1	21272055	21272376	Gm38224	ENSMUSG00000102633.1	unprocessed_pseudogene	37493	TRUE	TRUE	No change	No change	NA	No significant changes	4.73235	4.67634	NA	NA	0.782648	0.186971	1.4625	0.054655	0.0402544	0.106774	NA	NA
Interval_155	1	21272055	21272376	Gsta3	ENSMUSG00000025934.15	unprocessed_pseudogene	31626	TRUE	TRUE	No change	No change	No significant changes	No significant changes	4.73235	4.67634	NA	NA	0.782648	0.186971	1.4625	0.054655	0.554289	0.492218	-0.270025	0.646834
Interval_155	1	21272055	21272376	Gm28836	ENSMUSG00000099343.1	unprocessed_pseudogene	622	TRUE	TRUE	No change	No change	No significant changes	No significant changes	4.73235	4.67634	NA	NA	0.782648	0.186971	1.4625	0.054655	0.608824	0.549503	-0.67816	0.892045
Interval_155	1	21272055	21272376	Gm7094	NA	unprocessed_pseudogene	188	TRUE	TRUE	No change	No change	NA	No significant changes	4.73235	4.67634	NA	NA	0.782648	0.186971	1.4625	0.054655	NA	NA	NA	NA
Interval_156	1	21676386	21676605	Gm7658	ENSMUSG00000082935.3	processed_pseudogene	0	FALSE	TRUE	Increased	No change	No significant changes	Increased FOXC2	5.10085	NA	NA	NA	0.463221	0.359731	2.59636	0.0137958	33.1859	39.1911	-0.782225	0.668403
Interval_157	1	21676746	21677225	Gm38243	ENSMUSG00000103748.1	TEC	0	TRUE	TRUE	Increased	No change	NA	Increased FOXC2	21.9723	14.5209	4.20208	11.5143	0.282175	0.467604	2.76859	1.34736197130165e-07	0	0	NA	NA
Interval_158	1	21961358	21961746	Kcnq5	ENSMUSG00000028033.16	protein_coding	390	TRUE	TRUE	No change	No change	No significant changes	No significant changes	NA	NA	NA	5.85696	0.0302099	0.962283	0.404997	0.531368	0.112102	0.122878	1.06909	0.829173
Interval_158	1	21961358	21961746	Gm26580	NA	protein_coding	1710	TRUE	TRUE	No change	No change	NA	No significant changes	NA	NA	NA	5.85696	0.0302099	0.962283	0.404997	0.531368	NA	NA	NA	NA
Interval_159	1	21962994	21963183	Kcnq5	ENSMUSG00000028033.16	protein_coding	1146	TRUE	TRUE	No change	No change	No significant changes	No significant changes	5.14282	NA	NA	NA	0.0454456	1	0.765659	0.24494	0.112102	0.122878	1.06909	0.829173
Interval_159	1	21962994	21963183	Gm26580	NA	protein_coding	3246	TRUE	TRUE	No change	No change	NA	No significant changes	5.14282	NA	NA	NA	0.0454456	1	0.765659	0.24494	NA	NA	NA	NA
Interval_160	1	22619066	22619295	Gm26866	NA	processed_pseudogene	0	FALSE	TRUE	No change	No change	NA	No significant changes	4.75638	NA	NA	NA	0.62896	1	0.490094	0.410745	NA	NA	NA	NA
Interval_161	1	22885619	22885853	Gm7761	NA	processed_pseudogene	0	FALSE	TRUE	Increased	No change	NA	Increased FOXC2	5.14282	NA	NA	NA	0.183811	0.734372	3.32532	0.00234709	NA	NA	NA	NA
Interval_162	1	22939895	22940166	Gm7761	NA	processed_pseudogene	47094	FALSE	TRUE	Decreased	No change	NA	Decreased FOXC2	NA	NA	7.29971	NA	0.287777	0.572828	-4.70715	1.78937179604688e-05	NA	NA	NA	NA
Interval_163	1	23104488	23104679	4933415F23Rik	ENSMUSG00000073730.2	protein_coding	2331	FALSE	TRUE	No change	No change	NA	No significant changes	5.61626	NA	NA	NA	0	1	1.13448	0.155895	0.0696087	0	NA	NA
Interval_164	1	23117499	23117781	4933415F23Rik	ENSMUSG00000073730.2	protein_coding	15387	FALSE	TRUE	No change	No change	NA	No significant changes	NA	NA	NA	5.27171	-0.509807	0.348896	0.00411455	0.99388	0.0696087	0	NA	NA
Interval_165	1	23121005	23121199	4933415F23Rik	ENSMUSG00000073730.2	protein_coding	18849	FALSE	TRUE	Decreased	No change	NA	Decreased FOXC2	NA	NA	4.20208	NA	0.0792105	1	-2.77323	0.00717848	0.0696087	0	NA	NA
Interval_167	1	23214376	23214915	Gm6420	ENSMUSG00000102766.1	sense_overlapping	41761	TRUE	TRUE	No change	Increased	No significant changes	Increased WT1	9.98314	14.1744	24.5948	5.1918	1.88811	0.00026918	-0.742344	0.058411	0.654803	1.7958	1.38148	0.309184
Interval_168	1	23255736	23257337	Gm6420	ENSMUSG00000102766.1	TEC	129	TRUE	TRUE	No change	No change	No significant changes	No significant changes	9.78658;4.93419	11.0153	9.36479;9.88106	14.6356	-0.0027014	0.995489	0.474234	0.135348	0.654803	1.7958	1.38148	0.309184
Interval_168	1	23255736	23257337	Mir30a	NA	TEC	15733	TRUE	TRUE	No change	No change	NA	No significant changes	9.78658;4.93419	11.0153	9.36479;9.88106	14.6356	-0.0027014	0.995489	0.474234	0.135348	NA	NA	NA	NA
Interval_168	1	23255736	23257337	Gm27028	ENSMUSG00000097970.1	TEC	35001	FALSE	TRUE	No change	No change	No significant changes	No significant changes	9.78658;4.93419	11.0153	9.36479;9.88106	14.6356	-0.0027014	0.995489	0.474234	0.135348	0	0.65589	2.09778	0.673436
Interval_168	1	23255736	23257337	Mir30c-2	NA	TEC	35165	FALSE	TRUE	No change	No change	NA	No significant changes	9.78658;4.93419	11.0153	9.36479;9.88106	14.6356	-0.0027014	0.995489	0.474234	0.135348	NA	NA	NA	NA
Interval_168	1	23255736	23257337	Gm29107	NA	TEC	37193	FALSE	TRUE	No change	No change	NA	No significant changes	9.78658;4.93419	11.0153	9.36479;9.88106	14.6356	-0.0027014	0.995489	0.474234	0.135348	NA	NA	NA	NA
Interval_169	1	23263765	23265018	Gm6420	ENSMUSG00000102766.1	miRNA	7984	TRUE	TRUE	Increased	No change	No significant changes	Increased FOXC2	43.4537	52.6131	3.96515;20.4646	56.7733	-0.154281	0.555352	2.28007	3.82237998861307e-10	0.654803	1.7958	1.38148	0.309184
Interval_169	1	23263765	23265018	Mir30a	NA	miRNA	7878	TRUE	TRUE	Increased	No change	NA	Increased FOXC2	43.4537	52.6131	3.96515;20.4646	56.7733	-0.154281	0.555352	2.28007	3.82237998861307e-10	NA	NA	NA	NA
Interval_169	1	23263765	23265018	Gm27028	ENSMUSG00000097970.1	miRNA	27146	FALSE	TRUE	Increased	No change	No significant changes	Increased FOXC2	43.4537	52.6131	3.96515;20.4646	56.7733	-0.154281	0.555352	2.28007	3.82237998861307e-10	0	0.65589	2.09778	0.673436
Interval_169	1	23263765	23265018	Mir30c-2	NA	miRNA	27310	FALSE	TRUE	Increased	No change	NA	Increased FOXC2	43.4537	52.6131	3.96515;20.4646	56.7733	-0.154281	0.555352	2.28007	3.82237998861307e-10	NA	NA	NA	NA
Interval_169	1	23263765	23265018	Gm29107	NA	miRNA	29338	FALSE	TRUE	Increased	No change	NA	Increased FOXC2	43.4537	52.6131	3.96515;20.4646	56.7733	-0.154281	0.555352	2.28007	3.82237998861307e-10	NA	NA	NA	NA
Interval_170	1	23265678	23265957	Gm6420	ENSMUSG00000102766.1	miRNA	9411	TRUE	TRUE	No change	No change	No significant changes	No significant changes	NA	NA	NA	3.71106	-0.0105107	0.988885	-0.979777	0.193828	0.654803	1.7958	1.38148	0.309184
Interval_170	1	23265678	23265957	Mir30a	NA	miRNA	6451	TRUE	TRUE	No change	No change	NA	No significant changes	NA	NA	NA	3.71106	-0.0105107	0.988885	-0.979777	0.193828	NA	NA	NA	NA
Interval_170	1	23265678	23265957	Gm27028	ENSMUSG00000097970.1	miRNA	25719	FALSE	TRUE	No change	No change	No significant changes	No significant changes	NA	NA	NA	3.71106	-0.0105107	0.988885	-0.979777	0.193828	0	0.65589	2.09778	0.673436
Interval_170	1	23265678	23265957	Mir30c-2	NA	miRNA	25883	FALSE	TRUE	No change	No change	NA	No significant changes	NA	NA	NA	3.71106	-0.0105107	0.988885	-0.979777	0.193828	NA	NA	NA	NA
Interval_170	1	23265678	23265957	Gm29107	NA	miRNA	27911	FALSE	TRUE	No change	No change	NA	No significant changes	NA	NA	NA	3.71106	-0.0105107	0.988885	-0.979777	0.193828	NA	NA	NA	NA
Interval_171	1	23268077	23268568	Gm6420	ENSMUSG00000102766.1	miRNA	11916	TRUE	TRUE	Increased	No change	No significant changes	Increased FOXC2	17.2129	9.83302	6.00903	11.1242	-0.0647735	0.89105	2.07298	3.9929525560506e-05	0.654803	1.7958	1.38148	0.309184
Interval_171	1	23268077	23268568	Mir30a	NA	miRNA	3946	TRUE	TRUE	Increased	No change	NA	Increased FOXC2	17.2129	9.83302	6.00903	11.1242	-0.0647735	0.89105	2.07298	3.9929525560506e-05	NA	NA	NA	NA
Interval_171	1	23268077	23268568	Gm27028	ENSMUSG00000097970.1	miRNA	23214	FALSE	TRUE	Increased	No change	No significant changes	Increased FOXC2	17.2129	9.83302	6.00903	11.1242	-0.0647735	0.89105	2.07298	3.9929525560506e-05	0	0.65589	2.09778	0.673436
Interval_171	1	23268077	23268568	Mir30c-2	NA	miRNA	23378	FALSE	TRUE	Increased	No change	NA	Increased FOXC2	17.2129	9.83302	6.00903	11.1242	-0.0647735	0.89105	2.07298	3.9929525560506e-05	NA	NA	NA	NA
Interval_171	1	23268077	23268568	Gm29107	NA	miRNA	25406	FALSE	TRUE	Increased	No change	NA	Increased FOXC2	17.2129	9.83302	6.00903	11.1242	-0.0647735	0.89105	2.07298	3.9929525560506e-05	NA	NA	NA	NA
Interval_172	1	23270982	23271263	Gm6420	ENSMUSG00000102766.1	miRNA	14715	TRUE	TRUE	No change	No change	No significant changes	No significant changes	4.7143	NA	NA	NA	-0.14573	0.800424	0.275191	0.552711	0.654803	1.7958	1.38148	0.309184
Interval_172	1	23270982	23271263	Mir30a	NA	miRNA	1147	TRUE	TRUE	No change	No change	NA	No significant changes	4.7143	NA	NA	NA	-0.14573	0.800424	0.275191	0.552711	NA	NA	NA	NA
Interval_172	1	23270982	23271263	Gm27028	ENSMUSG00000097970.1	miRNA	20415	FALSE	TRUE	No change	No change	No significant changes	No significant changes	4.7143	NA	NA	NA	-0.14573	0.800424	0.275191	0.552711	0	0.65589	2.09778	0.673436
Interval_172	1	23270982	23271263	Mir30c-2	NA	miRNA	20579	FALSE	TRUE	No change	No change	NA	No significant changes	4.7143	NA	NA	NA	-0.14573	0.800424	0.275191	0.552711	NA	NA	NA	NA
Interval_172	1	23270982	23271263	Gm29107	NA	miRNA	22607	FALSE	TRUE	No change	No change	NA	No significant changes	4.7143	NA	NA	NA	-0.14573	0.800424	0.275191	0.552711	NA	NA	NA	NA
Interval_173	1	23271424	23271949	Gm6420	ENSMUSG00000102766.1	miRNA	15279	TRUE	TRUE	No change	No change	No significant changes	No significant changes	7.46818	5.37952	6.26716	2.9686	0.237605	0.620333	0.308399	0.44001	0.654803	1.7958	1.38148	0.309184
Interval_173	1	23271424	23271949	Mir30a	NA	miRNA	583	TRUE	TRUE	No change	No change	NA	No significant changes	7.46818	5.37952	6.26716	2.9686	0.237605	0.620333	0.308399	0.44001	NA	NA	NA	NA
Interval_173	1	23271424	23271949	Gm27028	ENSMUSG00000097970.1	miRNA	19851	FALSE	TRUE	No change	No change	No significant changes	No significant changes	7.46818	5.37952	6.26716	2.9686	0.237605	0.620333	0.308399	0.44001	0	0.65589	2.09778	0.673436
Interval_173	1	23271424	23271949	Mir30c-2	NA	miRNA	20015	FALSE	TRUE	No change	No change	NA	No significant changes	7.46818	5.37952	6.26716	2.9686	0.237605	0.620333	0.308399	0.44001	NA	NA	NA	NA
Interval_173	1	23271424	23271949	Gm29107	NA	miRNA	22043	FALSE	TRUE	No change	No change	NA	No significant changes	7.46818	5.37952	6.26716	2.9686	0.237605	0.620333	0.308399	0.44001	NA	NA	NA	NA
Interval_174	1	23279833	23280193	Gm6420	ENSMUSG00000102766.1	miRNA	23606	TRUE	TRUE	No change	No change	No significant changes	No significant changes	NA	4.91073	5.33388	NA	0.392683	0.453982	-0.16112	0.664313	0.654803	1.7958	1.38148	0.309184
Interval_174	1	23279833	23280193	Mir30a	NA	miRNA	7744	TRUE	TRUE	No change	No change	NA	No significant changes	NA	4.91073	5.33388	NA	0.392683	0.453982	-0.16112	0.664313	NA	NA	NA	NA
Interval_174	1	23279833	23280193	Gm27028	ENSMUSG00000097970.1	miRNA	11524	FALSE	TRUE	No change	No change	No significant changes	No significant changes	NA	4.91073	5.33388	NA	0.392683	0.453982	-0.16112	0.664313	0	0.65589	2.09778	0.673436
Interval_174	1	23279833	23280193	Mir30c-2	NA	miRNA	11688	FALSE	TRUE	No change	No change	NA	No significant changes	NA	4.91073	5.33388	NA	0.392683	0.453982	-0.16112	0.664313	NA	NA	NA	NA
Interval_174	1	23279833	23280193	Gm29107	NA	miRNA	13716	FALSE	TRUE	No change	No change	NA	No significant changes	NA	4.91073	5.33388	NA	0.392683	0.453982	-0.16112	0.664313	NA	NA	NA	NA
Interval_175	1	23286793	23287051	Gm6420	ENSMUSG00000102766.1	lincRNA	30515	TRUE	TRUE	No change	No change	No significant changes	No significant changes	6.77593	NA	NA	NA	0.115032	0.848343	1.08637	0.0779937	0.654803	1.7958	1.38148	0.309184
Interval_175	1	23286793	23287051	Mir30a	NA	lincRNA	14653	TRUE	TRUE	No change	No change	NA	No significant changes	6.77593	NA	NA	NA	0.115032	0.848343	1.08637	0.0779937	NA	NA	NA	NA
Interval_175	1	23286793	23287051	Gm27028	ENSMUSG00000097970.1	lincRNA	4615	FALSE	TRUE	No change	No change	No significant changes	No significant changes	6.77593	NA	NA	NA	0.115032	0.848343	1.08637	0.0779937	0	0.65589	2.09778	0.673436
Interval_175	1	23286793	23287051	Mir30c-2	NA	lincRNA	4779	FALSE	TRUE	No change	No change	NA	No significant changes	6.77593	NA	NA	NA	0.115032	0.848343	1.08637	0.0779937	NA	NA	NA	NA
Interval_175	1	23286793	23287051	Gm29107	NA	lincRNA	6807	FALSE	TRUE	No change	No change	NA	No significant changes	6.77593	NA	NA	NA	0.115032	0.848343	1.08637	0.0779937	NA	NA	NA	NA
Interval_176	1	23321393	23321760	Mir30a	NA	processed_pseudogene	49308	TRUE	TRUE	No change	No change	NA	No significant changes	NA	6.72437	NA	NA	0.767683	0.180325	-0.188009	0.713746	NA	NA	NA	NA
Interval_176	1	23321393	23321760	Gm27028	ENSMUSG00000097970.1	processed_pseudogene	30040	FALSE	TRUE	No change	No change	No significant changes	No significant changes	NA	6.72437	NA	NA	0.767683	0.180325	-0.188009	0.713746	0	0.65589	2.09778	0.673436
Interval_176	1	23321393	23321760	Mir30c-2	NA	processed_pseudogene	29876	FALSE	TRUE	No change	No change	NA	No significant changes	NA	6.72437	NA	NA	0.767683	0.180325	-0.188009	0.713746	NA	NA	NA	NA
Interval_176	1	23321393	23321760	Gm29107	NA	processed_pseudogene	27848	FALSE	TRUE	No change	No change	NA	No significant changes	NA	6.72437	NA	NA	0.767683	0.180325	-0.188009	0.713746	NA	NA	NA	NA
Interval_180	1	23761502	23761852	B3gat2	ENSMUSG00000026156.8	protein_coding	249	FALSE	TRUE	No change	No change	No significant changes	No significant changes	4.7143	NA	4.97648	NA	-0.522895	0.338492	0.0615637	0.883521	0.687979	1.08491	0.49464	0.194222
Interval_181	1	23867284	23867691	Smap1	ENSMUSG00000026155.13	protein_coding	0	TRUE	TRUE	No change	No change	No significant changes	No significant changes	6.04833	8.19226	NA	7.80778	0.112118	0.828328	1.31696	0.127108	1.70659	2.49938	0.291106	0.427136
Interval_182	1	23871793	23872169	Smap1	ENSMUSG00000026155.13	protein_coding	0	TRUE	TRUE	No change	No change	No significant changes	No significant changes	NA	8.66105	NA	NA	0.709762	0.184163	1.85485	0.0653623	1.70659	2.49938	0.291106	0.427136
Interval_183	1	23878258	23878632	Smap1	ENSMUSG00000026155.13	protein_coding	43872	TRUE	TRUE	No change	Increased	No significant changes	Increased WT1	NA	10.0674	NA	NA	1.42152	0.0365256	1.1705	0.193828	1.70659	2.49938	0.291106	0.427136
Interval_184	1	23910414	23910753	Smap1	ENSMUSG00000026155.13	protein_coding	11733	TRUE	TRUE	No change	No change	No significant changes	No significant changes	NA	6.5515	4.46021	NA	1.15661	0.0904455	-0.367814	0.467742	1.70659	2.49938	0.291106	0.427136
Interval_185	1	23915568	23916188	Smap1	ENSMUSG00000026155.13	protein_coding	6439	TRUE	TRUE	No change	Increased	No significant changes	Increased WT1	5.87396	8.89544	3.57408	NA	1.41667	0.0141942	0.677797	0.165555	1.70659	2.49938	0.291106	0.427136
Interval_186	1	23921570	23922697	Smap1	ENSMUSG00000026155.13	protein_coding	183	TRUE	TRUE	No change	No change	No significant changes	No significant changes	7.46884	10.5362	5.52942	7.91247	0.0999185	0.784923	0.135308	0.673629	1.70659	2.49938	0.291106	0.427136
Interval_187	1	23935082	23935461	Smap1	ENSMUSG00000026155.13	protein_coding	12955	TRUE	TRUE	No change	Increased	No significant changes	Increased WT1	NA	11.2394	NA	NA	1.89409	0.00781919	0.581326	0.286396	1.70659	2.49938	0.291106	0.427136
Interval_188	1	23958828	23959232	Smap1	ENSMUSG00000026155.13	TEC	36713	TRUE	TRUE	No change	No change	No significant changes	No significant changes	NA	7.48907	NA	NA	0.576666	0.273473	0.401524	0.624928	1.70659	2.49938	0.291106	0.427136
Interval_188	1	23958828	23959232	Sdhaf4	ENSMUSG00000026154.4	TEC	46626	TRUE	TRUE	No change	No change	No significant changes	No significant changes	NA	7.48907	NA	NA	0.576666	0.273473	0.401524	0.624928	0.162947	0.398	1.80297	0.412854
Interval_188	1	23958828	23959232	Gm26524	ENSMUSG00000102495.1	TEC	46475	TRUE	TRUE	No change	No change	No significant changes	No significant changes	NA	7.48907	NA	NA	0.576666	0.273473	0.401524	0.624928	0.650263	0.742697	0.306771	0.895385
Interval_189	1	23966243	23966620	Smap1	ENSMUSG00000026155.13	TEC	44114	TRUE	TRUE	Increased	Increased	No significant changes	Increased FOXC2 and WT1	5.41647	7.33932	NA	NA	4.30854	0.000418115	1.89463	0.0201872	1.70659	2.49938	0.291106	0.427136
Interval_189	1	23966243	23966620	Sdhaf4	ENSMUSG00000026154.4	TEC	39225	TRUE	TRUE	Increased	Increased	No significant changes	Increased FOXC2 and WT1	5.41647	7.33932	NA	NA	4.30854	0.000418115	1.89463	0.0201872	0.162947	0.398	1.80297	0.412854
Interval_189	1	23966243	23966620	Gm26524	ENSMUSG00000102495.1	TEC	39074	TRUE	TRUE	Increased	Increased	No significant changes	Increased FOXC2 and WT1	5.41647	7.33932	NA	NA	4.30854	0.000418115	1.89463	0.0201872	0.650263	0.742697	0.306771	0.895385
Interval_190	1	24005382	24005803	Sdhaf4	ENSMUSG00000026154.4	protein_coding	64	TRUE	TRUE	No change	No change	No significant changes	No significant changes	NA	6.78589	3.48497	NA	0.358108	0.449046	-0.406991	0.374487	0.162947	0.398	1.80297	0.412854
Interval_190	1	24005382	24005803	Gm26524	ENSMUSG00000102495.1	protein_coding	87	TRUE	TRUE	No change	No change	No significant changes	No significant changes	NA	6.78589	3.48497	NA	0.358108	0.449046	-0.406991	0.374487	0.650263	0.742697	0.306771	0.895385
Interval_191	1	24089861	24090222	Fam135a	ENSMUSG00000026153.15	protein_coding	10153	TRUE	TRUE	Increased	No change	No significant changes	Increased FOXC2	4.7143	7.95786	NA	NA	0.379697	0.469767	3.98633	0.000243646	0.388794	0.398614	-0.0933148	0.819591
Interval_191	1	24089861	24090222	Gm37580	ENSMUSG00000102398.1	protein_coding	10584	TRUE	TRUE	Increased	No change	NA	Increased FOXC2	4.7143	7.95786	NA	NA	0.379697	0.469767	3.98633	0.000243646	0	0	NA	NA
Interval_192	1	24099635	24100780	Fam135a	ENSMUSG00000026153.15	TEC	13	TRUE	TRUE	No change	No change	No significant changes	No significant changes	7.30944	8.87722	9.62293;3.9001	7.91152	0.0465019	0.918624	-0.0905666	0.732289	0.388794	0.398614	-0.0933148	0.819591
Interval_192	1	24099635	24100780	Gm37580	ENSMUSG00000102398.1	TEC	418	TRUE	TRUE	No change	No change	NA	No significant changes	7.30944	8.87722	9.62293;3.9001	7.91152	0.0465019	0.918624	-0.0905666	0.732289	0	0	NA	NA
Interval_193	1	24368048	24368293	Col19a1	ENSMUSG00000026141.13	protein_coding	0	FALSE	TRUE	No change	No change	No significant changes	No significant changes	NA	NA	4.46021	NA	0.0777411	1	-1.26075	0.090945	0.0121678	0.014406	-0.783505	0.605444
Interval_194	1	24550819	24551179	Col19a1	ENSMUSG00000026141.13	snoRNA	36473	FALSE	TRUE	No change	No change	No significant changes	No significant changes	NA	6.79368	NA	NA	1.27406	0.0658357	1.53617	0.115	0.0121678	0.014406	-0.783505	0.605444
Interval_194	1	24550819	24551179	Gm26418	NA	snoRNA	2022	TRUE	FALSE	No change	No change	NA	No significant changes	NA	6.79368	NA	NA	1.27406	0.0658357	1.53617	0.115	NA	NA	NA	NA
Interval_195	1	24553524	24553783	Col19a1	ENSMUSG00000026141.13	snoRNA	33818	FALSE	TRUE	No change	No change	No significant changes	No significant changes	NA	3.97316	NA	NA	0.203018	0.711287	-0.49318	0.462804	0.0121678	0.014406	-0.783505	0.605444
Interval_195	1	24553524	24553783	Gm26418	NA	snoRNA	4677	TRUE	FALSE	No change	No change	NA	No significant changes	NA	3.97316	NA	NA	0.203018	0.711287	-0.49318	0.462804	NA	NA	NA	NA
Interval_196	1	24663947	24664533	Lmbrd1	ENSMUSG00000073725.8	protein_coding	14686	TRUE	TRUE	No change	No change	No significant changes	No significant changes	NA	7.16844	NA	5.27171	0.865377	0.086733	1.603	0.0908081	15.0042	16.3558	-0.0362009	0.886136
Interval_197	1	24678144	24679060	Lmbrd1	ENSMUSG00000073725.8	protein_coding	324	TRUE	TRUE	No change	No change	No significant changes	No significant changes	37.1902	16.0916	24.804	38.3647	-0.185638	0.441783	-0.021303	0.927496	15.0042	16.3558	-0.0362009	0.886136
Interval_198	1	24693508	24693940	Lmbrd1	ENSMUSG00000073725.8	protein_coding	14798	TRUE	TRUE	No change	No change	No significant changes	No significant changes	11.838	5.37952	8.46243	8.5881	-0.0962022	0.854382	0.275671	0.395848	15.0042	16.3558	-0.0362009	0.886136
Interval_199	1	24699426	24699703	Lmbrd1	ENSMUSG00000073725.8	protein_coding	20638	TRUE	TRUE	No change	No change	No significant changes	No significant changes	3.92228	NA	7.29971	NA	0.100867	1	-0.0539301	0.898544	15.0042	16.3558	-0.0362009	0.886136
Interval_200	1	24743178	24743557	Lmbrd1	ENSMUSG00000073725.8	protein_coding	0	TRUE	TRUE	No change	No change	No significant changes	No significant changes	6.78472	4.40359	NA	NA	0.763093	0.165736	0.294878	0.494797	15.0042	16.3558	-0.0362009	0.886136
Interval_201	1	25016250	25016486	Gm9443	ENSMUSG00000100450.1	processed_pseudogene	4427	FALSE	TRUE	No change	No change	No significant changes	No significant changes	NA	NA	6.00903	NA	0.0458834	0.944765	-0.0783735	0.923223	5.00688	4.90025	2.09778	0.673436
Interval_202	1	25146207	25146574	Adgrb3	ENSMUSG00000033569.17	protein_coding	0	TRUE	TRUE	No change	No change	NA	No significant changes	NA	5.9723	6.5253	NA	1.40821	0.0571204	-0.34928	0.445652	0.000709742	0.000416675	NA	NA
Interval_203	1	27261269	27261441	Gm19641	NA	processed_pseudogene	0	FALSE	TRUE	Decreased	No change	NA	Decreased FOXC2	NA	NA	4.46021	NA	0.086488	1	-3.08526	0.00485225	NA	NA	NA	NA
Interval_205	1	30800640	30800891	Gm2914	NA	processed_pseudogene	5891	FALSE	TRUE	No change	No change	NA	No significant changes	NA	NA	7.29971	NA	0.685227	0.23257	-0.281716	0.505752	NA	NA	NA	NA
Interval_206	1	30872925	30874279	Phf3	ENSMUSG00000048874.15	TEC	21	TRUE	TRUE	No change	No change	No significant changes	No significant changes	4.04822;4.11556	4.91073;8.8366	4.55175	15.1621	-0.131654	0.665505	0.0572888	0.864543	0.344279	0.368984	0.0751399	0.883586
Interval_206	1	30872925	30874279	Gm37906	ENSMUSG00000104315.1	TEC	5064	TRUE	TRUE	No change	No change	No significant changes	No significant changes	4.04822;4.11556	4.91073;8.8366	4.55175	15.1621	-0.131654	0.665505	0.0572888	0.864543	0.269264	0.0922995	-0.936016	0.711919
Interval_207	1	30877707	30878176	Phf3	ENSMUSG00000048874.15	TEC	4360	TRUE	TRUE	Increased	No change	No significant changes	Increased FOXC2	15.6667	NA	3.76961;2.98748	NA	0.377297	1	1.90703	0.000169683	0.344279	0.368984	0.0751399	0.883586
Interval_207	1	30877707	30878176	Gm37906	ENSMUSG00000104315.1	TEC	9403	TRUE	TRUE	Increased	No change	No significant changes	Increased FOXC2	15.6667	NA	3.76961;2.98748	NA	0.377297	1	1.90703	0.000169683	0.269264	0.0922995	-0.936016	0.711919
Interval_208	1	30948888	30949553	Ptp4a1	ENSMUSG00000026064.16	protein_coding	550	TRUE	TRUE	No change	No change	No significant changes	No significant changes	4.32187	6.5515	NA	6.44954	-0.114633	0.79572	0.280577	0.498678	29.4007	29.5384	2.09778	0.673436
Interval_208	1	30948888	30949553	Ptp4a1	ENSMUSG00000117310.2	protein_coding	550	TRUE	TRUE	No change	No change	No significant changes	No significant changes	4.32187	6.5515	NA	6.44954	-0.114633	0.79572	0.280577	0.498678	27.9872	28.117	-0.67816	0.892045
Interval_209	1	30949764	30950366	Ptp4a1	ENSMUSG00000026064.16	protein_coding	295	TRUE	TRUE	No change	No change	No significant changes	No significant changes	5.96377	NA	8.49489	NA	-0.081096	0.889928	-0.0533574	0.852266	29.4007	29.5384	2.09778	0.673436
Interval_209	1	30949764	30950366	Ptp4a1	ENSMUSG00000117310.2	protein_coding	295	TRUE	TRUE	No change	No change	No significant changes	No significant changes	5.96377	NA	8.49489	NA	-0.081096	0.889928	-0.0533574	0.852266	27.9872	28.117	-0.67816	0.892045
Interval_210	1	31019215	31019456	Gm28644	NA	processed_pseudogene	22584	FALSE	TRUE	No change	No change	NA	No significant changes	NA	NA	3.6414	NA	0.0702739	1	-0.861686	0.242369	NA	NA	NA	NA
Interval_211	1	31050391	31050607	Gm28644	NA	lincRNA	8580	FALSE	TRUE	No change	No change	NA	No significant changes	NA	NA	3.57408	NA	0.12892	1	-1.37141	0.119047	NA	NA	NA	NA
Interval_212	1	31793862	31794319	Gm7910	NA	processed_pseudogene	0	TRUE	FALSE	No change	No change	NA	No significant changes	NA	5.37952	NA	5.12166	-0.0234235	0.971397	0	1	NA	NA	NA	NA
Interval_213	1	33719733	33720412	Rab23	ENSMUSG00000004768.14	protein_coding	178	TRUE	TRUE	No change	No change	No significant changes	No significant changes	4.17767	9.89033	7.04157	7.29365	0.0456009	0.92204	-0.345357	0.424127	4.70669	4.34122	-0.180361	0.54744
Interval_213	1	33719733	33720412	Bag2	ENSMUSG00000042215.8	protein_coding	37722	TRUE	TRUE	No change	No change	No significant changes	No significant changes	4.17767	9.89033	7.04157	7.29365	0.0456009	0.92204	-0.345357	0.424127	0.448562	0.41274	-0.947273	0.264439
Interval_213	1	33719733	33720412	Gm37905	NA	protein_coding	27934	TRUE	TRUE	No change	No change	NA	No significant changes	4.17767	9.89033	7.04157	7.29365	0.0456009	0.92204	-0.345357	0.424127	NA	NA	NA	NA
Interval_214	1	33754201	33754375	Rab23	ENSMUSG00000004768.14	protein_coding	34393	TRUE	TRUE	No change	No change	No significant changes	No significant changes	NA	NA	4.64415	NA	-0.43141	0.415638	-0.0619381	0.906909	4.70669	4.34122	-0.180361	0.54744
Interval_214	1	33754201	33754375	Bag2	ENSMUSG00000042215.8	protein_coding	3507	TRUE	TRUE	No change	No change	No significant changes	No significant changes	NA	NA	4.64415	NA	-0.43141	0.415638	-0.0619381	0.906909	0.448562	0.41274	-0.947273	0.264439
Interval_214	1	33754201	33754375	Gm37905	NA	protein_coding	6281	TRUE	TRUE	No change	No change	NA	No significant changes	NA	NA	4.64415	NA	-0.43141	0.415638	-0.0619381	0.906909	NA	NA	NA	NA
Interval_215	1	33757430	33758012	Rab23	ENSMUSG00000004768.14	protein_coding	37826	TRUE	TRUE	No change	No change	No significant changes	No significant changes	2.82858	6.48493	3.6414	10.8516	-0.137577	0.733481	-0.160792	0.642716	4.70669	4.34122	-0.180361	0.54744
Interval_215	1	33757430	33758012	Bag2	ENSMUSG00000042215.8	protein_coding	74	TRUE	TRUE	No change	No change	No significant changes	No significant changes	2.82858	6.48493	3.6414	10.8516	-0.137577	0.733481	-0.160792	0.642716	0.448562	0.41274	-0.947273	0.264439
Interval_215	1	33757430	33758012	Gm37905	NA	protein_coding	9714	TRUE	TRUE	No change	No change	NA	No significant changes	2.82858	6.48493	3.6414	10.8516	-0.137577	0.733481	-0.160792	0.642716	NA	NA	NA	NA
Interval_216	1	33792623	33792796	Bag2	ENSMUSG00000042215.8	protein_coding	34914	TRUE	TRUE	Decreased	No change	No significant changes	Decreased FOXC2	NA	NA	4.97648	NA	0	1	-2.03233	0.0326758	0.448562	0.41274	-0.947273	0.264439
Interval_216	1	33792623	33792796	Gm37905	NA	protein_coding	44702	TRUE	TRUE	Decreased	No change	NA	Decreased FOXC2	NA	NA	4.97648	NA	0	1	-2.03233	0.0326758	NA	NA	NA	NA
Interval_216	1	33792623	33792796	Zfp451	ENSMUSG00000042197.13	protein_coding	21818	TRUE	TRUE	Decreased	No change	No significant changes	Decreased FOXC2	NA	NA	4.97648	NA	0	1	-2.03233	0.0326758	0.497696	0.454907	-0.250333	0.599573
Interval_217	1	33814056	33814796	Zfp451	ENSMUSG00000042197.13	protein_coding	101	TRUE	TRUE	No change	No change	No significant changes	No significant changes	13.1226	16.1617	7.82905	9.59154	0.0131487	0.978264	0.451068	0.198081	0.497696	0.454907	-0.250333	0.599573
Interval_218	1	34005746	34006026	Gm38157	ENSMUSG00000103364.1	snRNA	26214	TRUE	TRUE	No change	No change	No significant changes	No significant changes	NA	NA	3.76961	NA	0.281078	0.595195	-0.34625	0.511189	0.0232267	0.27496	4.16637	0.327337
Interval_219	1	34006254	34006727	Gm38157	ENSMUSG00000103364.1	snRNA	25610	TRUE	TRUE	No change	No change	No significant changes	No significant changes	6.72481	7.71145	10.4178	6.06544	0.275777	0.491811	-0.497448	0.186224	0.0232267	0.27496	4.16637	0.327337
Interval_220	1	34011025	34012416	Gm38157	ENSMUSG00000103364.1	TEC	20379	TRUE	TRUE	No change	No change	No significant changes	No significant changes	9.11074;12.9418	21.5528;11.7082	9.88106;7.29971	17.0978	-0.0111734	0.979538	0.243275	0.340985	0.0232267	0.27496	4.16637	0.327337
Interval_221	1	34013885	34014187	Gm38157	ENSMUSG00000103364.1	TEC	18064	TRUE	TRUE	Increased	No change	No significant changes	Increased FOXC2	8.06444	NA	NA	NA	0.109501	1	2.83641	0.000632438	0.0232267	0.27496	4.16637	0.327337
Interval_222	1	34017456	34017634	Gm38157	ENSMUSG00000103364.1	TEC	14555	TRUE	TRUE	No change	No change	No significant changes	No significant changes	3.05253	NA	NA	NA	0.158185	1	-0.115437	0.850809	0.0232267	0.27496	4.16637	0.327337
Interval_223	1	34023228	34023735	Gm38157	ENSMUSG00000103364.1	TEC	8618	TRUE	TRUE	Increased	No change	No significant changes	Increased FOXC2	11.0736	6.48493	NA	4.45243	0.371345	0.432855	3.55752	0.000185797	0.0232267	0.27496	4.16637	0.327337
Interval_224	1	34025795	34026289	Gm38157	ENSMUSG00000103364.1	TEC	6058	TRUE	TRUE	Increased	No change	No significant changes	Increased FOXC2	9.23742	9.59863	4.1762	9.7586	-0.00197413	0.99783	1.97911	0.000525721	0.0232267	0.27496	4.16637	0.327337
Interval_225	1	34028478	34028721	Gm38157	ENSMUSG00000103364.1	TEC	3500	TRUE	TRUE	No change	No change	No significant changes	No significant changes	NA	NA	6.00903	NA	0.0415666	0.951678	0.102199	0.843696	0.0232267	0.27496	4.16637	0.327337
Interval_226	1	34040983	34041314	Gm38157	ENSMUSG00000103364.1	TEC	9049	TRUE	TRUE	No change	No change	No significant changes	No significant changes	NA	3.71027	3.94394	NA	0.471052	0.383255	-0.188858	0.652195	0.0232267	0.27496	4.16637	0.327337
Interval_227	1	34051199	34051685	Gm38157	ENSMUSG00000103364.1	TEC	19342	TRUE	TRUE	Increased	No change	No significant changes	Increased FOXC2	16.8264	9.38985	5.72495	7.53651	0.417984	0.335971	1.56333	0.000871676	0.0232267	0.27496	4.16637	0.327337
Interval_228	1	34060575	34060815	Gm38157	ENSMUSG00000103364.1	TEC	28595	TRUE	TRUE	No change	No change	No significant changes	No significant changes	6.13167	NA	NA	NA	-0.144197	0.798601	0.961538	0.145753	0.0232267	0.27496	4.16637	0.327337
Interval_229	1	34077065	34077338	Gm38157	ENSMUSG00000103364.1	miRNA	45101	TRUE	TRUE	No change	No change	No significant changes	No significant changes	6.25055	5.43271	NA	NA	0.390496	0.457833	1.0731	0.0936252	0.0232267	0.27496	4.16637	0.327337
Interval_229	1	34077065	34077338	mmu-mir-6896	NA	miRNA	40158	TRUE	TRUE	No change	No change	NA	No significant changes	6.25055	5.43271	NA	NA	0.390496	0.457833	1.0731	0.0936252	NA	NA	NA	NA
Interval_230	1	34088956	34089470	mmu-mir-6896	NA	miRNA	28146	TRUE	TRUE	Increased	No change	NA	Increased FOXC2	24.3553	11.7821	9.36479	10.734	0.187001	0.63949	1.86031	2.40234776848032e-05	NA	NA	NA	NA
Interval_231	1	34090709	34091175	mmu-mir-6896	NA	miRNA	26417	TRUE	TRUE	Increased	Increased	NA	Increased FOXC2 and WT1	10.479	3.24247	3.94394	NA	1.37203	0.0430981	1.59063	0.00267361	NA	NA	NA	NA
Interval_232	1	34110839	34111327	mmu-mir-6896	NA	miRNA	6276	TRUE	TRUE	No change	Increased	NA	Increased WT1	9.52733	18.1351	10.1619	4.84212	1.87813	0.00106317	0.685661	0.093716	NA	NA	NA	NA
Interval_233	1	34111995	34112480	mmu-mir-6896	NA	miRNA	5122	TRUE	TRUE	No change	Increased	NA	Increased WT1	NA	8.19226	NA	NA	2.5409	0.00225122	-1.03869	0.240941	NA	NA	NA	NA
Interval_234	1	34114123	34114824	mmu-mir-6896	NA	miRNA	2886	TRUE	TRUE	Increased	Increased	NA	Increased FOXC2 and WT1	18.0043	31.604	7.55784	17.3031	0.830483	0.00349924	1.20907	0.00615584	NA	NA	NA	NA
Interval_235	1	34121647	34122087	mmu-mir-6896	NA	miRNA	4508	TRUE	TRUE	No change	No change	NA	No significant changes	NA	3.58001	NA	NA	0.144825	0.780797	0.732541	0.213226	NA	NA	NA	NA
Interval_236	1	34122250	34122524	mmu-mir-6896	NA	miRNA	5028	TRUE	TRUE	No change	No change	NA	No significant changes	4.4587	4.67634	NA	NA	0.0420694	0.948643	0.321208	0.54374	NA	NA	NA	NA
Interval_237	1	34122938	34123678	mmu-mir-6896	NA	miRNA	5949	TRUE	TRUE	No change	No change	NA	No significant changes	4.40547	5.37952	4.71835	NA	0.618165	0.200368	0.0539066	0.882179	NA	NA	NA	NA
Interval_238	1	34127734	34128163	mmu-mir-6896	NA	miRNA	10589	TRUE	TRUE	Decreased	No change	NA	Decreased FOXC2	NA	11.9426	5.75089	5.64763	0.704862	0.155129	-1.57783	0.0209222	NA	NA	NA	NA
Interval_239	1	34129706	34130010	mmu-mir-6896	NA	miRNA	12499	TRUE	TRUE	Increased	No change	NA	Increased FOXC2	6.64789	NA	NA	NA	0.422409	0.425857	1.1976	0.0478612	NA	NA	NA	NA
Interval_240	1	34132784	34133489	mmu-mir-6896	NA	miRNA	15777	TRUE	TRUE	No change	No change	NA	No significant changes	27.7189	18.8584	23.5623	15.3242	0.589596	0.0765091	0.713109	0.0622816	NA	NA	NA	NA
Interval_241	1	34142962	34143540	mmu-mir-6896	NA	protein_coding	25892	TRUE	TRUE	No change	No change	NA	No significant changes	4.86917	4.09475	3.96515	NA	0.645597	0.203493	0.780116	0.103036	NA	NA	NA	NA
Interval_242	1	34236263	34236706	D630036G22Rik	NA	TEC	111	TRUE	TRUE	No change	No change	NA	No significant changes	4.84315	6.29676	5.92049	5.34063	-0.0884787	0.865087	-0.328859	0.366263	NA	NA	NA	NA
Interval_242	1	34236263	34236706	A930005N03Rik	ENSMUSG00000103001.1	TEC	34643	FALSE	TRUE	No change	No change	No significant changes	No significant changes	4.84315	6.29676	5.92049	5.34063	-0.0884787	0.865087	-0.328859	0.366263	2.78859	4.30122	0.595456	0.445122
Interval_243	1	34237355	34237914	D630036G22Rik	NA	TEC	1039	TRUE	TRUE	No change	No change	NA	No significant changes	5.43464	4.68364	7.04157	4.4579	0.0480962	0.934128	-0.219523	0.508681	NA	NA	NA	NA
Interval_243	1	34237355	34237914	A930005N03Rik	ENSMUSG00000103001.1	TEC	33493	FALSE	TRUE	No change	No change	No significant changes	No significant changes	5.43464	4.68364	7.04157	4.4579	0.0480962	0.934128	-0.219523	0.508681	2.78859	4.30122	0.595456	0.445122
Interval_244	1	34261057	34261305	D630036G22Rik	NA	TEC	24585	TRUE	TRUE	No change	No change	NA	No significant changes	6.77593	NA	6.5253	NA	0.289402	0.5881	0.122141	0.778822	NA	NA	NA	NA
Interval_244	1	34261057	34261305	A930005N03Rik	ENSMUSG00000103001.1	TEC	9947	FALSE	TRUE	No change	No change	No significant changes	No significant changes	6.77593	NA	6.5253	NA	0.289402	0.5881	0.122141	0.778822	2.78859	4.30122	0.595456	0.445122
Interval_245	1	34304460	34304667	A930005N03Rik	ENSMUSG00000103001.1	lincRNA	33436	FALSE	TRUE	No change	No change	No significant changes	No significant changes	6.21873	NA	NA	NA	0.181419	0.734372	1.22181	0.0887771	2.78859	4.30122	0.595456	0.445122
Interval_247	1	34399645	34399974	Gm37233	ENSMUSG00000102336.1	transcribed_processed_pseudogene	33455	TRUE	TRUE	No change	No change	NA	No significant changes	6.92154	NA	3.79783	NA	0.488594	0.353927	0.0353943	0.928566	0	0	NA	NA
Interval_247	1	34399645	34399974	Mir5103	NA	transcribed_processed_pseudogene	33390	TRUE	TRUE	No change	No change	NA	No significant changes	6.92154	NA	3.79783	NA	0.488594	0.353927	0.0353943	0.928566	NA	NA	NA	NA
Interval_247	1	34399645	34399974	Ccdc115	ENSMUSG00000042111.9	transcribed_processed_pseudogene	39863	TRUE	TRUE	No change	No change	No significant changes	No significant changes	6.92154	NA	3.79783	NA	0.488594	0.353927	0.0353943	0.928566	7.78795	9.71631	0.160538	0.737709
Interval_247	1	34399645	34399974	Gm28306	ENSMUSG00000101711.1	transcribed_processed_pseudogene	44921	TRUE	TRUE	No change	No change	No significant changes	No significant changes	6.92154	NA	3.79783	NA	0.488594	0.353927	0.0353943	0.928566	2.28563	2.01343	-1.12073	0.698271
Interval_247	1	34399645	34399974	Imp4	ENSMUSG00000026127.13	transcribed_processed_pseudogene	40042	TRUE	TRUE	No change	No change	No significant changes	No significant changes	6.92154	NA	3.79783	NA	0.488594	0.353927	0.0353943	0.928566	1.33038	1.36215	-0.0379231	0.948967
Interval_248	1	34434795	34435378	Gm37233	ENSMUSG00000102336.1	lincRNA	1823	TRUE	TRUE	Decreased	No change	NA	Decreased FOXC2	12.0399	12.8074	22.5879	7.81209	0.0861209	0.831691	-1.27671	0.000698263	0	0	NA	NA
Interval_248	1	34434795	34435378	Mir5103	NA	lincRNA	1888	TRUE	TRUE	Decreased	No change	NA	Decreased FOXC2	12.0399	12.8074	22.5879	7.81209	0.0861209	0.831691	-1.27671	0.000698263	NA	NA	NA	NA
Interval_248	1	34434795	34435378	Ccdc115	ENSMUSG00000042111.9	lincRNA	4585	TRUE	TRUE	Decreased	No change	No significant changes	Decreased FOXC2	12.0399	12.8074	22.5879	7.81209	0.0861209	0.831691	-1.27671	0.000698263	7.78795	9.71631	0.160538	0.737709
Interval_248	1	34434795	34435378	Gm28306	ENSMUSG00000101711.1	lincRNA	9643	TRUE	TRUE	Decreased	No change	No significant changes	Decreased FOXC2	12.0399	12.8074	22.5879	7.81209	0.0861209	0.831691	-1.27671	0.000698263	2.28563	2.01343	-1.12073	0.698271
Interval_248	1	34434795	34435378	Imp4	ENSMUSG00000026127.13	lincRNA	4764	TRUE	TRUE	Decreased	No change	No significant changes	Decreased FOXC2	12.0399	12.8074	22.5879	7.81209	0.0861209	0.831691	-1.27671	0.000698263	1.33038	1.36215	-0.0379231	0.948967
Interval_248	1	34434795	34435378	Ptpn18	ENSMUSG00000026126.15	lincRNA	24678	FALSE	TRUE	Decreased	No change	No significant changes	Decreased FOXC2	12.0399	12.8074	22.5879	7.81209	0.0861209	0.831691	-1.27671	0.000698263	0.0162321	0.0175388	-0.690141	0.890131
Interval_249	1	34439199	34439944	Gm37233	ENSMUSG00000102336.1	protein_coding	6307	TRUE	TRUE	No change	No change	NA	No significant changes	NA	4.25117	5.23462;2.90414	NA	0.223631	0.636194	-0.0270971	0.935409	0	0	NA	NA
Interval_249	1	34439199	34439944	Mir5103	NA	protein_coding	6372	TRUE	TRUE	No change	No change	NA	No significant changes	NA	4.25117	5.23462;2.90414	NA	0.223631	0.636194	-0.0270971	0.935409	NA	NA	NA	NA
Interval_249	1	34439199	34439944	Ccdc115	ENSMUSG00000042111.9	protein_coding	101	TRUE	TRUE	No change	No change	No significant changes	No significant changes	NA	4.25117	5.23462;2.90414	NA	0.223631	0.636194	-0.0270971	0.935409	7.78795	9.71631	0.160538	0.737709
Interval_249	1	34439199	34439944	Gm28306	ENSMUSG00000101711.1	protein_coding	5159	TRUE	TRUE	No change	No change	No significant changes	No significant changes	NA	4.25117	5.23462;2.90414	NA	0.223631	0.636194	-0.0270971	0.935409	2.28563	2.01343	-1.12073	0.698271
Interval_249	1	34439199	34439944	Imp4	ENSMUSG00000026127.13	protein_coding	280	TRUE	TRUE	No change	No change	No significant changes	No significant changes	NA	4.25117	5.23462;2.90414	NA	0.223631	0.636194	-0.0270971	0.935409	1.33038	1.36215	-0.0379231	0.948967
Interval_249	1	34439199	34439944	Ptpn18	ENSMUSG00000026126.15	protein_coding	20194	FALSE	TRUE	No change	No change	No significant changes	No significant changes	NA	4.25117	5.23462;2.90414	NA	0.223631	0.636194	-0.0270971	0.935409	0.0162321	0.0175388	-0.690141	0.890131
Interval_250	1	34459803	34460037	Gm37233	ENSMUSG00000102336.1	protein_coding	26656	TRUE	TRUE	No change	No change	NA	No significant changes	NA	NA	3.6858	NA	0.0388302	1	-1.08062	0.244733	0	0	NA	NA
Interval_250	1	34459803	34460037	Mir5103	NA	protein_coding	26721	TRUE	TRUE	No change	No change	NA	No significant changes	NA	NA	3.6858	NA	0.0388302	1	-1.08062	0.244733	NA	NA	NA	NA
Interval_250	1	34459803	34460037	Ccdc115	ENSMUSG00000042111.9	protein_coding	20248	TRUE	TRUE	No change	No change	No significant changes	No significant changes	NA	NA	3.6858	NA	0.0388302	1	-1.08062	0.244733	7.78795	9.71631	0.160538	0.737709
Interval_250	1	34459803	34460037	Gm28306	ENSMUSG00000101711.1	protein_coding	15190	TRUE	TRUE	No change	No change	No significant changes	No significant changes	NA	NA	3.6858	NA	0.0388302	1	-1.08062	0.244733	2.28563	2.01343	-1.12073	0.698271
Interval_250	1	34459803	34460037	Imp4	ENSMUSG00000026127.13	protein_coding	20069	TRUE	TRUE	No change	No change	No significant changes	No significant changes	NA	NA	3.6858	NA	0.0388302	1	-1.08062	0.244733	1.33038	1.36215	-0.0379231	0.948967
Interval_250	1	34459803	34460037	Ptpn18	ENSMUSG00000026126.15	protein_coding	155	FALSE	TRUE	No change	No change	No significant changes	No significant changes	NA	NA	3.6858	NA	0.0388302	1	-1.08062	0.244733	0.0162321	0.0175388	-0.690141	0.890131
Interval_252	1	34579472	34579801	1700101I19Rik	NA	protein_coding	75	TRUE	TRUE	Decreased	No change	NA	Decreased FOXC2	NA	NA	5.75089	6.10007	-0.0601661	0.918929	-1.76675	0.00951776	NA	NA	NA	NA
Interval_252	1	34579472	34579801	Amer3	NA	protein_coding	21	TRUE	TRUE	Decreased	No change	NA	Decreased FOXC2	NA	NA	5.75089	6.10007	-0.0601661	0.918929	-1.76675	0.00951776	NA	NA	NA	NA
Interval_252	1	34579472	34579801	Gm28418	NA	protein_coding	28083	FALSE	TRUE	Decreased	No change	NA	Decreased FOXC2	NA	NA	5.75089	6.10007	-0.0601661	0.918929	-1.76675	0.00951776	NA	NA	NA	NA
Interval_252	1	34579472	34579801	Gm36984	NA	protein_coding	31170	FALSE	TRUE	Decreased	No change	NA	Decreased FOXC2	NA	NA	5.75089	6.10007	-0.0601661	0.918929	-1.76675	0.00951776	NA	NA	NA	NA
Interval_253	1	34601380	34601663	1700101I19Rik	NA	processed_pseudogene	21811	TRUE	TRUE	No change	No change	NA	No significant changes	5.14282	NA	3.96515	NA	0.0731732	1	-0.172262	0.7183	NA	NA	NA	NA
Interval_253	1	34601380	34601663	Amer3	NA	processed_pseudogene	21865	TRUE	TRUE	No change	No change	NA	No significant changes	5.14282	NA	3.96515	NA	0.0731732	1	-0.172262	0.7183	NA	NA	NA	NA
Interval_253	1	34601380	34601663	Gm28418	NA	processed_pseudogene	6197	FALSE	TRUE	No change	No change	NA	No significant changes	5.14282	NA	3.96515	NA	0.0731732	1	-0.172262	0.7183	NA	NA	NA	NA
Interval_253	1	34601380	34601663	Gm36984	NA	processed_pseudogene	9284	FALSE	TRUE	No change	No change	NA	No significant changes	5.14282	NA	3.96515	NA	0.0731732	1	-0.172262	0.7183	NA	NA	NA	NA
Interval_254	1	34802256	34802453	Gm38336	ENSMUSG00000104002.2	protein_coding	9554	FALSE	TRUE	No change	No change	No significant changes	No significant changes	NA	NA	3.17212	NA	-0.15953	0.77246	-1.29036	0.178014	0.351547	0.469236	0.530035	0.74535
Interval_254	1	34802256	34802453	Fam168b	ENSMUSG00000037503.12	protein_coding	40711	TRUE	TRUE	No change	No change	No significant changes	No significant changes	NA	NA	3.17212	NA	-0.15953	0.77246	-1.29036	0.178014	4.48442	4.82875	-0.00623279	0.982957
Interval_254	1	34802256	34802453	Plekhb2	ENSMUSG00000026123.11	protein_coding	47638	TRUE	TRUE	No change	No change	No significant changes	No significant changes	NA	NA	3.17212	NA	-0.15953	0.77246	-1.29036	0.178014	51.405	54.88	-0.0374432	0.884315
Interval_255	1	34842520	34843403	Gm38336	ENSMUSG00000104002.2	protein_coding	31054	FALSE	TRUE	No change	No change	No significant changes	No significant changes	11.028	39.1323	12.4624	33.5182	-0.00362953	0.993216	0.15022	0.598056	0.351547	0.469236	0.530035	0.74535
Interval_255	1	34842520	34843403	Fam168b	ENSMUSG00000037503.12	protein_coding	103	TRUE	TRUE	No change	No change	No significant changes	No significant changes	11.028	39.1323	12.4624	33.5182	-0.00362953	0.993216	0.15022	0.598056	4.48442	4.82875	-0.00623279	0.982957
Interval_255	1	34842520	34843403	Plekhb2	ENSMUSG00000026123.11	protein_coding	7030	TRUE	TRUE	No change	No change	No significant changes	No significant changes	11.028	39.1323	12.4624	33.5182	-0.00362953	0.993216	0.15022	0.598056	51.405	54.88	-0.0374432	0.884315
Interval_256	1	34849804	34850118	Gm38336	ENSMUSG00000104002.2	protein_coding	38053	FALSE	TRUE	No change	No change	No significant changes	No significant changes	5.27965	NA	6.5253	NA	0.184575	0.72672	-0.197424	0.606459	0.351547	0.469236	0.530035	0.74535
Interval_256	1	34849804	34850118	Fam168b	ENSMUSG00000037503.12	protein_coding	6896	TRUE	TRUE	No change	No change	No significant changes	No significant changes	5.27965	NA	6.5253	NA	0.184575	0.72672	-0.197424	0.606459	4.48442	4.82875	-0.00623279	0.982957
Interval_256	1	34849804	34850118	Plekhb2	ENSMUSG00000026123.11	protein_coding	31	TRUE	TRUE	No change	No change	No significant changes	No significant changes	5.27965	NA	6.5253	NA	0.184575	0.72672	-0.197424	0.606459	51.405	54.88	-0.0374432	0.884315
Interval_257	1	34850337	34850876	Gm38336	ENSMUSG00000104002.2	protein_coding	38699	FALSE	TRUE	No change	No change	No significant changes	No significant changes	7.67789	9.36423	5.49275	6.23035	-0.0379279	0.940784	0.708267	0.0946076	0.351547	0.469236	0.530035	0.74535
Interval_257	1	34850337	34850876	Fam168b	ENSMUSG00000037503.12	protein_coding	7542	TRUE	TRUE	No change	No change	No significant changes	No significant changes	7.67789	9.36423	5.49275	6.23035	-0.0379279	0.940784	0.708267	0.0946076	4.48442	4.82875	-0.00623279	0.982957
Interval_257	1	34850337	34850876	Plekhb2	ENSMUSG00000026123.11	protein_coding	615	TRUE	TRUE	No change	No change	No significant changes	No significant changes	7.67789	9.36423	5.49275	6.23035	-0.0379279	0.940784	0.708267	0.0946076	51.405	54.88	-0.0374432	0.884315
Interval_258	1	34851657	34852014	Gm38336	ENSMUSG00000104002.2	protein_coding	39927	FALSE	TRUE	No change	No change	No significant changes	No significant changes	NA	NA	6.45276	4.30066	0.0920596	0.879966	-0.181507	0.68182	0.351547	0.469236	0.530035	0.74535
Interval_258	1	34851657	34852014	Fam168b	ENSMUSG00000037503.12	protein_coding	8770	TRUE	TRUE	No change	No change	No significant changes	No significant changes	NA	NA	6.45276	4.30066	0.0920596	0.879966	-0.181507	0.68182	4.48442	4.82875	-0.00623279	0.982957
Interval_258	1	34851657	34852014	Plekhb2	ENSMUSG00000026123.11	protein_coding	1843	TRUE	TRUE	No change	No change	No significant changes	No significant changes	NA	NA	6.45276	4.30066	0.0920596	0.879966	-0.181507	0.68182	51.405	54.88	-0.0374432	0.884315
Interval_259	1	34855547	34855958	Gm38336	ENSMUSG00000104002.2	protein_coding	43845	FALSE	TRUE	No change	Increased	No significant changes	Increased WT1	NA	4.26352	NA	NA	3.35858	0.00317507	1.51741	0.0843288	0.351547	0.469236	0.530035	0.74535
Interval_259	1	34855547	34855958	Fam168b	ENSMUSG00000037503.12	protein_coding	12688	TRUE	TRUE	No change	Increased	No significant changes	Increased WT1	NA	4.26352	NA	NA	3.35858	0.00317507	1.51741	0.0843288	4.48442	4.82875	-0.00623279	0.982957
Interval_259	1	34855547	34855958	Plekhb2	ENSMUSG00000026123.11	protein_coding	5761	TRUE	TRUE	No change	Increased	No significant changes	Increased WT1	NA	4.26352	NA	NA	3.35858	0.00317507	1.51741	0.0843288	51.405	54.88	-0.0374432	0.884315
Interval_260	1	34863303	34863875	Fam168b	ENSMUSG00000037503.12	protein_coding	20524	TRUE	TRUE	Increased	No change	No significant changes	Increased FOXC2	5.48741	5.61392	NA	NA	0.273208	0.572873	3.96576	0.000192861	4.48442	4.82875	-0.00623279	0.982957
Interval_260	1	34863303	34863875	Plekhb2	ENSMUSG00000026123.11	protein_coding	13597	TRUE	TRUE	Increased	No change	No significant changes	Increased FOXC2	5.48741	5.61392	NA	NA	0.273208	0.572873	3.96576	0.000192861	51.405	54.88	-0.0374432	0.884315
Interval_261	1	34864201	34864533	Fam168b	ENSMUSG00000037503.12	protein_coding	21302	TRUE	TRUE	Increased	No change	No significant changes	Increased FOXC2	4.45211	3.58338	NA	NA	0.614178	0.250365	1.6881	0.0267005	4.48442	4.82875	-0.00623279	0.982957
Interval_261	1	34864201	34864533	Plekhb2	ENSMUSG00000026123.11	protein_coding	14375	TRUE	TRUE	Increased	No change	No significant changes	Increased FOXC2	4.45211	3.58338	NA	NA	0.614178	0.250365	1.6881	0.0267005	51.405	54.88	-0.0374432	0.884315
Interval_262	1	35423836	35424130	Gm37068	ENSMUSG00000104417.1	lincRNA	0	FALSE	TRUE	Increased	No change	NA	Increased FOXC2	7.03363	NA	NA	NA	0.209447	1	2.49837	0.0018596	0	0	NA	NA
Interval_263	1	35523335	35523573	Gm37068	ENSMUSG00000104417.1	lincRNA	0	FALSE	TRUE	Increased	No change	NA	Increased FOXC2	4.21219	NA	NA	NA	0.0443087	1	3.81897	0.000443244	0	0	NA	NA
Interval_264	1	35524009	35524199	Gm37068	ENSMUSG00000104417.1	lincRNA	0	FALSE	TRUE	Increased	No change	NA	Increased FOXC2	6.7286	NA	NA	NA	0.179556	1	2.12576	0.0125354	0	0	NA	NA
Interval_265	1	35629506	35629864	Gm37068	ENSMUSG00000104417.1	lincRNA	21612	FALSE	TRUE	No change	No change	NA	No significant changes	NA	5.14513	NA	NA	0.361433	0.496029	-0.514638	0.536275	0	0	NA	NA
Interval_266	1	35631156	35631408	Gm37068	ENSMUSG00000104417.1	lincRNA	20015	FALSE	TRUE	No change	No change	NA	No significant changes	NA	3.73876	NA	NA	0.465304	0.388449	0.694964	0.431042	0	0	NA	NA
Interval_267	1	35671630	35671938	Gm37068	ENSMUSG00000104417.1	lincRNA	20487	FALSE	TRUE	No change	No change	NA	No significant changes	NA	6.78589	6.26716	NA	0.370349	0.473725	-0.137228	0.775258	0	0	NA	NA
Interval_269	1	35805665	35805867	Gm28415	NA	lincRNA	1208	FALSE	TRUE	Increased	No change	NA	Increased FOXC2	4.73235	NA	NA	NA	0.00688547	1	2.74172	0.0096428	NA	NA	NA	NA
Interval_270	1	35839647	35840014	Gm28415	NA	lincRNA	32857	FALSE	TRUE	No change	No change	NA	No significant changes	5.93194	7.02051	NA	NA	0.939093	0.125864	0.961209	0.11794	NA	NA	NA	NA
Interval_272	1	36013848	36014266	Gm33222	ENSMUSG00000103708.1	lincRNA	3013	TRUE	TRUE	No change	No change	NA	No significant changes	4.4587	NA	3.94394	NA	0.0167377	0.98209	0.0720522	0.855061	0.00489316	0.0231703	NA	NA
Interval_272	1	36013848	36014266	4930535G08Rik	NA	lincRNA	2985	TRUE	TRUE	No change	No change	NA	No significant changes	4.4587	NA	3.94394	NA	0.0167377	0.98209	0.0720522	0.855061	NA	NA	NA	NA
Interval_272	1	36013848	36014266	Gm38049	NA	lincRNA	16961	FALSE	TRUE	No change	No change	NA	No significant changes	4.4587	NA	3.94394	NA	0.0167377	0.98209	0.0720522	0.855061	NA	NA	NA	NA
Interval_273	1	36017152	36017553	Gm33222	ENSMUSG00000103708.1	lincRNA	6308	TRUE	TRUE	Increased	No change	NA	Increased FOXC2	10.7836	4.94439	6.49155	NA	0.532884	0.300353	0.986481	0.0410642	0.00489316	0.0231703	NA	NA
Interval_273	1	36017152	36017553	4930535G08Rik	NA	lincRNA	6280	TRUE	TRUE	Increased	No change	NA	Increased FOXC2	10.7836	4.94439	6.49155	NA	0.532884	0.300353	0.986481	0.0410642	NA	NA	NA	NA
Interval_273	1	36017152	36017553	Gm38049	NA	lincRNA	13666	FALSE	TRUE	Increased	No change	NA	Increased FOXC2	10.7836	4.94439	6.49155	NA	0.532884	0.300353	0.986481	0.0410642	NA	NA	NA	NA
Interval_274	1	36018723	36019037	Gm33222	ENSMUSG00000103708.1	lincRNA	7836	TRUE	TRUE	No change	No change	NA	No significant changes	12.3945	NA	10.9345	NA	-0.146617	0.798431	0.040514	0.892952	0.00489316	0.0231703	NA	NA
Interval_274	1	36018723	36019037	4930535G08Rik	NA	lincRNA	7808	TRUE	TRUE	No change	No change	NA	No significant changes	12.3945	NA	10.9345	NA	-0.146617	0.798431	0.040514	0.892952	NA	NA	NA	NA
Interval_274	1	36018723	36019037	Gm38049	NA	lincRNA	12138	FALSE	TRUE	No change	No change	NA	No significant changes	12.3945	NA	10.9345	NA	-0.146617	0.798431	0.040514	0.892952	NA	NA	NA	NA
Interval_274	1	36018723	36019037	Hs6st1	ENSMUSG00000045216.7	lincRNA	49520	TRUE	TRUE	No change	No change	No significant changes	No significant changes	12.3945	NA	10.9345	NA	-0.146617	0.798431	0.040514	0.892952	2.4017	3.08741	0.302576	0.369511
Interval_275	1	36030440	36030690	Gm33222	ENSMUSG00000103708.1	TEC	19521	TRUE	TRUE	No change	No change	NA	No significant changes	NA	NA	4.97648	NA	0.209714	0.689099	-1.06787	0.245617	0.00489316	0.0231703	NA	NA
Interval_275	1	36030440	36030690	4930535G08Rik	NA	TEC	19493	TRUE	TRUE	No change	No change	NA	No significant changes	NA	NA	4.97648	NA	0.209714	0.689099	-1.06787	0.245617	NA	NA	NA	NA
Interval_275	1	36030440	36030690	Gm38049	NA	TEC	453	FALSE	TRUE	No change	No change	NA	No significant changes	NA	NA	4.97648	NA	0.209714	0.689099	-1.06787	0.245617	NA	NA	NA	NA
Interval_275	1	36030440	36030690	Hs6st1	ENSMUSG00000045216.7	TEC	37835	TRUE	TRUE	No change	No change	No significant changes	No significant changes	NA	NA	4.97648	NA	0.209714	0.689099	-1.06787	0.245617	2.4017	3.08741	0.302576	0.369511
Interval_276	1	36064804	36065540	Gm38049	NA	TEC	34154	FALSE	TRUE	No change	No change	NA	No significant changes	12.7031	17.3362	9.27278	8.89953	0.0759986	0.835793	0.291284	0.335402	NA	NA	NA	NA
Interval_276	1	36064804	36065540	Hs6st1	ENSMUSG00000045216.7	TEC	3228	TRUE	TRUE	No change	No change	No significant changes	No significant changes	12.7031	17.3362	9.27278	8.89953	0.0759986	0.835793	0.291284	0.335402	2.4017	3.08741	0.302576	0.369511
Interval_277	1	36067984	36068849	Gm38049	NA	protein_coding	37398	FALSE	TRUE	No change	No change	NA	No significant changes	10.9196	15.5476	11.4299	14.2137	-0.115458	0.725832	0.0689738	0.813414	NA	NA	NA	NA
Interval_277	1	36067984	36068849	Hs6st1	ENSMUSG00000045216.7	protein_coding	16	TRUE	TRUE	No change	No change	No significant changes	No significant changes	10.9196	15.5476	11.4299	14.2137	-0.115458	0.725832	0.0689738	0.813414	2.4017	3.08741	0.302576	0.369511
Interval_278	1	36073696	36074011	Gm38049	NA	protein_coding	42836	FALSE	TRUE	No change	No change	NA	No significant changes	NA	NA	4.6596	NA	0.138537	1	-1.09756	0.115105	NA	NA	NA	NA
Interval_278	1	36073696	36074011	Hs6st1	ENSMUSG00000045216.7	protein_coding	5454	TRUE	TRUE	No change	No change	No significant changes	No significant changes	NA	NA	4.6596	NA	0.138537	1	-1.09756	0.115105	2.4017	3.08741	0.302576	0.369511
Interval_279	1	36075119	36075341	Gm38049	NA	protein_coding	44212	FALSE	TRUE	No change	No change	NA	No significant changes	4.85506	NA	NA	NA	-0.859973	0.153795	0.505594	0.374696	NA	NA	NA	NA
Interval_279	1	36075119	36075341	Hs6st1	ENSMUSG00000045216.7	protein_coding	6830	TRUE	TRUE	No change	No change	No significant changes	No significant changes	4.85506	NA	NA	NA	-0.859973	0.153795	0.505594	0.374696	2.4017	3.08741	0.302576	0.369511
Interval_280	1	36079529	36080226	Gm38049	NA	protein_coding	48859	FALSE	TRUE	No change	No change	NA	No significant changes	12.5231	15.2438	25.2288	13.5529	-0.153239	0.660685	-0.0917508	0.727442	NA	NA	NA	NA
Interval_280	1	36079529	36080226	Hs6st1	ENSMUSG00000045216.7	protein_coding	11477	TRUE	TRUE	No change	No change	No significant changes	No significant changes	12.5231	15.2438	25.2288	13.5529	-0.153239	0.660685	-0.0917508	0.727442	2.4017	3.08741	0.302576	0.369511
Interval_281	1	36095468	36095734	Hs6st1	ENSMUSG00000045216.7	protein_coding	27201	TRUE	TRUE	No change	No change	No significant changes	No significant changes	5.41647	NA	4.6659	NA	-0.0122817	0.987384	0.168886	0.724403	2.4017	3.08741	0.302576	0.369511
Interval_281	1	36095468	36095734	Gm33280	ENSMUSG00000102202.1	protein_coding	36441	TRUE	TRUE	No change	No change	No significant changes	No significant changes	5.41647	NA	4.6659	NA	-0.0122817	0.987384	0.168886	0.724403	0.0495869	0.0975765	-0.369154	0.883691
Interval_281	1	36095468	36095734	Mir6897	NA	protein_coding	48712	TRUE	TRUE	No change	No change	NA	No significant changes	5.41647	NA	4.6659	NA	-0.0122817	0.987384	0.168886	0.724403	NA	NA	NA	NA
Interval_282	1	36129106	36129505	Gm33280	ENSMUSG00000102202.1	lincRNA	2736	TRUE	TRUE	Decreased	No change	No significant changes	Decreased FOXC2	NA	NA	4.42354	NA	0.0777411	1	-2.4194	0.00039898	0.0495869	0.0975765	-0.369154	0.883691
Interval_282	1	36129106	36129505	Mir6897	NA	lincRNA	15007	TRUE	TRUE	Decreased	No change	NA	Decreased FOXC2	NA	NA	4.42354	NA	0.0777411	1	-2.4194	0.00039898	NA	NA	NA	NA
Interval_283	1	36130224	36130609	Gm33280	ENSMUSG00000102202.1	lincRNA	1626	TRUE	TRUE	Decreased	No change	No significant changes	Decreased FOXC2	NA	NA	16.7445	NA	0.0426506	1	-4.62831	8.1110982543334e-09	0.0495869	0.0975765	-0.369154	0.883691
Interval_283	1	36130224	36130609	Mir6897	NA	lincRNA	13897	TRUE	TRUE	Decreased	No change	NA	Decreased FOXC2	NA	NA	16.7445	NA	0.0426506	1	-4.62831	8.1110982543334e-09	NA	NA	NA	NA
Interval_284	1	36137951	36138494	Gm33280	ENSMUSG00000102202.1	miRNA	6181	TRUE	TRUE	No change	No change	No significant changes	No significant changes	7.59145	7.47417	14.2694	NA	0.790405	0.139284	-0.64697	0.0918137	0.0495869	0.0975765	-0.369154	0.883691
Interval_284	1	36137951	36138494	Mir6897	NA	miRNA	6090	TRUE	TRUE	No change	No change	NA	No significant changes	7.59145	7.47417	14.2694	NA	0.790405	0.139284	-0.64697	0.0918137	NA	NA	NA	NA
Interval_285	1	36180317	36180662	Gm33280	ENSMUSG00000102202.1	miRNA	48447	TRUE	TRUE	Increased	No change	No significant changes	Increased FOXC2	5.2297	NA	NA	NA	0.109608	0.857183	3.96663	0.000271713	0.0495869	0.0975765	-0.369154	0.883691
Interval_285	1	36180317	36180662	Mir6897	NA	miRNA	36176	TRUE	TRUE	Increased	No change	NA	Increased FOXC2	5.2297	NA	NA	NA	0.109608	0.857183	3.96663	0.000271713	NA	NA	NA	NA
Interval_286	1	36244181	36244381	Uggt1	ENSMUSG00000037470.14	protein_coding	24	FALSE	TRUE	No change	No change	No significant changes	No significant changes	4.7143	NA	NA	NA	-0.00105803	0.999213	0.143899	0.748325	1.60675	2.1019	0.223616	0.46664
Interval_287	1	36303306	36304030	Arid5a	ENSMUSG00000037447.16	protein_coding	4086	TRUE	TRUE	Decreased	Increased	Down-regulated	Decreased FOXC2 and increased WT1	4.82497	10.4072	14.5275	NA	1.62804	0.00120362	-1.32388	0.00236421	25.7573	7.17367	-1.89125	8.09800513312999e-07
Interval_287	1	36303306	36304030	Mir6898	ENSMUSG00000098680.1	protein_coding	45090	TRUE	TRUE	Decreased	Increased	NA	Decreased FOXC2 and increased WT1	4.82497	10.4072	14.5275	NA	1.62804	0.00120362	-1.32388	0.00236421	5.26886	2.42536	NA	NA
Interval_288	1	36304811	36305331	Arid5a	ENSMUSG00000037447.16	protein_coding	2683	TRUE	TRUE	Decreased	No change	Down-regulated	Decreased FOXC2	NA	6.15507	19.6902	NA	0.0271906	0.965819	-2.53824	9.31641106722879e-08	25.7573	7.17367	-1.89125	8.09800513312999e-07
Interval_288	1	36304811	36305331	Mir6898	ENSMUSG00000098680.1	protein_coding	43687	TRUE	TRUE	Decreased	No change	NA	Decreased FOXC2	NA	6.15507	19.6902	NA	0.0271906	0.965819	-2.53824	9.31641106722879e-08	5.26886	2.42536	NA	NA
Interval_289	1	36307429	36308286	Arid5a	ENSMUSG00000037447.16	protein_coding	103	TRUE	TRUE	No change	No change	Down-regulated	No significant changes	24.5719	16.9887	30.7901	13.5247	0.027491	0.940764	0.0176818	0.94716	25.7573	7.17367	-1.89125	8.09800513312999e-07
Interval_289	1	36307429	36308286	Mir6898	ENSMUSG00000098680.1	protein_coding	40901	TRUE	TRUE	No change	No change	NA	No significant changes	24.5719	16.9887	30.7901	13.5247	0.027491	0.940764	0.0176818	0.94716	5.26886	2.42536	NA	NA
Interval_290	1	36309001	36309349	Arid5a	ENSMUSG00000037447.16	protein_coding	1421	TRUE	TRUE	Decreased	No change	Down-regulated	Decreased FOXC2	NA	NA	8.04337	NA	0.0983677	1	-2.23421	0.000742856	25.7573	7.17367	-1.89125	8.09800513312999e-07
Interval_290	1	36309001	36309349	Mir6898	ENSMUSG00000098680.1	protein_coding	39583	TRUE	TRUE	Decreased	No change	NA	Decreased FOXC2	NA	NA	8.04337	NA	0.0983677	1	-2.23421	0.000742856	5.26886	2.42536	NA	NA
Interval_291	1	36352220	36352831	Arid5a	ENSMUSG00000037447.16	miRNA	44772	TRUE	TRUE	Increased	No change	Down-regulated	Increased FOXC2	22.079	20.7553	4.57996	29.4625	0.095595	0.755086	3.17932	1.00720539979162e-13	25.7573	7.17367	-1.89125	8.09800513312999e-07
Interval_291	1	36352220	36352831	Kansl3	ENSMUSG00000010453.12	miRNA	16655	TRUE	TRUE	Increased	No change	No significant changes	Increased FOXC2	22.079	20.7553	4.57996	29.4625	0.095595	0.755086	3.17932	1.00720539979162e-13	1.79169	2.7498	0.352433	0.393819
Interval_291	1	36352220	36352831	Mir6898	ENSMUSG00000098680.1	miRNA	3768	TRUE	TRUE	Increased	No change	NA	Increased FOXC2	22.079	20.7553	4.57996	29.4625	0.095595	0.755086	3.17932	1.00720539979162e-13	5.26886	2.42536	NA	NA
Interval_291	1	36352220	36352831	Fer1l5	ENSMUSG00000037432.15	miRNA	19765	TRUE	TRUE	Increased	No change	No significant changes	Increased FOXC2	22.079	20.7553	4.57996	29.4625	0.095595	0.755086	3.17932	1.00720539979162e-13	0.0643676	0.128826	1.41496	0.0939824
Interval_292	1	36353936	36354151	Arid5a	ENSMUSG00000037447.16	miRNA	46290	TRUE	TRUE	No change	No change	Down-regulated	No significant changes	5.5533	NA	NA	NA	0.102428	1	0.747905	0.207139	25.7573	7.17367	-1.89125	8.09800513312999e-07
Interval_292	1	36353936	36354151	Kansl3	ENSMUSG00000010453.12	miRNA	15137	TRUE	TRUE	No change	No change	No significant changes	No significant changes	5.5533	NA	NA	NA	0.102428	1	0.747905	0.207139	1.79169	2.7498	0.352433	0.393819
Interval_292	1	36353936	36354151	Mir6898	ENSMUSG00000098680.1	miRNA	5286	TRUE	TRUE	No change	No change	NA	No significant changes	5.5533	NA	NA	NA	0.102428	1	0.747905	0.207139	5.26886	2.42536	NA	NA
Interval_292	1	36353936	36354151	Fer1l5	ENSMUSG00000037432.15	miRNA	18247	TRUE	TRUE	No change	No change	No significant changes	No significant changes	5.5533	NA	NA	NA	0.102428	1	0.747905	0.207139	0.0643676	0.128826	1.41496	0.0939824
Interval_293	1	36355168	36355747	Arid5a	ENSMUSG00000037447.16	miRNA	47704	TRUE	TRUE	Increased	No change	Down-regulated	Increased FOXC2	23.7844	19.5654	NA	22.906	-0.115074	0.723285	4.32752	7.50573380155281e-10	25.7573	7.17367	-1.89125	8.09800513312999e-07
Interval_293	1	36355168	36355747	Kansl3	ENSMUSG00000010453.12	miRNA	13723	TRUE	TRUE	Increased	No change	No significant changes	Increased FOXC2	23.7844	19.5654	NA	22.906	-0.115074	0.723285	4.32752	7.50573380155281e-10	1.79169	2.7498	0.352433	0.393819
Interval_293	1	36355168	36355747	Mir6898	ENSMUSG00000098680.1	miRNA	6700	TRUE	TRUE	Increased	No change	NA	Increased FOXC2	23.7844	19.5654	NA	22.906	-0.115074	0.723285	4.32752	7.50573380155281e-10	5.26886	2.42536	NA	NA
Interval_293	1	36355168	36355747	Fer1l5	ENSMUSG00000037432.15	miRNA	16833	TRUE	TRUE	Increased	No change	No significant changes	Increased FOXC2	23.7844	19.5654	NA	22.906	-0.115074	0.723285	4.32752	7.50573380155281e-10	0.0643676	0.128826	1.41496	0.0939824
Interval_294	1	36356986	36357740	Arid5a	ENSMUSG00000037447.16	miRNA	49609	TRUE	TRUE	Increased	No change	Down-regulated	Increased FOXC2	21.8354	NA	4.97648	NA	0.281832	0.576056	2.73259	1.56837122089576e-08	25.7573	7.17367	-1.89125	8.09800513312999e-07
Interval_294	1	36356986	36357740	Kansl3	ENSMUSG00000010453.12	miRNA	11818	TRUE	TRUE	Increased	No change	No significant changes	Increased FOXC2	21.8354	NA	4.97648	NA	0.281832	0.576056	2.73259	1.56837122089576e-08	1.79169	2.7498	0.352433	0.393819
Interval_294	1	36356986	36357740	Mir6898	ENSMUSG00000098680.1	miRNA	8605	TRUE	TRUE	Increased	No change	NA	Increased FOXC2	21.8354	NA	4.97648	NA	0.281832	0.576056	2.73259	1.56837122089576e-08	5.26886	2.42536	NA	NA
Interval_294	1	36356986	36357740	Fer1l5	ENSMUSG00000037432.15	miRNA	14928	TRUE	TRUE	Increased	No change	No significant changes	Increased FOXC2	21.8354	NA	4.97648	NA	0.281832	0.576056	2.73259	1.56837122089576e-08	0.0643676	0.128826	1.41496	0.0939824
Interval_295	1	36368505	36369450	Kansl3	ENSMUSG00000010453.12	protein_coding	204	TRUE	TRUE	No change	No change	No significant changes	No significant changes	9.86837	23.0353	5.75089	14.4608	0.085932	0.779371	0.496387	0.170071	1.79169	2.7498	0.352433	0.393819
Interval_295	1	36368505	36369450	Mir6898	ENSMUSG00000098680.1	protein_coding	20219	TRUE	TRUE	No change	No change	NA	No significant changes	9.86837	23.0353	5.75089	14.4608	0.085932	0.779371	0.496387	0.170071	5.26886	2.42536	NA	NA
Interval_295	1	36368505	36369450	Fer1l5	ENSMUSG00000037432.15	protein_coding	3314	TRUE	TRUE	No change	No change	No significant changes	No significant changes	9.86837	23.0353	5.75089	14.4608	0.085932	0.779371	0.496387	0.170071	0.0643676	0.128826	1.41496	0.0939824
Interval_296	1	36397053	36397304	Kansl3	ENSMUSG00000010453.12	protein_coding	27998	TRUE	TRUE	No change	No change	No significant changes	No significant changes	5.5533	NA	NA	NA	-0.067258	1	1.35824	0.0621637	1.79169	2.7498	0.352433	0.393819
Interval_296	1	36397053	36397304	Mir6898	ENSMUSG00000098680.1	protein_coding	48421	TRUE	TRUE	No change	No change	NA	No significant changes	5.5533	NA	NA	NA	-0.067258	1	1.35824	0.0621637	5.26886	2.42536	NA	NA
Interval_296	1	36397053	36397304	Fer1l5	ENSMUSG00000037432.15	protein_coding	24888	TRUE	TRUE	No change	No change	No significant changes	No significant changes	5.5533	NA	NA	NA	-0.067258	1	1.35824	0.0621637	0.0643676	0.128826	1.41496	0.0939824
Interval_296	1	36397053	36397304	Lman2l	ENSMUSG00000001143.13	protein_coding	48092	TRUE	TRUE	No change	No change	No significant changes	No significant changes	5.5533	NA	NA	NA	-0.067258	1	1.35824	0.0621637	5.40305	7.08336	0.233773	0.409567
Interval_297	1	36424970	36425545	Lman2l	ENSMUSG00000001143.13	protein_coding	20013	TRUE	TRUE	Increased	Increased	No significant changes	Increased FOXC2 and WT1	30.4847	25.8696	17.953	6.23035	1.21664	0.00127615	1.08006	0.00460178	5.40305	7.08336	0.233773	0.409567
Interval_297	1	36424970	36425545	Cnnm4	ENSMUSG00000037408.10	protein_coding	46362	TRUE	TRUE	Increased	Increased	No significant changes	Increased FOXC2 and WT1	30.4847	25.8696	17.953	6.23035	1.21664	0.00127615	1.08006	0.00460178	0.0374702	0.0535762	-3.25911	0.395524
Interval_297	1	36424970	36425545	Gm37909	ENSMUSG00000104316.1	protein_coding	48694	TRUE	TRUE	Increased	Increased	NA	Increased FOXC2 and WT1	30.4847	25.8696	17.953	6.23035	1.21664	0.00127615	1.08006	0.00460178	0.0208871	0	NA	NA
Interval_298	1	36441249	36441450	Lman2l	ENSMUSG00000001143.13	protein_coding	3922	TRUE	TRUE	Increased	No change	No significant changes	Increased FOXC2	5.5533	NA	NA	NA	-0.0400549	0.952586	1.66673	0.0498966	5.40305	7.08336	0.233773	0.409567
Interval_298	1	36441249	36441450	Cnnm4	ENSMUSG00000037408.10	protein_coding	30271	TRUE	TRUE	Increased	No change	No significant changes	Increased FOXC2	5.5533	NA	NA	NA	-0.0400549	0.952586	1.66673	0.0498966	0.0374702	0.0535762	-3.25911	0.395524
Interval_298	1	36441249	36441450	Gm37909	ENSMUSG00000104316.1	protein_coding	32603	TRUE	TRUE	Increased	No change	NA	Increased FOXC2	5.5533	NA	NA	NA	-0.0400549	0.952586	1.66673	0.0498966	0.0208871	0	NA	NA
Interval_299	1	36444873	36445781	Lman2l	ENSMUSG00000001143.13	protein_coding	56	TRUE	TRUE	No change	No change	No significant changes	No significant changes	34.1497	46.8674	63.3152	33.3337	0.16621	0.493821	-0.529613	0.072671	5.40305	7.08336	0.233773	0.409567
Interval_299	1	36444873	36445781	Cnnm4	ENSMUSG00000037408.10	protein_coding	26293	TRUE	TRUE	No change	No change	No significant changes	No significant changes	34.1497	46.8674	63.3152	33.3337	0.16621	0.493821	-0.529613	0.072671	0.0374702	0.0535762	-3.25911	0.395524
Interval_299	1	36444873	36445781	Gm37909	ENSMUSG00000104316.1	protein_coding	28625	TRUE	TRUE	No change	No change	NA	No significant changes	34.1497	46.8674	63.3152	33.3337	0.16621	0.493821	-0.529613	0.072671	0.0208871	0	NA	NA
Interval_300	1	36469730	36470388	Lman2l	ENSMUSG00000001143.13	protein_coding	24788	TRUE	TRUE	Decreased	Increased	No significant changes	Decreased FOXC2 and increased WT1	NA	5.59181	5.51126	NA	4.40768	0.000315623	-2.62879	1.18573878363527e-06	5.40305	7.08336	0.233773	0.409567
Interval_300	1	36469730	36470388	Cnnm4	ENSMUSG00000037408.10	protein_coding	1561	TRUE	TRUE	Decreased	Increased	No significant changes	Decreased FOXC2 and increased WT1	NA	5.59181	5.51126	NA	4.40768	0.000315623	-2.62879	1.18573878363527e-06	0.0374702	0.0535762	-3.25911	0.395524
Interval_300	1	36469730	36470388	Gm37909	ENSMUSG00000104316.1	protein_coding	3893	TRUE	TRUE	Decreased	Increased	NA	Decreased FOXC2 and increased WT1	NA	5.59181	5.51126	NA	4.40768	0.000315623	-2.62879	1.18573878363527e-06	0.0208871	0	NA	NA
Interval_300	1	36469730	36470388	AC084391.1	NA	protein_coding	36503	TRUE	TRUE	Decreased	Increased	NA	Decreased FOXC2 and increased WT1	NA	5.59181	5.51126	NA	4.40768	0.000315623	-2.62879	1.18573878363527e-06	NA	NA	NA	NA
Interval_300	1	36469730	36470388	Cnnm3	ENSMUSG00000001138.13	protein_coding	41808	TRUE	TRUE	Decreased	Increased	No significant changes	Decreased FOXC2 and increased WT1	NA	5.59181	5.51126	NA	4.40768	0.000315623	-2.62879	1.18573878363527e-06	3.25899	7.36492	0.988306	0.430123
Interval_301	1	36471051	36471588	Lman2l	ENSMUSG00000001143.13	protein_coding	26048	TRUE	TRUE	No change	No change	No significant changes	No significant changes	14.5805	14.7319	7.86493	19.9834	0.0390951	0.917876	0.584529	0.158668	5.40305	7.08336	0.233773	0.409567
Interval_301	1	36471051	36471588	Cnnm4	ENSMUSG00000037408.10	protein_coding	301	TRUE	TRUE	No change	No change	No significant changes	No significant changes	14.5805	14.7319	7.86493	19.9834	0.0390951	0.917876	0.584529	0.158668	0.0374702	0.0535762	-3.25911	0.395524
Interval_301	1	36471051	36471588	Gm37909	ENSMUSG00000104316.1	protein_coding	2633	TRUE	TRUE	No change	No change	NA	No significant changes	14.5805	14.7319	7.86493	19.9834	0.0390951	0.917876	0.584529	0.158668	0.0208871	0	NA	NA
Interval_301	1	36471051	36471588	AC084391.1	NA	protein_coding	35243	TRUE	TRUE	No change	No change	NA	No significant changes	14.5805	14.7319	7.86493	19.9834	0.0390951	0.917876	0.584529	0.158668	NA	NA	NA	NA
Interval_301	1	36471051	36471588	Cnnm3	ENSMUSG00000001138.13	protein_coding	40548	TRUE	TRUE	No change	No change	No significant changes	No significant changes	14.5805	14.7319	7.86493	19.9834	0.0390951	0.917876	0.584529	0.158668	3.25899	7.36492	0.988306	0.430123
Interval_302	1	36471713	36471923	Lman2l	ENSMUSG00000001143.13	protein_coding	26547	TRUE	TRUE	No change	No change	No significant changes	No significant changes	4.33699	NA	NA	NA	-0.102513	0.867747	0.183235	0.746161	5.40305	7.08336	0.233773	0.409567
Interval_302	1	36471713	36471923	Cnnm4	ENSMUSG00000037408.10	protein_coding	198	TRUE	TRUE	No change	No change	No significant changes	No significant changes	4.33699	NA	NA	NA	-0.102513	0.867747	0.183235	0.746161	0.0374702	0.0535762	-3.25911	0.395524
Interval_302	1	36471713	36471923	Gm37909	ENSMUSG00000104316.1	protein_coding	2134	TRUE	TRUE	No change	No change	NA	No significant changes	4.33699	NA	NA	NA	-0.102513	0.867747	0.183235	0.746161	0.0208871	0	NA	NA
Interval_302	1	36471713	36471923	AC084391.1	NA	protein_coding	34744	TRUE	TRUE	No change	No change	NA	No significant changes	4.33699	NA	NA	NA	-0.102513	0.867747	0.183235	0.746161	NA	NA	NA	NA
Interval_302	1	36471713	36471923	Cnnm3	ENSMUSG00000001138.13	protein_coding	40049	TRUE	TRUE	No change	No change	No significant changes	No significant changes	4.33699	NA	NA	NA	-0.102513	0.867747	0.183235	0.746161	3.25899	7.36492	0.988306	0.430123
Interval_303	1	36492393	36492746	Lman2l	ENSMUSG00000001143.13	miRNA	47298	TRUE	TRUE	No change	No change	No significant changes	No significant changes	8.06679	NA	4.98984	NA	-0.097451	0.871074	0.163493	0.585444	5.40305	7.08336	0.233773	0.409567
Interval_303	1	36492393	36492746	Cnnm4	ENSMUSG00000037408.10	miRNA	20949	TRUE	TRUE	No change	No change	No significant changes	No significant changes	8.06679	NA	4.98984	NA	-0.097451	0.871074	0.163493	0.585444	0.0374702	0.0535762	-3.25911	0.395524
Interval_303	1	36492393	36492746	Gm37909	ENSMUSG00000104316.1	miRNA	18617	TRUE	TRUE	No change	No change	NA	No significant changes	8.06679	NA	4.98984	NA	-0.097451	0.871074	0.163493	0.585444	0.0208871	0	NA	NA
Interval_303	1	36492393	36492746	AC084391.1	NA	miRNA	13993	TRUE	TRUE	No change	No change	NA	No significant changes	8.06679	NA	4.98984	NA	-0.097451	0.871074	0.163493	0.585444	NA	NA	NA	NA
Interval_303	1	36492393	36492746	Cnnm3	ENSMUSG00000001138.13	miRNA	19298	TRUE	TRUE	No change	No change	No significant changes	No significant changes	8.06679	NA	4.98984	NA	-0.097451	0.871074	0.163493	0.585444	3.25899	7.36492	0.988306	0.430123
Interval_303	1	36492393	36492746	Ankrd23	ENSMUSG00000067653.12	miRNA	46789	TRUE	TRUE	No change	No change	NA	No significant changes	8.06679	NA	4.98984	NA	-0.097451	0.871074	0.163493	0.585444	1.29871	1.57093	NA	NA
Interval_304	1	36511397	36512053	Cnnm4	ENSMUSG00000037408.10	miRNA	40105	TRUE	TRUE	No change	No change	No significant changes	No significant changes	13.626	9.60555	11.9461	15.8826	-0.225406	0.475402	0.409621	0.189406	0.0374702	0.0535762	-3.25911	0.395524
Interval_304	1	36511397	36512053	Gm37909	ENSMUSG00000104316.1	miRNA	37773	TRUE	TRUE	No change	No change	NA	No significant changes	13.626	9.60555	11.9461	15.8826	-0.225406	0.475402	0.409621	0.189406	0.0208871	0	NA	NA
Interval_304	1	36511397	36512053	AC084391.1	NA	miRNA	5163	TRUE	TRUE	No change	No change	NA	No significant changes	13.626	9.60555	11.9461	15.8826	-0.225406	0.475402	0.409621	0.189406	NA	NA	NA	NA
Interval_304	1	36511397	36512053	Cnnm3	ENSMUSG00000001138.13	miRNA	142	TRUE	TRUE	No change	No change	No significant changes	No significant changes	13.626	9.60555	11.9461	15.8826	-0.225406	0.475402	0.409621	0.189406	3.25899	7.36492	0.988306	0.430123
Interval_304	1	36511397	36512053	Ankrd23	ENSMUSG00000067653.12	miRNA	27633	TRUE	TRUE	No change	No change	NA	No significant changes	13.626	9.60555	11.9461	15.8826	-0.225406	0.475402	0.409621	0.189406	1.29871	1.57093	NA	NA
Interval_304	1	36511397	36512053	Ankrd39	ENSMUSG00000079610.9	miRNA	35494	TRUE	TRUE	No change	No change	No significant changes	No significant changes	13.626	9.60555	11.9461	15.8826	-0.225406	0.475402	0.409621	0.189406	8.77706	9.35334	0.43551	0.357273
Interval_304	1	36511397	36512053	Sema4c	ENSMUSG00000026121.13	miRNA	46624	TRUE	TRUE	No change	No change	No significant changes	No significant changes	13.626	9.60555	11.9461	15.8826	-0.225406	0.475402	0.409621	0.189406	1.37488	2.27092	0.543279	0.384206
Interval_304	1	36511397	36512053	D430040D24Rik	ENSMUSG00000087589.3	miRNA	46634	TRUE	TRUE	No change	No change	No significant changes	No significant changes	13.626	9.60555	11.9461	15.8826	-0.225406	0.475402	0.409621	0.189406	0.0505751	0.0165361	-0.150112	0.965425
Interval_305	1	36539209	36539521	AC084391.1	NA	protein_coding	32803	TRUE	TRUE	No change	No change	NA	No significant changes	4.972	NA	4.26711	NA	-0.0212253	0.977495	-0.0814603	0.848594	NA	NA	NA	NA
Interval_305	1	36539209	36539521	Cnnm3	ENSMUSG00000001138.13	protein_coding	27498	TRUE	TRUE	No change	No change	No significant changes	No significant changes	4.972	NA	4.26711	NA	-0.0212253	0.977495	-0.0814603	0.848594	3.25899	7.36492	0.988306	0.430123
Interval_305	1	36539209	36539521	Ankrd23	ENSMUSG00000067653.12	protein_coding	7	TRUE	TRUE	No change	No change	NA	No significant changes	4.972	NA	4.26711	NA	-0.0212253	0.977495	-0.0814603	0.848594	1.29871	1.57093	NA	NA
Interval_305	1	36539209	36539521	Ankrd39	ENSMUSG00000079610.9	protein_coding	7854	TRUE	TRUE	No change	No change	No significant changes	No significant changes	4.972	NA	4.26711	NA	-0.0212253	0.977495	-0.0814603	0.848594	8.77706	9.35334	0.43551	0.357273
Interval_305	1	36539209	36539521	Sema4c	ENSMUSG00000026121.13	protein_coding	18984	TRUE	TRUE	No change	No change	No significant changes	No significant changes	4.972	NA	4.26711	NA	-0.0212253	0.977495	-0.0814603	0.848594	1.37488	2.27092	0.543279	0.384206
Interval_305	1	36539209	36539521	D430040D24Rik	ENSMUSG00000087589.3	protein_coding	18994	TRUE	TRUE	No change	No change	No significant changes	No significant changes	4.972	NA	4.26711	NA	-0.0212253	0.977495	-0.0814603	0.848594	0.0505751	0.0165361	-0.150112	0.965425
Interval_306	1	36547040	36547533	AC084391.1	NA	protein_coding	40724	TRUE	TRUE	No change	No change	NA	No significant changes	4.98531	4.85731	6.9372	4.09128	0.311154	0.509995	-0.0732135	0.812626	NA	NA	NA	NA
Interval_306	1	36547040	36547533	Cnnm3	ENSMUSG00000001138.13	protein_coding	35419	TRUE	TRUE	No change	No change	No significant changes	No significant changes	4.98531	4.85731	6.9372	4.09128	0.311154	0.509995	-0.0732135	0.812626	3.25899	7.36492	0.988306	0.430123
Interval_306	1	36547040	36547533	Ankrd23	ENSMUSG00000067653.12	protein_coding	7928	TRUE	TRUE	No change	No change	NA	No significant changes	4.98531	4.85731	6.9372	4.09128	0.311154	0.509995	-0.0732135	0.812626	1.29871	1.57093	NA	NA
Interval_306	1	36547040	36547533	Ankrd39	ENSMUSG00000079610.9	protein_coding	67	TRUE	TRUE	No change	No change	No significant changes	No significant changes	4.98531	4.85731	6.9372	4.09128	0.311154	0.509995	-0.0732135	0.812626	8.77706	9.35334	0.43551	0.357273
Interval_306	1	36547040	36547533	Sema4c	ENSMUSG00000026121.13	protein_coding	11063	TRUE	TRUE	No change	No change	No significant changes	No significant changes	4.98531	4.85731	6.9372	4.09128	0.311154	0.509995	-0.0732135	0.812626	1.37488	2.27092	0.543279	0.384206
Interval_306	1	36547040	36547533	D430040D24Rik	ENSMUSG00000087589.3	protein_coding	11073	TRUE	TRUE	No change	No change	No significant changes	No significant changes	4.98531	4.85731	6.9372	4.09128	0.311154	0.509995	-0.0732135	0.812626	0.0505751	0.0165361	-0.150112	0.965425
Interval_307	1	36555811	36557438	Cnnm3	ENSMUSG00000001138.13	protein_coding	44758	TRUE	TRUE	No change	No change	No significant changes	No significant changes	11.0769	15.8866	13.6044;3.39605	20.6637	-0.112659	0.678344	0.513185	0.0973686	3.25899	7.36492	0.988306	0.430123
Interval_307	1	36555811	36557438	Ankrd23	ENSMUSG00000067653.12	protein_coding	17267	TRUE	TRUE	No change	No change	NA	No significant changes	11.0769	15.8866	13.6044;3.39605	20.6637	-0.112659	0.678344	0.513185	0.0973686	1.29871	1.57093	NA	NA
Interval_307	1	36555811	36557438	Ankrd39	ENSMUSG00000079610.9	protein_coding	9406	TRUE	TRUE	No change	No change	No significant changes	No significant changes	11.0769	15.8866	13.6044;3.39605	20.6637	-0.112659	0.678344	0.513185	0.0973686	8.77706	9.35334	0.43551	0.357273
Interval_307	1	36555811	36557438	Sema4c	ENSMUSG00000026121.13	protein_coding	1724	TRUE	TRUE	No change	No change	No significant changes	No significant changes	11.0769	15.8866	13.6044;3.39605	20.6637	-0.112659	0.678344	0.513185	0.0973686	1.37488	2.27092	0.543279	0.384206
Interval_307	1	36555811	36557438	D430040D24Rik	ENSMUSG00000087589.3	protein_coding	1734	TRUE	TRUE	No change	No change	No significant changes	No significant changes	11.0769	15.8866	13.6044;3.39605	20.6637	-0.112659	0.678344	0.513185	0.0973686	0.0505751	0.0165361	-0.150112	0.965425
Interval_307	1	36555811	36557438	Gm6428	ENSMUSG00000089906.1	protein_coding	45177	FALSE	TRUE	No change	No change	NA	No significant changes	11.0769	15.8866	13.6044;3.39605	20.6637	-0.112659	0.678344	0.513185	0.0973686	14.2116	14.6208	NA	NA
Interval_308	1	36557491	36558404	Cnnm3	ENSMUSG00000001138.13	processed_transcript	46080	TRUE	TRUE	No change	No change	No significant changes	No significant changes	12.5314	9.38985	9.24457	13.9666	-0.426777	0.203482	0.152475	0.545734	3.25899	7.36492	0.988306	0.430123
Interval_308	1	36557491	36558404	Ankrd23	ENSMUSG00000067653.12	processed_transcript	18589	TRUE	TRUE	No change	No change	NA	No significant changes	12.5314	9.38985	9.24457	13.9666	-0.426777	0.203482	0.152475	0.545734	1.29871	1.57093	NA	NA
Interval_308	1	36557491	36558404	Ankrd39	ENSMUSG00000079610.9	processed_transcript	10728	TRUE	TRUE	No change	No change	No significant changes	No significant changes	12.5314	9.38985	9.24457	13.9666	-0.426777	0.203482	0.152475	0.545734	8.77706	9.35334	0.43551	0.357273
Interval_308	1	36557491	36558404	Sema4c	ENSMUSG00000026121.13	processed_transcript	402	TRUE	TRUE	No change	No change	No significant changes	No significant changes	12.5314	9.38985	9.24457	13.9666	-0.426777	0.203482	0.152475	0.545734	1.37488	2.27092	0.543279	0.384206
Interval_308	1	36557491	36558404	D430040D24Rik	ENSMUSG00000087589.3	processed_transcript	412	TRUE	TRUE	No change	No change	No significant changes	No significant changes	12.5314	9.38985	9.24457	13.9666	-0.426777	0.203482	0.152475	0.545734	0.0505751	0.0165361	-0.150112	0.965425
Interval_308	1	36557491	36558404	Gm6428	ENSMUSG00000089906.1	processed_transcript	43855	FALSE	TRUE	No change	No change	NA	No significant changes	12.5314	9.38985	9.24457	13.9666	-0.426777	0.203482	0.152475	0.545734	14.2116	14.6208	NA	NA
Interval_309	1	36564261	36564739	Ankrd23	ENSMUSG00000067653.12	processed_transcript	25142	TRUE	TRUE	Increased	No change	NA	Increased FOXC2	14.5837	5.50449	NA	4.54976	0.169792	0.697401	2.36862	0.00352639	1.29871	1.57093	NA	NA
Interval_309	1	36564261	36564739	Ankrd39	ENSMUSG00000079610.9	processed_transcript	17281	TRUE	TRUE	Increased	No change	No significant changes	Increased FOXC2	14.5837	5.50449	NA	4.54976	0.169792	0.697401	2.36862	0.00352639	8.77706	9.35334	0.43551	0.357273
Interval_309	1	36564261	36564739	Sema4c	ENSMUSG00000026121.13	processed_transcript	6151	TRUE	TRUE	Increased	No change	No significant changes	Increased FOXC2	14.5837	5.50449	NA	4.54976	0.169792	0.697401	2.36862	0.00352639	1.37488	2.27092	0.543279	0.384206
Interval_309	1	36564261	36564739	D430040D24Rik	ENSMUSG00000087589.3	processed_transcript	6141	TRUE	TRUE	Increased	No change	No significant changes	Increased FOXC2	14.5837	5.50449	NA	4.54976	0.169792	0.697401	2.36862	0.00352639	0.0505751	0.0165361	-0.150112	0.965425
Interval_309	1	36564261	36564739	Gm6428	ENSMUSG00000089906.1	processed_transcript	37302	FALSE	TRUE	Increased	No change	NA	Increased FOXC2	14.5837	5.50449	NA	4.54976	0.169792	0.697401	2.36862	0.00352639	14.2116	14.6208	NA	NA
Interval_310	1	36568372	36568620	Ankrd23	ENSMUSG00000067653.12	processed_transcript	29138	TRUE	TRUE	No change	No change	NA	No significant changes	4.18505	NA	NA	NA	0.138537	1	0.550717	0.370732	1.29871	1.57093	NA	NA
Interval_310	1	36568372	36568620	Ankrd39	ENSMUSG00000079610.9	processed_transcript	21277	TRUE	TRUE	No change	No change	No significant changes	No significant changes	4.18505	NA	NA	NA	0.138537	1	0.550717	0.370732	8.77706	9.35334	0.43551	0.357273
Interval_310	1	36568372	36568620	Sema4c	ENSMUSG00000026121.13	processed_transcript	10147	TRUE	TRUE	No change	No change	No significant changes	No significant changes	4.18505	NA	NA	NA	0.138537	1	0.550717	0.370732	1.37488	2.27092	0.543279	0.384206
Interval_310	1	36568372	36568620	D430040D24Rik	ENSMUSG00000087589.3	processed_transcript	10137	TRUE	TRUE	No change	No change	No significant changes	No significant changes	4.18505	NA	NA	NA	0.138537	1	0.550717	0.370732	0.0505751	0.0165361	-0.150112	0.965425
Interval_310	1	36568372	36568620	Gm6428	ENSMUSG00000089906.1	processed_transcript	33306	FALSE	TRUE	No change	No change	NA	No significant changes	4.18505	NA	NA	NA	0.138537	1	0.550717	0.370732	14.2116	14.6208	NA	NA
Interval_311	1	36569764	36569967	Ankrd23	ENSMUSG00000067653.12	processed_transcript	30508	TRUE	TRUE	Decreased	No change	NA	Decreased FOXC2	NA	NA	4.97648	NA	0.0614941	1	-1.87616	0.0187404	1.29871	1.57093	NA	NA
Interval_311	1	36569764	36569967	Ankrd39	ENSMUSG00000079610.9	processed_transcript	22647	TRUE	TRUE	Decreased	No change	No significant changes	Decreased FOXC2	NA	NA	4.97648	NA	0.0614941	1	-1.87616	0.0187404	8.77706	9.35334	0.43551	0.357273
Interval_311	1	36569764	36569967	Sema4c	ENSMUSG00000026121.13	processed_transcript	11517	TRUE	TRUE	Decreased	No change	No significant changes	Decreased FOXC2	NA	NA	4.97648	NA	0.0614941	1	-1.87616	0.0187404	1.37488	2.27092	0.543279	0.384206
Interval_311	1	36569764	36569967	D430040D24Rik	ENSMUSG00000087589.3	processed_transcript	11507	TRUE	TRUE	Decreased	No change	No significant changes	Decreased FOXC2	NA	NA	4.97648	NA	0.0614941	1	-1.87616	0.0187404	0.0505751	0.0165361	-0.150112	0.965425
Interval_311	1	36569764	36569967	Gm6428	ENSMUSG00000089906.1	processed_transcript	31936	FALSE	TRUE	Decreased	No change	NA	Decreased FOXC2	NA	NA	4.97648	NA	0.0614941	1	-1.87616	0.0187404	14.2116	14.6208	NA	NA
Interval_312	1	36570104	36570356	Ankrd23	ENSMUSG00000067653.12	processed_transcript	30872	TRUE	TRUE	No change	No change	NA	No significant changes	NA	4.03275	5.23462	NA	0.624747	0.266674	-0.347005	0.516597	1.29871	1.57093	NA	NA
Interval_312	1	36570104	36570356	Ankrd39	ENSMUSG00000079610.9	processed_transcript	23011	TRUE	TRUE	No change	No change	No significant changes	No significant changes	NA	4.03275	5.23462	NA	0.624747	0.266674	-0.347005	0.516597	8.77706	9.35334	0.43551	0.357273
Interval_312	1	36570104	36570356	Sema4c	ENSMUSG00000026121.13	processed_transcript	11881	TRUE	TRUE	No change	No change	No significant changes	No significant changes	NA	4.03275	5.23462	NA	0.624747	0.266674	-0.347005	0.516597	1.37488	2.27092	0.543279	0.384206
Interval_312	1	36570104	36570356	D430040D24Rik	ENSMUSG00000087589.3	processed_transcript	11871	TRUE	TRUE	No change	No change	No significant changes	No significant changes	NA	4.03275	5.23462	NA	0.624747	0.266674	-0.347005	0.516597	0.0505751	0.0165361	-0.150112	0.965425
Interval_312	1	36570104	36570356	Gm6428	ENSMUSG00000089906.1	processed_transcript	31572	FALSE	TRUE	No change	No change	NA	No significant changes	NA	4.03275	5.23462	NA	0.624747	0.266674	-0.347005	0.516597	14.2116	14.6208	NA	NA
Interval_313	1	36571747	36572013	Ankrd23	ENSMUSG00000067653.12	processed_transcript	32522	TRUE	TRUE	No change	No change	NA	No significant changes	NA	NA	4.92116	NA	0	1	-0.450128	0.43708	1.29871	1.57093	NA	NA
Interval_313	1	36571747	36572013	Ankrd39	ENSMUSG00000079610.9	processed_transcript	24661	TRUE	TRUE	No change	No change	No significant changes	No significant changes	NA	NA	4.92116	NA	0	1	-0.450128	0.43708	8.77706	9.35334	0.43551	0.357273
Interval_313	1	36571747	36572013	Sema4c	ENSMUSG00000026121.13	processed_transcript	13531	TRUE	TRUE	No change	No change	No significant changes	No significant changes	NA	NA	4.92116	NA	0	1	-0.450128	0.43708	1.37488	2.27092	0.543279	0.384206
Interval_313	1	36571747	36572013	D430040D24Rik	ENSMUSG00000087589.3	processed_transcript	13521	TRUE	TRUE	No change	No change	No significant changes	No significant changes	NA	NA	4.92116	NA	0	1	-0.450128	0.43708	0.0505751	0.0165361	-0.150112	0.965425
Interval_313	1	36571747	36572013	Gm6428	ENSMUSG00000089906.1	processed_transcript	29922	FALSE	TRUE	No change	No change	NA	No significant changes	NA	NA	4.92116	NA	0	1	-0.450128	0.43708	14.2116	14.6208	NA	NA
Interval_314	1	36580404	36580866	Ankrd23	ENSMUSG00000067653.12	protein_coding	41277	TRUE	TRUE	Increased	No change	NA	Increased FOXC2	7.19519	NA	NA	4.15905	-0.224024	0.650422	1.30532	0.0202178	1.29871	1.57093	NA	NA
Interval_314	1	36580404	36580866	Ankrd39	ENSMUSG00000079610.9	protein_coding	33416	TRUE	TRUE	Increased	No change	No significant changes	Increased FOXC2	7.19519	NA	NA	4.15905	-0.224024	0.650422	1.30532	0.0202178	8.77706	9.35334	0.43551	0.357273
Interval_314	1	36580404	36580866	Sema4c	ENSMUSG00000026121.13	protein_coding	22286	TRUE	TRUE	Increased	No change	No significant changes	Increased FOXC2	7.19519	NA	NA	4.15905	-0.224024	0.650422	1.30532	0.0202178	1.37488	2.27092	0.543279	0.384206
Interval_314	1	36580404	36580866	D430040D24Rik	ENSMUSG00000087589.3	protein_coding	22276	TRUE	TRUE	Increased	No change	No significant changes	Increased FOXC2	7.19519	NA	NA	4.15905	-0.224024	0.650422	1.30532	0.0202178	0.0505751	0.0165361	-0.150112	0.965425
Interval_314	1	36580404	36580866	Gm6428	ENSMUSG00000089906.1	protein_coding	21167	FALSE	TRUE	Increased	No change	NA	Increased FOXC2	7.19519	NA	NA	4.15905	-0.224024	0.650422	1.30532	0.0202178	14.2116	14.6208	NA	NA
Interval_315	1	36603385	36603631	Sema4c	ENSMUSG00000026121.13	processed_pseudogene	45159	TRUE	TRUE	No change	No change	No significant changes	No significant changes	6.87214	NA	6.00903	NA	0.0402388	0.952534	0.187709	0.624662	1.37488	2.27092	0.543279	0.384206
Interval_315	1	36603385	36603631	D430040D24Rik	ENSMUSG00000087589.3	processed_pseudogene	45149	TRUE	TRUE	No change	No change	No significant changes	No significant changes	6.87214	NA	6.00903	NA	0.0402388	0.952534	0.187709	0.624662	0.0505751	0.0165361	-0.150112	0.965425
Interval_315	1	36603385	36603631	Gm6428	ENSMUSG00000089906.1	processed_pseudogene	1706	FALSE	TRUE	No change	No change	NA	No significant changes	6.87214	NA	6.00903	NA	0.0402388	0.952534	0.187709	0.624662	14.2116	14.6208	NA	NA
Interval_316	1	36691100	36691783	Fam178b	ENSMUSG00000046337.17	protein_coding	8259	TRUE	TRUE	No change	No change	No significant changes	No significant changes	12.4265	13.6618	22.2716	10.3456	0.313052	0.350584	-0.0118591	0.965119	0.113891	0.12676	-0.690141	0.890131
Interval_316	1	36691100	36691783	Cox5b	ENSMUSG00000061518.11	protein_coding	42	TRUE	TRUE	No change	No change	No significant changes	No significant changes	12.4265	13.6618	22.2716	10.3456	0.313052	0.350584	-0.0118591	0.965119	113.978	121.713	-0.17287	0.903396
Interval_316	1	36691100	36691783	Actr1b	ENSMUSG00000037351.9	protein_coding	22980	TRUE	TRUE	No change	No change	No significant changes	No significant changes	12.4265	13.6618	22.2716	10.3456	0.313052	0.350584	-0.0118591	0.965119	36.7184	33.0292	-0.255602	0.353459
Interval_316	1	36691100	36691783	4933424G06Rik	ENSMUSG00000102416.4	protein_coding	18761	TRUE	TRUE	No change	No change	No significant changes	No significant changes	12.4265	13.6618	22.2716	10.3456	0.313052	0.350584	-0.0118591	0.965119	0.00789824	0.0170077	2.84484	0.563618
Interval_317	1	36709643	36710303	Fam178b	ENSMUSG00000046337.17	protein_coding	26790	TRUE	TRUE	No change	No change	No significant changes	No significant changes	18.6303	19.4716	19.8866	10.1847	0.253062	0.414277	-0.0168961	0.953326	0.113891	0.12676	-0.690141	0.890131
Interval_317	1	36709643	36710303	Cox5b	ENSMUSG00000061518.11	protein_coding	18489	TRUE	TRUE	No change	No change	No significant changes	No significant changes	18.6303	19.4716	19.8866	10.1847	0.253062	0.414277	-0.0168961	0.953326	113.978	121.713	-0.17287	0.903396
Interval_317	1	36709643	36710303	Actr1b	ENSMUSG00000037351.9	protein_coding	4449	TRUE	TRUE	No change	No change	No significant changes	No significant changes	18.6303	19.4716	19.8866	10.1847	0.253062	0.414277	-0.0168961	0.953326	36.7184	33.0292	-0.255602	0.353459
Interval_317	1	36709643	36710303	4933424G06Rik	ENSMUSG00000102416.4	protein_coding	230	TRUE	TRUE	No change	No change	No significant changes	No significant changes	18.6303	19.4716	19.8866	10.1847	0.253062	0.414277	-0.0168961	0.953326	0.00789824	0.0170077	2.84484	0.563618
Interval_325	1	36914338	36914861	Tmem131	ENSMUSG00000026116.11	sense_intronic	25222	TRUE	TRUE	No change	No change	No significant changes	No significant changes	4.4587	5.09076	4.92116	5.4668	-0.0034153	0.996175	0.00435573	0.992057	0.192985	0.250423	0.216197	0.638853
Interval_325	1	36914338	36914861	Gm38115	ENSMUSG00000102930.1	sense_intronic	1939	TRUE	TRUE	No change	No change	No significant changes	No significant changes	4.4587	5.09076	4.92116	5.4668	-0.0034153	0.996175	0.00435573	0.992057	0.786273	0.623099	-1.01992	0.601568
Interval_325	1	36914338	36914861	F830112A20Rik	NA	sense_intronic	11748	TRUE	TRUE	No change	No change	NA	No significant changes	4.4587	5.09076	4.92116	5.4668	-0.0034153	0.996175	0.00435573	0.992057	NA	NA	NA	NA
Interval_325	1	36914338	36914861	Rpl12-ps1	ENSMUSG00000080054.3	sense_intronic	43827	FALSE	TRUE	No change	No change	NA	No significant changes	4.4587	5.09076	4.92116	5.4668	-0.0034153	0.996175	0.00435573	0.992057	158.06	200.919	NA	NA
Interval_326	1	36920055	36920668	Tmem131	ENSMUSG00000026116.11	sense_intronic	19461	TRUE	TRUE	Increased	No change	No significant changes	Increased FOXC2	11.4101	14.4753	8.76847	14.9973	-0.0110491	0.98209	1.16615	0.00377783	0.192985	0.250423	0.216197	0.638853
Interval_326	1	36920055	36920668	Gm38115	ENSMUSG00000102930.1	sense_intronic	3822	TRUE	TRUE	Increased	No change	No significant changes	Increased FOXC2	11.4101	14.4753	8.76847	14.9973	-0.0110491	0.98209	1.16615	0.00377783	0.786273	0.623099	-1.01992	0.601568
Interval_326	1	36920055	36920668	F830112A20Rik	NA	sense_intronic	5987	TRUE	TRUE	Increased	No change	NA	Increased FOXC2	11.4101	14.4753	8.76847	14.9973	-0.0110491	0.98209	1.16615	0.00377783	NA	NA	NA	NA
Interval_326	1	36920055	36920668	Rpl12-ps1	ENSMUSG00000080054.3	sense_intronic	38066	FALSE	TRUE	Increased	No change	NA	Increased FOXC2	11.4101	14.4753	8.76847	14.9973	-0.0110491	0.98209	1.16615	0.00377783	158.06	200.919	NA	NA
Interval_327	1	36928391	36928624	Tmem131	ENSMUSG00000026116.11	TEC	11315	TRUE	TRUE	No change	No change	No significant changes	No significant changes	5.24943	NA	NA	NA	-0.276986	0.605185	0.941368	0.130294	0.192985	0.250423	0.216197	0.638853
Interval_327	1	36928391	36928624	Gm38115	ENSMUSG00000102930.1	TEC	11968	TRUE	TRUE	No change	No change	No significant changes	No significant changes	5.24943	NA	NA	NA	-0.276986	0.605185	0.941368	0.130294	0.786273	0.623099	-1.01992	0.601568
Interval_327	1	36928391	36928624	F830112A20Rik	NA	TEC	2159	TRUE	TRUE	No change	No change	NA	No significant changes	5.24943	NA	NA	NA	-0.276986	0.605185	0.941368	0.130294	NA	NA	NA	NA
Interval_327	1	36928391	36928624	Rpl12-ps1	ENSMUSG00000080054.3	TEC	29920	FALSE	TRUE	No change	No change	NA	No significant changes	5.24943	NA	NA	NA	-0.276986	0.605185	0.941368	0.130294	158.06	200.919	NA	NA
Interval_328	1	36932339	36932638	Tmem131	ENSMUSG00000026116.11	TEC	7333	TRUE	TRUE	Increased	No change	No significant changes	Increased FOXC2	7.60567	NA	NA	NA	0.275522	0.596533	2.17575	0.00426816	0.192985	0.250423	0.216197	0.638853
Interval_328	1	36932339	36932638	Gm38115	ENSMUSG00000102930.1	TEC	15950	TRUE	TRUE	Increased	No change	No significant changes	Increased FOXC2	7.60567	NA	NA	NA	0.275522	0.596533	2.17575	0.00426816	0.786273	0.623099	-1.01992	0.601568
Interval_328	1	36932339	36932638	F830112A20Rik	NA	TEC	6141	TRUE	TRUE	Increased	No change	NA	Increased FOXC2	7.60567	NA	NA	NA	0.275522	0.596533	2.17575	0.00426816	NA	NA	NA	NA
Interval_328	1	36932339	36932638	Rpl12-ps1	ENSMUSG00000080054.3	TEC	25938	FALSE	TRUE	Increased	No change	NA	Increased FOXC2	7.60567	NA	NA	NA	0.275522	0.596533	2.17575	0.00426816	158.06	200.919	NA	NA
Interval_329	1	36933912	36934482	Tmem131	ENSMUSG00000026116.11	protein_coding	5625	TRUE	TRUE	Increased	No change	No significant changes	Increased FOXC2	24.4351	17.9083	7.55784	15.0787	-0.148263	0.691993	2.37732	4.70917076600063e-07	0.192985	0.250423	0.216197	0.638853
[truncated: 139,246 more rows]
