# Supplementary material for: FOXC2 and WT1 regulate transcriptional reprogramming during the podocyte response to injury
Source: JCI Insight. 2026 Jun 8;11(11):e190175. doi: 10.1172/jci.insight.190175 (PMC13313500; doi:10.1172/jci.insight.190175)
Supplement: Supplemental data set 3 [file jciinsight-11-190175-s314.xlsx]

## Sheet: Sheet1
	Aagab	alpha and gamma adaptin binding protein											ENSMUSG00000037257
	CD55	CD55 molecule											ENSMUSG00000026399
	CD59b	CD59b antigen											ENSMUSG00000068686
	Ddn	Dendrin											ENSMUSG00000059213
	E2f1	E2F transcription factor 1											ENSMUSG00000027490
	Efnb1	EphrinB1											ENSMUSG00000031217
	FoxC2	forkhead box C2											ENSMUSG00000046714
	Fbxo4	F-box protein 4											ENSMUSG00000022184
	FoxD1	forkhead box D1											ENSMUSG00000078302
	FoxL1	forkhead box L1											ENSMUSG00000097084
	Gja3	gap junction protein, alpha 3											ENSMUSG00000048582
	Itgb5	integrin beta 5											ENSMUSG00000022817
	Magi2	membrane associated guanylate kinase, WW and PDZ domain containing 2											ENSMUSG00000040003
	Marveld1	MARVEL (membrane-associating) domain containing 1											ENSMUSG00000044345
	Metrnl	meteorin, glial cell differentiation regulator-like											ENSMUSG00000039208
	Npnt	nephronectin											ENSMUSG00000040998
	P3h4	prolyl 3-hydroxylase family member 4											ENSMUSG00000006931
	Prdx3	peroxiredoxin 3											ENSMUSG00000024997
	Prr5	proline rich 5 (renal)											ENSMUSG00000036106
	Pth1r	parathyroid hormone 1 receptor											ENSMUSG00000032492
	Qk	quaking, KH domain containing RNA binding											ENSMUSG00000062078
	Rassf10	Ras association (RalGDS/AF-6) domain family (N-terminal) member 10											ENSMUSG00000098132
	Rhpn1	rhophilin, Rho GTPase binding protein 1											ENSMUSG00000022580
	Sema3g	sema domain, immunoglobulin domain (Ig), short basic domain, secreted, (semaphorin) 3G											ENSMUSG00000021904
	Sft2d3	SFT2 domain containing 3											ENSMUSG00000044982
	Sirpa	signal-regulatory protein alpha											ENSMUSG00000037902
	Sod3	superoxide dismutase 3, extracellular											ENSMUSG00000072941
	Tdrd5	tudor domain containing 5											ENSMUSG00000060985
	Tyro3	TYRO3 protein tyrosine kinase 3											ENSMUSG00000027298
