# Supplementary material for: FOXC2 and WT1 regulate transcriptional reprogramming during the podocyte response to injury
Source: JCI Insight. 2026 Jun 8;11(11):e190175. doi: 10.1172/jci.insight.190175 (PMC13313500; doi:10.1172/jci.insight.190175)
Supplement: Supplemental data set 4 [file jciinsight-11-190175-s315.xlsx]

## Sheet: Column Description
Same columns used in all sheets
motif_alt_ID	Motif ID name
adj_p.value	Bonferroni corrected p-value reported by MEME AME
E.value	Expected number of random motifs that would be as enriched as this one
Analysis	How the primary sequences were defined
Controls	How the control sequences were defined
	*See MEME AME documentation for more details

## Sheet: Fig6D
motif_alt_ID	adj_p.value	E.value	Analysis	Controls
exex	5.42e-14	1.06e-10	Cobinding - Increased FOXC2 and Increased WT1	Increased WT1
LHX5	7.55e-14	1.48e-10	Cobinding - Increased FOXC2 and Increased WT1	Increased WT1
PHDP	1.14e-13	2.22e-10	Cobinding - Increased FOXC2 and Increased WT1	Increased WT1
VAX2	1.23e-13	2.4e-10	Cobinding - Increased FOXC2 and Increased WT1	Increased WT1
otp	1.32e-13	2.58e-10	Cobinding - Increased FOXC2 and Increased WT1	Increased WT1
mab-5	1.48e-13	2.89e-10	Cobinding - Increased FOXC2 and Increased WT1	Increased WT1
Lim3	1.63e-13	3.19e-10	Cobinding - Increased FOXC2 and Increased WT1	Increased WT1
DRGX	2.29e-13	4.47e-10	Cobinding - Increased FOXC2 and Increased WT1	Increased WT1
Hex	4.06e-13	7.93e-10	Cobinding - Increased FOXC2 and Increased WT1	Increased WT1
zen2	7.55e-13	1.48e-09	Cobinding - Increased FOXC2 and Increased WT1	Increased WT1
LMX1A	1.08e-12	2.11e-09	Cobinding - Increased FOXC2 and Increased WT1	Increased WT1
Atbf	1.13e-12	2.2e-09	Cobinding - Increased FOXC2 and Increased WT1	Increased WT1
repo	1.2e-12	2.35e-09	Cobinding - Increased FOXC2 and Increased WT1	Increased WT1
Mnx	1.27e-12	2.48e-09	Cobinding - Increased FOXC2 and Increased WT1	Increased WT1
UNCX	1.4e-12	2.74e-09	Cobinding - Increased FOXC2 and Increased WT1	Increased WT1
Lmx-b	1.41e-12	2.76e-09	Cobinding - Increased FOXC2 and Increased WT1	Increased WT1
SHOX	1.57e-12	3.06e-09	Cobinding - Increased FOXC2 and Increased WT1	Increased WT1
EMX1	1.65e-12	3.23e-09	Cobinding - Increased FOXC2 and Increased WT1	Increased WT1
ro	1.67e-12	3.27e-09	Cobinding - Increased FOXC2 and Increased WT1	Increased WT1
zfh-2	2.28e-12	4.46e-09	Cobinding - Increased FOXC2 and Increased WT1	Increased WT1
VSX1	2.62e-12	5.12e-09	Cobinding - Increased FOXC2 and Increased WT1	Increased WT1
TLX2	2.76e-12	5.4e-09	Cobinding - Increased FOXC2 and Increased WT1	Increased WT1
PHO2	2.97e-12	5.8e-09	Cobinding - Increased FOXC2 and Increased WT1	Increased WT1
mirr	2.97e-12	5.81e-09	Cobinding - Increased FOXC2 and Increased WT1	Increased WT1
Otp	3.13e-12	6.12e-09	Cobinding - Increased FOXC2 and Increased WT1	Increased WT1
unpg	3.29e-12	6.43e-09	Cobinding - Increased FOXC2 and Increased WT1	Increased WT1
PDX1	3.37e-12	6.58e-09	Cobinding - Increased FOXC2 and Increased WT1	Increased WT1
VAX1	3.98e-12	7.79e-09	Cobinding - Increased FOXC2 and Increased WT1	Increased WT1
lim-4	3.99e-12	7.8e-09	Cobinding - Increased FOXC2 and Increased WT1	Increased WT1
OdsH	4.3e-12	8.41e-09	Cobinding - Increased FOXC2 and Increased WT1	Increased WT1
lbl	4.43e-12	8.67e-09	Cobinding - Increased FOXC2 and Increased WT1	Increased WT1
CG9876	5.77e-12	1.13e-08	Cobinding - Increased FOXC2 and Increased WT1	Increased WT1
GSX1	6.02e-12	1.18e-08	Cobinding - Increased FOXC2 and Increased WT1	Increased WT1
Nk-3	7.84e-12	1.53e-08	Cobinding - Increased FOXC2 and Increased WT1	Increased WT1
Pph13	7.87e-12	1.54e-08	Cobinding - Increased FOXC2 and Increased WT1	Increased WT1
ALX3	7.88e-12	1.54e-08	Cobinding - Increased FOXC2 and Increased WT1	Increased WT1
Hnf1	8.21e-12	1.61e-08	Cobinding - Increased FOXC2 and Increased WT1	Increased WT1
NKX6-2	8.33e-12	1.63e-08	Cobinding - Increased FOXC2 and Increased WT1	Increased WT1
dsc-1	9.72e-12	1.9e-08	Cobinding - Increased FOXC2 and Increased WT1	Increased WT1
ara	1e-11	1.96e-08	Cobinding - Increased FOXC2 and Increased WT1	Increased WT1
E5	1.08e-11	2.11e-08	Cobinding - Increased FOXC2 and Increased WT1	Increased WT1
H2.0	1.27e-11	2.49e-08	Cobinding - Increased FOXC2 and Increased WT1	Increased WT1
Lhx4	1.27e-11	2.49e-08	Cobinding - Increased FOXC2 and Increased WT1	Increased WT1
lbe	1.29e-11	2.52e-08	Cobinding - Increased FOXC2 and Increased WT1	Increased WT1
NKX6-1	1.32e-11	2.59e-08	Cobinding - Increased FOXC2 and Increased WT1	Increased WT1
LBX1	1.42e-11	2.79e-08	Cobinding - Increased FOXC2 and Increased WT1	Increased WT1
PRRX1	1.46e-11	2.85e-08	Cobinding - Increased FOXC2 and Increased WT1	Increased WT1
VSX2	1.57e-11	3.08e-08	Cobinding - Increased FOXC2 and Increased WT1	Increased WT1
ESX1	1.66e-11	3.25e-08	Cobinding - Increased FOXC2 and Increased WT1	Increased WT1
HOXC8	1.7e-11	3.33e-08	Cobinding - Increased FOXC2 and Increased WT1	Increased WT1
MIXL1	1.72e-11	3.36e-08	Cobinding - Increased FOXC2 and Increased WT1	Increased WT1
mix-a	1.76e-11	3.44e-08	Cobinding - Increased FOXC2 and Increased WT1	Increased WT1
RAX2	2.12e-11	4.15e-08	Cobinding - Increased FOXC2 and Increased WT1	Increased WT1
FoxI-b	2.61e-11	5.11e-08	Cobinding - Increased FOXC2 and Increased WT1	Increased WT1
SATB1	2.69e-11	5.26e-08	Cobinding - Increased FOXC2 and Increased WT1	Increased WT1
CG15696-RA	2.91e-11	5.69e-08	Cobinding - Increased FOXC2 and Increased WT1	Increased WT1
HOXA10	3.18e-11	6.22e-08	Cobinding - Increased FOXC2 and Increased WT1	Increased WT1
Hox1	3.71e-11	7.25e-08	Cobinding - Increased FOXC2 and Increased WT1	Increased WT1
ap	5.05e-11	9.88e-08	Cobinding - Increased FOXC2 and Increased WT1	Increased WT1
Tlx	5.22e-11	1.02e-07	Cobinding - Increased FOXC2 and Increased WT1	Increased WT1
ZHD1	5.39e-11	1.05e-07	Cobinding - Increased FOXC2 and Increased WT1	Increased WT1
EN2	5.55e-11	1.09e-07	Cobinding - Increased FOXC2 and Increased WT1	Increased WT1
HOXA6	5.82e-11	1.14e-07	Cobinding - Increased FOXC2 and Increased WT1	Increased WT1
Shox2	6.01e-11	1.18e-07	Cobinding - Increased FOXC2 and Increased WT1	Increased WT1
PRRX2	6.78e-11	1.33e-07	Cobinding - Increased FOXC2 and Increased WT1	Increased WT1
Nkx3	6.82e-11	1.33e-07	Cobinding - Increased FOXC2 and Increased WT1	Increased WT1
Nobox	6.91e-11	1.35e-07	Cobinding - Increased FOXC2 and Increased WT1	Increased WT1
HOXA1	7.3e-11	1.43e-07	Cobinding - Increased FOXC2 and Increased WT1	Increased WT1
en	7.71e-11	1.51e-07	Cobinding - Increased FOXC2 and Increased WT1	Increased WT1
HGTX	9.32e-11	1.82e-07	Cobinding - Increased FOXC2 and Increased WT1	Increased WT1
RAX	9.41e-11	1.84e-07	Cobinding - Increased FOXC2 and Increased WT1	Increased WT1
CG32105	9.54e-11	1.87e-07	Cobinding - Increased FOXC2 and Increased WT1	Increased WT1
GBX2	9.88e-11	1.93e-07	Cobinding - Increased FOXC2 and Increased WT1	Increased WT1
Awh	9.95e-11	1.95e-07	Cobinding - Increased FOXC2 and Increased WT1	Increased WT1
LMX1B	1.03e-10	2.02e-07	Cobinding - Increased FOXC2 and Increased WT1	Increased WT1
CG11294	1.05e-10	2.05e-07	Cobinding - Increased FOXC2 and Increased WT1	Increased WT1
ISX	1.09e-10	2.14e-07	Cobinding - Increased FOXC2 and Increased WT1	Increased WT1
Dbx	1.15e-10	2.24e-07	Cobinding - Increased FOXC2 and Increased WT1	Increased WT1
HOXA7	1.16e-10	2.27e-07	Cobinding - Increased FOXC2 and Increased WT1	Increased WT1
Hox5	1.23e-10	2.41e-07	Cobinding - Increased FOXC2 and Increased WT1	Increased WT1
LHX9	1.24e-10	2.43e-07	Cobinding - Increased FOXC2 and Increased WT1	Increased WT1
CG18599	1.33e-10	2.59e-07	Cobinding - Increased FOXC2 and Increased WT1	Increased WT1
Vsx1	1.33e-10	2.6e-07	Cobinding - Increased FOXC2 and Increased WT1	Increased WT1
Rx	1.4e-10	2.75e-07	Cobinding - Increased FOXC2 and Increased WT1	Increased WT1
Emx	1.49e-10	2.91e-07	Cobinding - Increased FOXC2 and Increased WT1	Increased WT1
Foxj2	1.55e-10	3.03e-07	Cobinding - Increased FOXC2 and Increased WT1	Increased WT1
EN1	1.7e-10	3.32e-07	Cobinding - Increased FOXC2 and Increased WT1	Increased WT1
HOXB3	1.79e-10	3.5e-07	Cobinding - Increased FOXC2 and Increased WT1	Increased WT1
hbn	2.1e-10	4.1e-07	Cobinding - Increased FOXC2 and Increased WT1	Increased WT1
Arid3b	2.45e-10	4.79e-07	Cobinding - Increased FOXC2 and Increased WT1	Increased WT1
abd-A	2.47e-10	4.83e-07	Cobinding - Increased FOXC2 and Increased WT1	Increased WT1
Lim1	2.49e-10	4.86e-07	Cobinding - Increased FOXC2 and Increased WT1	Increased WT1
Uncx-b	2.95e-10	5.77e-07	Cobinding - Increased FOXC2 and Increased WT1	Increased WT1
Dlx3	3.06e-10	5.98e-07	Cobinding - Increased FOXC2 and Increased WT1	Increased WT1
Lhx3/4	3.41e-10	6.67e-07	Cobinding - Increased FOXC2 and Increased WT1	Increased WT1
Lhx8	3.49e-10	6.84e-07	Cobinding - Increased FOXC2 and Increased WT1	Increased WT1
fkh-2	3.58e-10	7.01e-07	Cobinding - Increased FOXC2 and Increased WT1	Increased WT1
Dlx-c	3.63e-10	7.1e-07	Cobinding - Increased FOXC2 and Increased WT1	Increased WT1
vab-7	3.93e-10	7.69e-07	Cobinding - Increased FOXC2 and Increased WT1	Increased WT1
Vsx2	4.07e-10	7.97e-07	Cobinding - Increased FOXC2 and Increased WT1	Increased WT1
ZHD6	4.38e-10	8.56e-07	Cobinding - Increased FOXC2 and Increased WT1	Increased WT1
LBX2	4.62e-10	9.03e-07	Cobinding - Increased FOXC2 and Increased WT1	Increased WT1
GBX1	4.79e-10	9.38e-07	Cobinding - Increased FOXC2 and Increased WT1	Increased WT1
al	4.89e-10	9.57e-07	Cobinding - Increased FOXC2 and Increased WT1	Increased WT1
Dll	5.58e-10	1.09e-06	Cobinding - Increased FOXC2 and Increased WT1	Increased WT1
FoxF	5.71e-10	1.12e-06	Cobinding - Increased FOXC2 and Increased WT1	Increased WT1
FOXB1	5.84e-10	1.14e-06	Cobinding - Increased FOXC2 and Increased WT1	Increased WT1
lab	6.11e-10	1.19e-06	Cobinding - Increased FOXC2 and Increased WT1	Increased WT1
MEOX2	6.36e-10	1.24e-06	Cobinding - Increased FOXC2 and Increased WT1	Increased WT1
Hmbox1	6.74e-10	1.32e-06	Cobinding - Increased FOXC2 and Increased WT1	Increased WT1
HESX1	7.07e-10	1.38e-06	Cobinding - Increased FOXC2 and Increased WT1	Increased WT1
HOXC4	7.37e-10	1.44e-06	Cobinding - Increased FOXC2 and Increased WT1	Increased WT1
EMX2	8.65e-10	1.69e-06	Cobinding - Increased FOXC2 and Increased WT1	Increased WT1
Msx	9.03e-10	1.77e-06	Cobinding - Increased FOXC2 and Increased WT1	Increased WT1
ind	9.3e-10	1.82e-06	Cobinding - Increased FOXC2 and Increased WT1	Increased WT1
Rax	9.42e-10	1.84e-06	Cobinding - Increased FOXC2 and Increased WT1	Increased WT1
caup	1.01e-09	1.98e-06	Cobinding - Increased FOXC2 and Increased WT1	Increased WT1
YOX1	1.16e-09	2.28e-06	Cobinding - Increased FOXC2 and Increased WT1	Increased WT1
FoxO	1.35e-09	2.64e-06	Cobinding - Increased FOXC2 and Increased WT1	Increased WT1
CG32532	1.44e-09	2.81e-06	Cobinding - Increased FOXC2 and Increased WT1	Increased WT1
Isx	1.46e-09	2.85e-06	Cobinding - Increased FOXC2 and Increased WT1	Increased WT1
CG4328-RA	1.51e-09	2.95e-06	Cobinding - Increased FOXC2 and Increased WT1	Increased WT1
DLX6	1.63e-09	3.2e-06	Cobinding - Increased FOXC2 and Increased WT1	Increased WT1
HOXB6	2.32e-09	4.54e-06	Cobinding - Increased FOXC2 and Increased WT1	Increased WT1
FOXD1	2.37e-09	4.64e-06	Cobinding - Increased FOXC2 and Increased WT1	Increased WT1
HCM1	2.6e-09	5.08e-06	Cobinding - Increased FOXC2 and Increased WT1	Increased WT1
Prop	2.92e-09	5.71e-06	Cobinding - Increased FOXC2 and Increased WT1	Increased WT1
Dlx4	2.97e-09	5.81e-06	Cobinding - Increased FOXC2 and Increased WT1	Increased WT1
ems	3.01e-09	5.9e-06	Cobinding - Increased FOXC2 and Increased WT1	Increased WT1
pb	3.04e-09	5.94e-06	Cobinding - Increased FOXC2 and Increased WT1	Increased WT1
HOXD3	3.06e-09	5.99e-06	Cobinding - Increased FOXC2 and Increased WT1	Increased WT1
HOXD4	3.13e-09	6.13e-06	Cobinding - Increased FOXC2 and Increased WT1	Increased WT1
eve	3.44e-09	6.73e-06	Cobinding - Increased FOXC2 and Increased WT1	Increased WT1
HHEX	3.66e-09	7.15e-06	Cobinding - Increased FOXC2 and Increased WT1	Increased WT1
POU6F1	3.69e-09	7.22e-06	Cobinding - Increased FOXC2 and Increased WT1	Increased WT1
PAX4	3.83e-09	7.48e-06	Cobinding - Increased FOXC2 and Increased WT1	Increased WT1
FOXL1	4.31e-09	8.43e-06	Cobinding - Increased FOXC2 and Increased WT1	Increased WT1
ZHD5	4.6e-09	9e-06	Cobinding - Increased FOXC2 and Increased WT1	Increased WT1
slou	4.68e-09	9.15e-06	Cobinding - Increased FOXC2 and Increased WT1	Increased WT1
FOXO4	4.88e-09	9.54e-06	Cobinding - Increased FOXC2 and Increased WT1	Increased WT1
MNX1	5.59e-09	1.09e-05	Cobinding - Increased FOXC2 and Increased WT1	Increased WT1
bsh	6.46e-09	1.26e-05	Cobinding - Increased FOXC2 and Increased WT1	Increased WT1
Dr	6.66e-09	1.3e-05	Cobinding - Increased FOXC2 and Increased WT1	Increased WT1
HOXA2	6.76e-09	1.32e-05	Cobinding - Increased FOXC2 and Increased WT1	Increased WT1
lms	6.88e-09	1.35e-05	Cobinding - Increased FOXC2 and Increased WT1	Increased WT1
HOXB4	7.3e-09	1.43e-05	Cobinding - Increased FOXC2 and Increased WT1	Increased WT1
ARGFX	8.07e-09	1.58e-05	Cobinding - Increased FOXC2 and Increased WT1	Increased WT1
lim-7	8.28e-09	1.62e-05	Cobinding - Increased FOXC2 and Increased WT1	Increased WT1
Hox3	8.88e-09	1.74e-05	Cobinding - Increased FOXC2 and Increased WT1	Increased WT1
FoxQ	9.54e-09	1.87e-05	Cobinding - Increased FOXC2 and Increased WT1	Increased WT1
HOXB2	1.07e-08	2.1e-05	Cobinding - Increased FOXC2 and Increased WT1	Increased WT1
HOXB7	1.1e-08	2.15e-05	Cobinding - Increased FOXC2 and Increased WT1	Increased WT1
MSX1	1.12e-08	2.18e-05	Cobinding - Increased FOXC2 and Increased WT1	Increased WT1
Meox	1.2e-08	2.34e-05	Cobinding - Increased FOXC2 and Increased WT1	Increased WT1
NK7.1	1.22e-08	2.39e-05	Cobinding - Increased FOXC2 and Increased WT1	Increased WT1
Lhx1	1.26e-08	2.47e-05	Cobinding - Increased FOXC2 and Increased WT1	Increased WT1
FOXO6	1.38e-08	2.69e-05	Cobinding - Increased FOXC2 and Increased WT1	Increased WT1
Alx1	1.43e-08	2.8e-05	Cobinding - Increased FOXC2 and Increased WT1	Increased WT1
FOXA1	1.45e-08	2.83e-05	Cobinding - Increased FOXC2 and Increased WT1	Increased WT1
NOTO	1.45e-08	2.83e-05	Cobinding - Increased FOXC2 and Increased WT1	Increased WT1
MSX2	1.5e-08	2.94e-05	Cobinding - Increased FOXC2 and Increased WT1	Increased WT1
Ubx	1.53e-08	2.98e-05	Cobinding - Increased FOXC2 and Increased WT1	Increased WT1
Dlx-b	1.68e-08	3.29e-05	Cobinding - Increased FOXC2 and Increased WT1	Increased WT1
FOXC1	1.8e-08	3.53e-05	Cobinding - Increased FOXC2 and Increased WT1	Increased WT1
Hox4	1.84e-08	3.6e-05	Cobinding - Increased FOXC2 and Increased WT1	Increased WT1
Noto	2.01e-08	3.93e-05	Cobinding - Increased FOXC2 and Increased WT1	Increased WT1
FOXP3	2.15e-08	4.2e-05	Cobinding - Increased FOXC2 and Increased WT1	Increased WT1
unc-4	2.19e-08	4.28e-05	Cobinding - Increased FOXC2 and Increased WT1	Increased WT1
FOXC2	2.53e-08	4.96e-05	Cobinding - Increased FOXC2 and Increased WT1	Increased WT1
NCU00019	2.66e-08	5.21e-05	Cobinding - Increased FOXC2 and Increased WT1	Increased WT1
KAN1	2.7e-08	5.27e-05	Cobinding - Increased FOXC2 and Increased WT1	Increased WT1
GSX2	2.89e-08	5.65e-05	Cobinding - Increased FOXC2 and Increased WT1	Increased WT1
Msx3	3.58e-08	7.01e-05	Cobinding - Increased FOXC2 and Increased WT1	Increased WT1
zen	3.6e-08	7.04e-05	Cobinding - Increased FOXC2 and Increased WT1	Increased WT1
slp1	4.03e-08	7.89e-05	Cobinding - Increased FOXC2 and Increased WT1	Increased WT1
AT2G38300	4.12e-08	8.05e-05	Cobinding - Increased FOXC2 and Increased WT1	Increased WT1
Antp	4.55e-08	8.9e-05	Cobinding - Increased FOXC2 and Increased WT1	Increased WT1
MEOX1	4.94e-08	9.65e-05	Cobinding - Increased FOXC2 and Increased WT1	Increased WT1
DLX1	5.54e-08	0.000108	Cobinding - Increased FOXC2 and Increased WT1	Increased WT1
Foxl2	6.33e-08	0.000124	Cobinding - Increased FOXC2 and Increased WT1	Increased WT1
ZHD10	7.38e-08	0.000144	Cobinding - Increased FOXC2 and Increased WT1	Increased WT1
FOXG1	7.6e-08	0.000149	Cobinding - Increased FOXC2 and Increased WT1	Increased WT1
ATHB-23	8.02e-08	0.000157	Cobinding - Increased FOXC2 and Increased WT1	Increased WT1
Abd-B	8.04e-08	0.000157	Cobinding - Increased FOXC2 and Increased WT1	Increased WT1
Hmx	1.03e-07	0.000202	Cobinding - Increased FOXC2 and Increased WT1	Increased WT1
Dfd	1.05e-07	0.000204	Cobinding - Increased FOXC2 and Increased WT1	Increased WT1
BSX	1.27e-07	0.000249	Cobinding - Increased FOXC2 and Increased WT1	Increased WT1
LHX6	1.29e-07	0.000251	Cobinding - Increased FOXC2 and Increased WT1	Increased WT1
AT1G14600	1.36e-07	0.000267	Cobinding - Increased FOXC2 and Increased WT1	Increased WT1
FOXK1	1.38e-07	0.00027	Cobinding - Increased FOXC2 and Increased WT1	Increased WT1
HDG11	1.41e-07	0.000276	Cobinding - Increased FOXC2 and Increased WT1	Increased WT1
Foxf1	1.5e-07	0.000294	Cobinding - Increased FOXC2 and Increased WT1	Increased WT1
ftz	1.67e-07	0.000328	Cobinding - Increased FOXC2 and Increased WT1	Increased WT1
FoxI-c	2.12e-07	0.000414	Cobinding - Increased FOXC2 and Increased WT1	Increased WT1
Arx	2.24e-07	0.000438	Cobinding - Increased FOXC2 and Increased WT1	Increased WT1
inv	2.71e-07	0.00053	Cobinding - Increased FOXC2 and Increased WT1	Increased WT1
Foxq1	2.9e-07	0.000568	Cobinding - Increased FOXC2 and Increased WT1	Increased WT1
btn	2.97e-07	0.00058	Cobinding - Increased FOXC2 and Increased WT1	Increased WT1
Foxo3	3.4e-07	0.000665	Cobinding - Increased FOXC2 and Increased WT1	Increased WT1
FOXI1	3.53e-07	0.000691	Cobinding - Increased FOXC2 and Increased WT1	Increased WT1
HOXB8	3.56e-07	0.000696	Cobinding - Increased FOXC2 and Increased WT1	Increased WT1
Scr	3.95e-07	0.000772	Cobinding - Increased FOXC2 and Increased WT1	Increased WT1
Gsx	4.11e-07	0.000805	Cobinding - Increased FOXC2 and Increased WT1	Increased WT1
FKH2	4.83e-07	0.000946	Cobinding - Increased FOXC2 and Increased WT1	Increased WT1
Dlx5	5.11e-07	0.001	Cobinding - Increased FOXC2 and Increased WT1	Increased WT1
Foxo1	5.25e-07	0.00103	Cobinding - Increased FOXC2 and Increased WT1	Increased WT1
Alx4	5.27e-07	0.00103	Cobinding - Increased FOXC2 and Increased WT1	Increased WT1
FOXA3	5.3e-07	0.00104	Cobinding - Increased FOXC2 and Increased WT1	Increased WT1
Bsx	5.54e-07	0.00108	Cobinding - Increased FOXC2 and Increased WT1	Increased WT1
Arid3a	5.7e-07	0.00112	Cobinding - Increased FOXC2 and Increased WT1	Increased WT1
Arid5a	6.33e-07	0.00124	Cobinding - Increased FOXC2 and Increased WT1	Increased WT1
daf-16	6.56e-07	0.00128	Cobinding - Increased FOXC2 and Increased WT1	Increased WT1
AHL20	8.96e-07	0.00175	Cobinding - Increased FOXC2 and Increased WT1	Increased WT1
FOXK2	9.05e-07	0.00177	Cobinding - Increased FOXC2 and Increased WT1	Increased WT1
C15	1.06e-06	0.00207	Cobinding - Increased FOXC2 and Increased WT1	Increased WT1
FoxE	1.49e-06	0.00291	Cobinding - Increased FOXC2 and Increased WT1	Increased WT1
FoxL2	1.49e-06	0.00292	Cobinding - Increased FOXC2 and Increased WT1	Increased WT1
CG11085	1.71e-06	0.00334	Cobinding - Increased FOXC2 and Increased WT1	Increased WT1
tup	1.84e-06	0.0036	Cobinding - Increased FOXC2 and Increased WT1	Increased WT1
FOXE1	3e-06	0.00587	Cobinding - Increased FOXC2 and Increased WT1	Increased WT1
HOXD8	3.2e-06	0.00627	Cobinding - Increased FOXC2 and Increased WT1	Increased WT1
LHX2	3.61e-06	0.00706	Cobinding - Increased FOXC2 and Increased WT1	Increased WT1
YAP5	3.86e-06	0.00754	Cobinding - Increased FOXC2 and Increased WT1	Increased WT1
FOXP1	4.42e-06	0.00864	Cobinding - Increased FOXC2 and Increased WT1	Increased WT1
FoxK	4.82e-06	0.00943	Cobinding - Increased FOXC2 and Increased WT1	Increased WT1
FoxM	5.17e-06	0.0101	Cobinding - Increased FOXC2 and Increased WT1	Increased WT1
Foxj3	5.33e-06	0.0104	Cobinding - Increased FOXC2 and Increased WT1	Increased WT1
Dlx2	5.38e-06	0.0105	Cobinding - Increased FOXC2 and Increased WT1	Increased WT1
HOXA5	6.09e-06	0.0119	Cobinding - Increased FOXC2 and Increased WT1	Increased WT1
AT2G40260	8.12e-06	0.0159	Cobinding - Increased FOXC2 and Increased WT1	Increased WT1
CG34031	8.29e-06	0.0162	Cobinding - Increased FOXC2 and Increased WT1	Increased WT1
FoxD-b	9.41e-06	0.0184	Cobinding - Increased FOXC2 and Increased WT1	Increased WT1
BARX1	9.86e-06	0.0193	Cobinding - Increased FOXC2 and Increased WT1	Increased WT1
ZHD9	1.28e-05	0.0251	Cobinding - Increased FOXC2 and Increased WT1	Increased WT1
ZBTB18	1.42e-05	0.0278	Cobinding - Increased FOXC2 and Increased WT1	Increased WT1
EVX2	1.46e-05	0.0285	Cobinding - Increased FOXC2 and Increased WT1	Increased WT1
PROP1	1.56e-05	0.0305	Cobinding - Increased FOXC2 and Increased WT1	Increased WT1
FOXD3	1.63e-05	0.0318	Cobinding - Increased FOXC2 and Increased WT1	Increased WT1
FoxA-b	1.64e-05	0.0321	Cobinding - Increased FOXC2 and Increased WT1	Increased WT1
pha-4	1.81e-05	0.0354	Cobinding - Increased FOXC2 and Increased WT1	Increased WT1
FOXA2	1.91e-05	0.0373	Cobinding - Increased FOXC2 and Increased WT1	Increased WT1
Nk-1	1.93e-05	0.0377	Cobinding - Increased FOXC2 and Increased WT1	Increased WT1
EVX1	2.09e-05	0.0409	Cobinding - Increased FOXC2 and Increased WT1	Increased WT1
PHOX2A	2.22e-05	0.0435	Cobinding - Increased FOXC2 and Increased WT1	Increased WT1
FoxI-a	2.28e-05	0.0445	Cobinding - Increased FOXC2 and Increased WT1	Increased WT1
PHOX2B	3.07e-05	0.06	Cobinding - Increased FOXC2 and Increased WT1	Increased WT1
HOXA4	3.83e-05	0.075	Cobinding - Increased FOXC2 and Increased WT1	Increased WT1
fkh-9	4.27e-05	0.0836	Cobinding - Increased FOXC2 and Increased WT1	Increased WT1
MAFF	4.49e-05	0.0878	Cobinding - Increased FOXC2 and Increased WT1	Increased WT1
HOXB5	5.98e-05	0.117	Cobinding - Increased FOXC2 and Increased WT1	Increased WT1
POU6F2	0.000135	0.263	Cobinding - Increased FOXC2 and Increased WT1	Increased WT1
FKH1	0.000144	0.281	Cobinding - Increased FOXC2 and Increased WT1	Increased WT1
AHL25	0.000152	0.298	Cobinding - Increased FOXC2 and Increased WT1	Increased WT1
pal-1	0.000161	0.314	Cobinding - Increased FOXC2 and Increased WT1	Increased WT1
HOXD9	0.000205	0.401	Cobinding - Increased FOXC2 and Increased WT1	Increased WT1
STE12	0.000207	0.405	Cobinding - Increased FOXC2 and Increased WT1	Increased WT1
MOT2	0.000254	0.497	Cobinding - Increased FOXC2 and Increased WT1	Increased WT1
BARHL2	0.000267	0.521	Cobinding - Increased FOXC2 and Increased WT1	Increased WT1
POU5F1	0.000333	0.651	Cobinding - Increased FOXC2 and Increased WT1	Increased WT1
FOXN3	0.000364	0.712	Cobinding - Increased FOXC2 and Increased WT1	Increased WT1
FoxG	0.000402	0.787	Cobinding - Increased FOXC2 and Increased WT1	Increased WT1
ATHB-4	0.000421	0.823	Cobinding - Increased FOXC2 and Increased WT1	Increased WT1
fkh	0.000451	0.882	Cobinding - Increased FOXC2 and Increased WT1	Increased WT1
FOXD2	0.000572	1.12	Cobinding - Increased FOXC2 and Increased WT1	Increased WT1
MYB107	0.000651	1.27	Cobinding - Increased FOXC2 and Increased WT1	Increased WT1
Pax7	0.000679	1.33	Cobinding - Increased FOXC2 and Increased WT1	Increased WT1
MYF5	0.00087	1.7	Cobinding - Increased FOXC2 and Increased WT1	Increased WT1
Mafb	0.000901	1.76	Cobinding - Increased FOXC2 and Increased WT1	Increased WT1
FOXF2	0.00106	2.08	Cobinding - Increased FOXC2 and Increased WT1	Increased WT1
NRL	0.0011	2.15	Cobinding - Increased FOXC2 and Increased WT1	Increased WT1
FoxA-a	0.00135	2.63	Cobinding - Increased FOXC2 and Increased WT1	Increased WT1
OJ1058_F05.8	0.00138	2.71	Cobinding - Increased FOXC2 and Increased WT1	Increased WT1
ATHB-6	0.00139	2.71	Cobinding - Increased FOXC2 and Increased WT1	Increased WT1
AT5G05790	0.00145	2.83	Cobinding - Increased FOXC2 and Increased WT1	Increased WT1
br	0.00152	2.98	Cobinding - Increased FOXC2 and Increased WT1	Increased WT1
ATHB-X	0.00153	2.99	Cobinding - Increased FOXC2 and Increased WT1	Increased WT1
SoxC	0.00154	3.01	Cobinding - Increased FOXC2 and Increased WT1	Increased WT1
Ptf1a	0.00179	3.5	Cobinding - Increased FOXC2 and Increased WT1	Increased WT1
DOF5.3	0.0018	3.51	Cobinding - Increased FOXC2 and Increased WT1	Increased WT1
DIV1	0.00194	3.8	Cobinding - Increased FOXC2 and Increased WT1	Increased WT1
FOXP2	0.00204	3.98	Cobinding - Increased FOXC2 and Increased WT1	Increased WT1
Atoh7	0.00257	5.02	Cobinding - Increased FOXC2 and Increased WT1	Increased WT1
MGA1	0.00293	5.73	Cobinding - Increased FOXC2 and Increased WT1	Increased WT1
RAV2	0.00309	6.04	Cobinding - Increased FOXC2 and Increased WT1	Increased WT1
HRS1	0.0039	7.64	Cobinding - Increased FOXC2 and Increased WT1	Increased WT1
br	0.00448	8.76	Cobinding - Increased FOXC2 and Increased WT1	Increased WT1
MSC	0.0045	8.79	Cobinding - Increased FOXC2 and Increased WT1	Increased WT1
Tcf12	0.00496	9.7	Cobinding - Increased FOXC2 and Increased WT1	Increased WT1
ARR1	0.00545	10.7	Cobinding - Increased FOXC2 and Increased WT1	Increased WT1
MTF1	0.00547	10.7	Cobinding - Increased FOXC2 and Increased WT1	Increased WT1
MYB93	0.00552	10.8	Cobinding - Increased FOXC2 and Increased WT1	Increased WT1
SOL1	0.00621	12.1	Cobinding - Increased FOXC2 and Increased WT1	Increased WT1
PHYPADRAFT_140773	0.00642	12.5	Cobinding - Increased FOXC2 and Increased WT1	Increased WT1
MEIS2	0.00645	12.6	Cobinding - Increased FOXC2 and Increased WT1	Increased WT1
Bhlha15	0.00696	13.6	Cobinding - Increased FOXC2 and Increased WT1	Increased WT1
MYOG	0.00699	13.7	Cobinding - Increased FOXC2 and Increased WT1	Increased WT1
Ptf1A	0.00764	14.9	Cobinding - Increased FOXC2 and Increased WT1	Increased WT1
ZNF211	0.00781	15.3	Cobinding - Increased FOXC2 and Increased WT1	Increased WT1
WRKY42	0.00822	16.1	Cobinding - Increased FOXC2 and Increased WT1	Increased WT1
WRKY57	0.00841	16.5	Cobinding - Increased FOXC2 and Increased WT1	Increased WT1
POU2F1	0.00872	17.1	Cobinding - Increased FOXC2 and Increased WT1	Increased WT1
AHL12	0.00883	17.3	Cobinding - Increased FOXC2 and Increased WT1	Increased WT1
exex	5.42e-14	1.06e-10	Cobinding - Increased FOXC2 and Increased WT1	Increased WT1
LHX5	7.55e-14	1.48e-10	Cobinding - Increased FOXC2 and Increased WT1	Increased WT1
PHDP	1.14e-13	2.22e-10	Cobinding - Increased FOXC2 and Increased WT1	Increased WT1
VAX2	1.23e-13	2.4e-10	Cobinding - Increased FOXC2 and Increased WT1	Increased WT1
otp	1.32e-13	2.58e-10	Cobinding - Increased FOXC2 and Increased WT1	Increased WT1
mab-5	1.48e-13	2.89e-10	Cobinding - Increased FOXC2 and Increased WT1	Increased WT1
Lim3	1.63e-13	3.19e-10	Cobinding - Increased FOXC2 and Increased WT1	Increased WT1
DRGX	2.29e-13	4.47e-10	Cobinding - Increased FOXC2 and Increased WT1	Increased WT1
Hex	4.06e-13	7.93e-10	Cobinding - Increased FOXC2 and Increased WT1	Increased WT1
zen2	7.55e-13	1.48e-09	Cobinding - Increased FOXC2 and Increased WT1	Increased WT1
LMX1A	1.08e-12	2.11e-09	Cobinding - Increased FOXC2 and Increased WT1	Increased WT1
Atbf	1.13e-12	2.2e-09	Cobinding - Increased FOXC2 and Increased WT1	Increased WT1
repo	1.2e-12	2.35e-09	Cobinding - Increased FOXC2 and Increased WT1	Increased WT1
Mnx	1.27e-12	2.48e-09	Cobinding - Increased FOXC2 and Increased WT1	Increased WT1
UNCX	1.4e-12	2.74e-09	Cobinding - Increased FOXC2 and Increased WT1	Increased WT1
Lmx-b	1.41e-12	2.76e-09	Cobinding - Increased FOXC2 and Increased WT1	Increased WT1
SHOX	1.57e-12	3.06e-09	Cobinding - Increased FOXC2 and Increased WT1	Increased WT1
EMX1	1.65e-12	3.23e-09	Cobinding - Increased FOXC2 and Increased WT1	Increased WT1
ro	1.67e-12	3.27e-09	Cobinding - Increased FOXC2 and Increased WT1	Increased WT1
zfh-2	2.28e-12	4.46e-09	Cobinding - Increased FOXC2 and Increased WT1	Increased WT1
VSX1	2.62e-12	5.12e-09	Cobinding - Increased FOXC2 and Increased WT1	Increased WT1
TLX2	2.76e-12	5.4e-09	Cobinding - Increased FOXC2 and Increased WT1	Increased WT1
PHO2	2.97e-12	5.8e-09	Cobinding - Increased FOXC2 and Increased WT1	Increased WT1
mirr	2.97e-12	5.81e-09	Cobinding - Increased FOXC2 and Increased WT1	Increased WT1
Otp	3.13e-12	6.12e-09	Cobinding - Increased FOXC2 and Increased WT1	Increased WT1
unpg	3.29e-12	6.43e-09	Cobinding - Increased FOXC2 and Increased WT1	Increased WT1
PDX1	3.37e-12	6.58e-09	Cobinding - Increased FOXC2 and Increased WT1	Increased WT1
VAX1	3.98e-12	7.79e-09	Cobinding - Increased FOXC2 and Increased WT1	Increased WT1
lim-4	3.99e-12	7.8e-09	Cobinding - Increased FOXC2 and Increased WT1	Increased WT1
OdsH	4.3e-12	8.41e-09	Cobinding - Increased FOXC2 and Increased WT1	Increased WT1
lbl	4.43e-12	8.67e-09	Cobinding - Increased FOXC2 and Increased WT1	Increased WT1
CG9876	5.77e-12	1.13e-08	Cobinding - Increased FOXC2 and Increased WT1	Increased WT1
GSX1	6.02e-12	1.18e-08	Cobinding - Increased FOXC2 and Increased WT1	Increased WT1
Nk-3	7.84e-12	1.53e-08	Cobinding - Increased FOXC2 and Increased WT1	Increased WT1
Pph13	7.87e-12	1.54e-08	Cobinding - Increased FOXC2 and Increased WT1	Increased WT1
ALX3	7.88e-12	1.54e-08	Cobinding - Increased FOXC2 and Increased WT1	Increased WT1
Hnf1	8.21e-12	1.61e-08	Cobinding - Increased FOXC2 and Increased WT1	Increased WT1
NKX6-2	8.33e-12	1.63e-08	Cobinding - Increased FOXC2 and Increased WT1	Increased WT1
dsc-1	9.72e-12	1.9e-08	Cobinding - Increased FOXC2 and Increased WT1	Increased WT1
ara	1e-11	1.96e-08	Cobinding - Increased FOXC2 and Increased WT1	Increased WT1
E5	1.08e-11	2.11e-08	Cobinding - Increased FOXC2 and Increased WT1	Increased WT1
H2.0	1.27e-11	2.49e-08	Cobinding - Increased FOXC2 and Increased WT1	Increased WT1
Lhx4	1.27e-11	2.49e-08	Cobinding - Increased FOXC2 and Increased WT1	Increased WT1
lbe	1.29e-11	2.52e-08	Cobinding - Increased FOXC2 and Increased WT1	Increased WT1
NKX6-1	1.32e-11	2.59e-08	Cobinding - Increased FOXC2 and Increased WT1	Increased WT1
LBX1	1.42e-11	2.79e-08	Cobinding - Increased FOXC2 and Increased WT1	Increased WT1
PRRX1	1.46e-11	2.85e-08	Cobinding - Increased FOXC2 and Increased WT1	Increased WT1
VSX2	1.57e-11	3.08e-08	Cobinding - Increased FOXC2 and Increased WT1	Increased WT1
ESX1	1.66e-11	3.25e-08	Cobinding - Increased FOXC2 and Increased WT1	Increased WT1
HOXC8	1.7e-11	3.33e-08	Cobinding - Increased FOXC2 and Increased WT1	Increased WT1
MIXL1	1.72e-11	3.36e-08	Cobinding - Increased FOXC2 and Increased WT1	Increased WT1
mix-a	1.76e-11	3.44e-08	Cobinding - Increased FOXC2 and Increased WT1	Increased WT1
RAX2	2.12e-11	4.15e-08	Cobinding - Increased FOXC2 and Increased WT1	Increased WT1
FoxI-b	2.61e-11	5.11e-08	Cobinding - Increased FOXC2 and Increased WT1	Increased WT1
SATB1	2.69e-11	5.26e-08	Cobinding - Increased FOXC2 and Increased WT1	Increased WT1
CG15696-RA	2.91e-11	5.69e-08	Cobinding - Increased FOXC2 and Increased WT1	Increased WT1
HOXA10	3.18e-11	6.22e-08	Cobinding - Increased FOXC2 and Increased WT1	Increased WT1
Hox1	3.71e-11	7.25e-08	Cobinding - Increased FOXC2 and Increased WT1	Increased WT1
ap	5.05e-11	9.88e-08	Cobinding - Increased FOXC2 and Increased WT1	Increased WT1
Tlx	5.22e-11	1.02e-07	Cobinding - Increased FOXC2 and Increased WT1	Increased WT1
ZHD1	5.39e-11	1.05e-07	Cobinding - Increased FOXC2 and Increased WT1	Increased WT1
EN2	5.55e-11	1.09e-07	Cobinding - Increased FOXC2 and Increased WT1	Increased WT1
HOXA6	5.82e-11	1.14e-07	Cobinding - Increased FOXC2 and Increased WT1	Increased WT1
Shox2	6.01e-11	1.18e-07	Cobinding - Increased FOXC2 and Increased WT1	Increased WT1
PRRX2	6.78e-11	1.33e-07	Cobinding - Increased FOXC2 and Increased WT1	Increased WT1
Nkx3	6.82e-11	1.33e-07	Cobinding - Increased FOXC2 and Increased WT1	Increased WT1
Nobox	6.91e-11	1.35e-07	Cobinding - Increased FOXC2 and Increased WT1	Increased WT1
HOXA1	7.3e-11	1.43e-07	Cobinding - Increased FOXC2 and Increased WT1	Increased WT1
en	7.71e-11	1.51e-07	Cobinding - Increased FOXC2 and Increased WT1	Increased WT1
HGTX	9.32e-11	1.82e-07	Cobinding - Increased FOXC2 and Increased WT1	Increased WT1
RAX	9.41e-11	1.84e-07	Cobinding - Increased FOXC2 and Increased WT1	Increased WT1
CG32105	9.54e-11	1.87e-07	Cobinding - Increased FOXC2 and Increased WT1	Increased WT1
GBX2	9.88e-11	1.93e-07	Cobinding - Increased FOXC2 and Increased WT1	Increased WT1
Awh	9.95e-11	1.95e-07	Cobinding - Increased FOXC2 and Increased WT1	Increased WT1
LMX1B	1.03e-10	2.02e-07	Cobinding - Increased FOXC2 and Increased WT1	Increased WT1
CG11294	1.05e-10	2.05e-07	Cobinding - Increased FOXC2 and Increased WT1	Increased WT1
ISX	1.09e-10	2.14e-07	Cobinding - Increased FOXC2 and Increased WT1	Increased WT1
Dbx	1.15e-10	2.24e-07	Cobinding - Increased FOXC2 and Increased WT1	Increased WT1
HOXA7	1.16e-10	2.27e-07	Cobinding - Increased FOXC2 and Increased WT1	Increased WT1
Hox5	1.23e-10	2.41e-07	Cobinding - Increased FOXC2 and Increased WT1	Increased WT1
LHX9	1.24e-10	2.43e-07	Cobinding - Increased FOXC2 and Increased WT1	Increased WT1
CG18599	1.33e-10	2.59e-07	Cobinding - Increased FOXC2 and Increased WT1	Increased WT1
Vsx1	1.33e-10	2.6e-07	Cobinding - Increased FOXC2 and Increased WT1	Increased WT1
Rx	1.4e-10	2.75e-07	Cobinding - Increased FOXC2 and Increased WT1	Increased WT1
Emx	1.49e-10	2.91e-07	Cobinding - Increased FOXC2 and Increased WT1	Increased WT1
Foxj2	1.55e-10	3.03e-07	Cobinding - Increased FOXC2 and Increased WT1	Increased WT1
EN1	1.7e-10	3.32e-07	Cobinding - Increased FOXC2 and Increased WT1	Increased WT1
HOXB3	1.79e-10	3.5e-07	Cobinding - Increased FOXC2 and Increased WT1	Increased WT1
hbn	2.1e-10	4.1e-07	Cobinding - Increased FOXC2 and Increased WT1	Increased WT1
Arid3b	2.45e-10	4.79e-07	Cobinding - Increased FOXC2 and Increased WT1	Increased WT1
abd-A	2.47e-10	4.83e-07	Cobinding - Increased FOXC2 and Increased WT1	Increased WT1
Lim1	2.49e-10	4.86e-07	Cobinding - Increased FOXC2 and Increased WT1	Increased WT1
Uncx-b	2.95e-10	5.77e-07	Cobinding - Increased FOXC2 and Increased WT1	Increased WT1
Dlx3	3.06e-10	5.98e-07	Cobinding - Increased FOXC2 and Increased WT1	Increased WT1
Lhx3/4	3.41e-10	6.67e-07	Cobinding - Increased FOXC2 and Increased WT1	Increased WT1
Lhx8	3.49e-10	6.84e-07	Cobinding - Increased FOXC2 and Increased WT1	Increased WT1
fkh-2	3.58e-10	7.01e-07	Cobinding - Increased FOXC2 and Increased WT1	Increased WT1
Dlx-c	3.63e-10	7.1e-07	Cobinding - Increased FOXC2 and Increased WT1	Increased WT1
vab-7	3.93e-10	7.69e-07	Cobinding - Increased FOXC2 and Increased WT1	Increased WT1
Vsx2	4.07e-10	7.97e-07	Cobinding - Increased FOXC2 and Increased WT1	Increased WT1
ZHD6	4.38e-10	8.56e-07	Cobinding - Increased FOXC2 and Increased WT1	Increased WT1
LBX2	4.62e-10	9.03e-07	Cobinding - Increased FOXC2 and Increased WT1	Increased WT1
GBX1	4.79e-10	9.38e-07	Cobinding - Increased FOXC2 and Increased WT1	Increased WT1
al	4.89e-10	9.57e-07	Cobinding - Increased FOXC2 and Increased WT1	Increased WT1
Dll	5.58e-10	1.09e-06	Cobinding - Increased FOXC2 and Increased WT1	Increased WT1
FoxF	5.71e-10	1.12e-06	Cobinding - Increased FOXC2 and Increased WT1	Increased WT1
FOXB1	5.84e-10	1.14e-06	Cobinding - Increased FOXC2 and Increased WT1	Increased WT1
lab	6.11e-10	1.19e-06	Cobinding - Increased FOXC2 and Increased WT1	Increased WT1
MEOX2	6.36e-10	1.24e-06	Cobinding - Increased FOXC2 and Increased WT1	Increased WT1
Hmbox1	6.74e-10	1.32e-06	Cobinding - Increased FOXC2 and Increased WT1	Increased WT1
HESX1	7.07e-10	1.38e-06	Cobinding - Increased FOXC2 and Increased WT1	Increased WT1
HOXC4	7.37e-10	1.44e-06	Cobinding - Increased FOXC2 and Increased WT1	Increased WT1
EMX2	8.65e-10	1.69e-06	Cobinding - Increased FOXC2 and Increased WT1	Increased WT1
Msx	9.03e-10	1.77e-06	Cobinding - Increased FOXC2 and Increased WT1	Increased WT1
ind	9.3e-10	1.82e-06	Cobinding - Increased FOXC2 and Increased WT1	Increased WT1
Rax	9.42e-10	1.84e-06	Cobinding - Increased FOXC2 and Increased WT1	Increased WT1
caup	1.01e-09	1.98e-06	Cobinding - Increased FOXC2 and Increased WT1	Increased WT1
YOX1	1.16e-09	2.28e-06	Cobinding - Increased FOXC2 and Increased WT1	Increased WT1
FoxO	1.35e-09	2.64e-06	Cobinding - Increased FOXC2 and Increased WT1	Increased WT1
CG32532	1.44e-09	2.81e-06	Cobinding - Increased FOXC2 and Increased WT1	Increased WT1
Isx	1.46e-09	2.85e-06	Cobinding - Increased FOXC2 and Increased WT1	Increased WT1
CG4328-RA	1.51e-09	2.95e-06	Cobinding - Increased FOXC2 and Increased WT1	Increased WT1
DLX6	1.63e-09	3.2e-06	Cobinding - Increased FOXC2 and Increased WT1	Increased WT1
HOXB6	2.32e-09	4.54e-06	Cobinding - Increased FOXC2 and Increased WT1	Increased WT1
FOXD1	2.37e-09	4.64e-06	Cobinding - Increased FOXC2 and Increased WT1	Increased WT1
HCM1	2.6e-09	5.08e-06	Cobinding - Increased FOXC2 and Increased WT1	Increased WT1
Prop	2.92e-09	5.71e-06	Cobinding - Increased FOXC2 and Increased WT1	Increased WT1
Dlx4	2.97e-09	5.81e-06	Cobinding - Increased FOXC2 and Increased WT1	Increased WT1
ems	3.01e-09	5.9e-06	Cobinding - Increased FOXC2 and Increased WT1	Increased WT1
pb	3.04e-09	5.94e-06	Cobinding - Increased FOXC2 and Increased WT1	Increased WT1
HOXD3	3.06e-09	5.99e-06	Cobinding - Increased FOXC2 and Increased WT1	Increased WT1
HOXD4	3.13e-09	6.13e-06	Cobinding - Increased FOXC2 and Increased WT1	Increased WT1
eve	3.44e-09	6.73e-06	Cobinding - Increased FOXC2 and Increased WT1	Increased WT1
HHEX	3.66e-09	7.15e-06	Cobinding - Increased FOXC2 and Increased WT1	Increased WT1
POU6F1	3.69e-09	7.22e-06	Cobinding - Increased FOXC2 and Increased WT1	Increased WT1
PAX4	3.83e-09	7.48e-06	Cobinding - Increased FOXC2 and Increased WT1	Increased WT1
FOXL1	4.31e-09	8.43e-06	Cobinding - Increased FOXC2 and Increased WT1	Increased WT1
ZHD5	4.6e-09	9e-06	Cobinding - Increased FOXC2 and Increased WT1	Increased WT1
slou	4.68e-09	9.15e-06	Cobinding - Increased FOXC2 and Increased WT1	Increased WT1
FOXO4	4.88e-09	9.54e-06	Cobinding - Increased FOXC2 and Increased WT1	Increased WT1
MNX1	5.59e-09	1.09e-05	Cobinding - Increased FOXC2 and Increased WT1	Increased WT1
bsh	6.46e-09	1.26e-05	Cobinding - Increased FOXC2 and Increased WT1	Increased WT1
Dr	6.66e-09	1.3e-05	Cobinding - Increased FOXC2 and Increased WT1	Increased WT1
HOXA2	6.76e-09	1.32e-05	Cobinding - Increased FOXC2 and Increased WT1	Increased WT1
lms	6.88e-09	1.35e-05	Cobinding - Increased FOXC2 and Increased WT1	Increased WT1
HOXB4	7.3e-09	1.43e-05	Cobinding - Increased FOXC2 and Increased WT1	Increased WT1
ARGFX	8.07e-09	1.58e-05	Cobinding - Increased FOXC2 and Increased WT1	Increased WT1
lim-7	8.28e-09	1.62e-05	Cobinding - Increased FOXC2 and Increased WT1	Increased WT1
Hox3	8.88e-09	1.74e-05	Cobinding - Increased FOXC2 and Increased WT1	Increased WT1
FoxQ	9.54e-09	1.87e-05	Cobinding - Increased FOXC2 and Increased WT1	Increased WT1
HOXB2	1.07e-08	2.1e-05	Cobinding - Increased FOXC2 and Increased WT1	Increased WT1
HOXB7	1.1e-08	2.15e-05	Cobinding - Increased FOXC2 and Increased WT1	Increased WT1
MSX1	1.12e-08	2.18e-05	Cobinding - Increased FOXC2 and Increased WT1	Increased WT1
Meox	1.2e-08	2.34e-05	Cobinding - Increased FOXC2 and Increased WT1	Increased WT1
NK7.1	1.22e-08	2.39e-05	Cobinding - Increased FOXC2 and Increased WT1	Increased WT1
Lhx1	1.26e-08	2.47e-05	Cobinding - Increased FOXC2 and Increased WT1	Increased WT1
FOXO6	1.38e-08	2.69e-05	Cobinding - Increased FOXC2 and Increased WT1	Increased WT1
Alx1	1.43e-08	2.8e-05	Cobinding - Increased FOXC2 and Increased WT1	Increased WT1
FOXA1	1.45e-08	2.83e-05	Cobinding - Increased FOXC2 and Increased WT1	Increased WT1
NOTO	1.45e-08	2.83e-05	Cobinding - Increased FOXC2 and Increased WT1	Increased WT1
MSX2	1.5e-08	2.94e-05	Cobinding - Increased FOXC2 and Increased WT1	Increased WT1
Ubx	1.53e-08	2.98e-05	Cobinding - Increased FOXC2 and Increased WT1	Increased WT1
Dlx-b	1.68e-08	3.29e-05	Cobinding - Increased FOXC2 and Increased WT1	Increased WT1
FOXC1	1.8e-08	3.53e-05	Cobinding - Increased FOXC2 and Increased WT1	Increased WT1
Hox4	1.84e-08	3.6e-05	Cobinding - Increased FOXC2 and Increased WT1	Increased WT1
Noto	2.01e-08	3.93e-05	Cobinding - Increased FOXC2 and Increased WT1	Increased WT1
FOXP3	2.15e-08	4.2e-05	Cobinding - Increased FOXC2 and Increased WT1	Increased WT1
unc-4	2.19e-08	4.28e-05	Cobinding - Increased FOXC2 and Increased WT1	Increased WT1
FOXC2	2.53e-08	4.96e-05	Cobinding - Increased FOXC2 and Increased WT1	Increased WT1
NCU00019	2.66e-08	5.21e-05	Cobinding - Increased FOXC2 and Increased WT1	Increased WT1
KAN1	2.7e-08	5.27e-05	Cobinding - Increased FOXC2 and Increased WT1	Increased WT1
GSX2	2.89e-08	5.65e-05	Cobinding - Increased FOXC2 and Increased WT1	Increased WT1
Msx3	3.58e-08	7.01e-05	Cobinding - Increased FOXC2 and Increased WT1	Increased WT1
zen	3.6e-08	7.04e-05	Cobinding - Increased FOXC2 and Increased WT1	Increased WT1
slp1	4.03e-08	7.89e-05	Cobinding - Increased FOXC2 and Increased WT1	Increased WT1
AT2G38300	4.12e-08	8.05e-05	Cobinding - Increased FOXC2 and Increased WT1	Increased WT1
Antp	4.55e-08	8.9e-05	Cobinding - Increased FOXC2 and Increased WT1	Increased WT1
MEOX1	4.94e-08	9.65e-05	Cobinding - Increased FOXC2 and Increased WT1	Increased WT1
DLX1	5.54e-08	0.000108	Cobinding - Increased FOXC2 and Increased WT1	Increased WT1
Foxl2	6.33e-08	0.000124	Cobinding - Increased FOXC2 and Increased WT1	Increased WT1
ZHD10	7.38e-08	0.000144	Cobinding - Increased FOXC2 and Increased WT1	Increased WT1
FOXG1	7.6e-08	0.000149	Cobinding - Increased FOXC2 and Increased WT1	Increased WT1
ATHB-23	8.02e-08	0.000157	Cobinding - Increased FOXC2 and Increased WT1	Increased WT1
Abd-B	8.04e-08	0.000157	Cobinding - Increased FOXC2 and Increased WT1	Increased WT1
Hmx	1.03e-07	0.000202	Cobinding - Increased FOXC2 and Increased WT1	Increased WT1
Dfd	1.05e-07	0.000204	Cobinding - Increased FOXC2 and Increased WT1	Increased WT1
BSX	1.27e-07	0.000249	Cobinding - Increased FOXC2 and Increased WT1	Increased WT1
LHX6	1.29e-07	0.000251	Cobinding - Increased FOXC2 and Increased WT1	Increased WT1
AT1G14600	1.36e-07	0.000267	Cobinding - Increased FOXC2 and Increased WT1	Increased WT1
FOXK1	1.38e-07	0.00027	Cobinding - Increased FOXC2 and Increased WT1	Increased WT1
HDG11	1.41e-07	0.000276	Cobinding - Increased FOXC2 and Increased WT1	Increased WT1
Foxf1	1.5e-07	0.000294	Cobinding - Increased FOXC2 and Increased WT1	Increased WT1
ftz	1.67e-07	0.000328	Cobinding - Increased FOXC2 and Increased WT1	Increased WT1
FoxI-c	2.12e-07	0.000414	Cobinding - Increased FOXC2 and Increased WT1	Increased WT1
Arx	2.24e-07	0.000438	Cobinding - Increased FOXC2 and Increased WT1	Increased WT1
inv	2.71e-07	0.00053	Cobinding - Increased FOXC2 and Increased WT1	Increased WT1
Foxq1	2.9e-07	0.000568	Cobinding - Increased FOXC2 and Increased WT1	Increased WT1
btn	2.97e-07	0.00058	Cobinding - Increased FOXC2 and Increased WT1	Increased WT1
Foxo3	3.4e-07	0.000665	Cobinding - Increased FOXC2 and Increased WT1	Increased WT1
FOXI1	3.53e-07	0.000691	Cobinding - Increased FOXC2 and Increased WT1	Increased WT1
HOXB8	3.56e-07	0.000696	Cobinding - Increased FOXC2 and Increased WT1	Increased WT1
Scr	3.95e-07	0.000772	Cobinding - Increased FOXC2 and Increased WT1	Increased WT1
Gsx	4.11e-07	0.000805	Cobinding - Increased FOXC2 and Increased WT1	Increased WT1
FKH2	4.83e-07	0.000946	Cobinding - Increased FOXC2 and Increased WT1	Increased WT1
Dlx5	5.11e-07	0.001	Cobinding - Increased FOXC2 and Increased WT1	Increased WT1
Foxo1	5.25e-07	0.00103	Cobinding - Increased FOXC2 and Increased WT1	Increased WT1
Alx4	5.27e-07	0.00103	Cobinding - Increased FOXC2 and Increased WT1	Increased WT1
FOXA3	5.3e-07	0.00104	Cobinding - Increased FOXC2 and Increased WT1	Increased WT1
Bsx	5.54e-07	0.00108	Cobinding - Increased FOXC2 and Increased WT1	Increased WT1
Arid3a	5.7e-07	0.00112	Cobinding - Increased FOXC2 and Increased WT1	Increased WT1
Arid5a	6.33e-07	0.00124	Cobinding - Increased FOXC2 and Increased WT1	Increased WT1
daf-16	6.56e-07	0.00128	Cobinding - Increased FOXC2 and Increased WT1	Increased WT1
AHL20	8.96e-07	0.00175	Cobinding - Increased FOXC2 and Increased WT1	Increased WT1
FOXK2	9.05e-07	0.00177	Cobinding - Increased FOXC2 and Increased WT1	Increased WT1
C15	1.06e-06	0.00207	Cobinding - Increased FOXC2 and Increased WT1	Increased WT1
FoxE	1.49e-06	0.00291	Cobinding - Increased FOXC2 and Increased WT1	Increased WT1
FoxL2	1.49e-06	0.00292	Cobinding - Increased FOXC2 and Increased WT1	Increased WT1
CG11085	1.71e-06	0.00334	Cobinding - Increased FOXC2 and Increased WT1	Increased WT1
tup	1.84e-06	0.0036	Cobinding - Increased FOXC2 and Increased WT1	Increased WT1
FOXE1	3e-06	0.00587	Cobinding - Increased FOXC2 and Increased WT1	Increased WT1
HOXD8	3.2e-06	0.00627	Cobinding - Increased FOXC2 and Increased WT1	Increased WT1
LHX2	3.61e-06	0.00706	Cobinding - Increased FOXC2 and Increased WT1	Increased WT1
YAP5	3.86e-06	0.00754	Cobinding - Increased FOXC2 and Increased WT1	Increased WT1
FOXP1	4.42e-06	0.00864	Cobinding - Increased FOXC2 and Increased WT1	Increased WT1
FoxK	4.82e-06	0.00943	Cobinding - Increased FOXC2 and Increased WT1	Increased WT1
FoxM	5.17e-06	0.0101	Cobinding - Increased FOXC2 and Increased WT1	Increased WT1
Foxj3	5.33e-06	0.0104	Cobinding - Increased FOXC2 and Increased WT1	Increased WT1
Dlx2	5.38e-06	0.0105	Cobinding - Increased FOXC2 and Increased WT1	Increased WT1
HOXA5	6.09e-06	0.0119	Cobinding - Increased FOXC2 and Increased WT1	Increased WT1
AT2G40260	8.12e-06	0.0159	Cobinding - Increased FOXC2 and Increased WT1	Increased WT1
CG34031	8.29e-06	0.0162	Cobinding - Increased FOXC2 and Increased WT1	Increased WT1
FoxD-b	9.41e-06	0.0184	Cobinding - Increased FOXC2 and Increased WT1	Increased WT1
BARX1	9.86e-06	0.0193	Cobinding - Increased FOXC2 and Increased WT1	Increased WT1
ZHD9	1.28e-05	0.0251	Cobinding - Increased FOXC2 and Increased WT1	Increased WT1
ZBTB18	1.42e-05	0.0278	Cobinding - Increased FOXC2 and Increased WT1	Increased WT1
EVX2	1.46e-05	0.0285	Cobinding - Increased FOXC2 and Increased WT1	Increased WT1
PROP1	1.56e-05	0.0305	Cobinding - Increased FOXC2 and Increased WT1	Increased WT1
FOXD3	1.63e-05	0.0318	Cobinding - Increased FOXC2 and Increased WT1	Increased WT1
FoxA-b	1.64e-05	0.0321	Cobinding - Increased FOXC2 and Increased WT1	Increased WT1
pha-4	1.81e-05	0.0354	Cobinding - Increased FOXC2 and Increased WT1	Increased WT1
FOXA2	1.91e-05	0.0373	Cobinding - Increased FOXC2 and Increased WT1	Increased WT1
Nk-1	1.93e-05	0.0377	Cobinding - Increased FOXC2 and Increased WT1	Increased WT1
EVX1	2.09e-05	0.0409	Cobinding - Increased FOXC2 and Increased WT1	Increased WT1
PHOX2A	2.22e-05	0.0435	Cobinding - Increased FOXC2 and Increased WT1	Increased WT1
FoxI-a	2.28e-05	0.0445	Cobinding - Increased FOXC2 and Increased WT1	Increased WT1
PHOX2B	3.07e-05	0.06	Cobinding - Increased FOXC2 and Increased WT1	Increased WT1
HOXA4	3.83e-05	0.075	Cobinding - Increased FOXC2 and Increased WT1	Increased WT1
fkh-9	4.27e-05	0.0836	Cobinding - Increased FOXC2 and Increased WT1	Increased WT1
MAFF	4.49e-05	0.0878	Cobinding - Increased FOXC2 and Increased WT1	Increased WT1
HOXB5	5.98e-05	0.117	Cobinding - Increased FOXC2 and Increased WT1	Increased WT1
POU6F2	0.000135	0.263	Cobinding - Increased FOXC2 and Increased WT1	Increased WT1
FKH1	0.000144	0.281	Cobinding - Increased FOXC2 and Increased WT1	Increased WT1
AHL25	0.000152	0.298	Cobinding - Increased FOXC2 and Increased WT1	Increased WT1
pal-1	0.000161	0.314	Cobinding - Increased FOXC2 and Increased WT1	Increased WT1
HOXD9	0.000205	0.401	Cobinding - Increased FOXC2 and Increased WT1	Increased WT1
STE12	0.000207	0.405	Cobinding - Increased FOXC2 and Increased WT1	Increased WT1
MOT2	0.000254	0.497	Cobinding - Increased FOXC2 and Increased WT1	Increased WT1
BARHL2	0.000267	0.521	Cobinding - Increased FOXC2 and Increased WT1	Increased WT1
POU5F1	0.000333	0.651	Cobinding - Increased FOXC2 and Increased WT1	Increased WT1
FOXN3	0.000364	0.712	Cobinding - Increased FOXC2 and Increased WT1	Increased WT1
FoxG	0.000402	0.787	Cobinding - Increased FOXC2 and Increased WT1	Increased WT1
ATHB-4	0.000421	0.823	Cobinding - Increased FOXC2 and Increased WT1	Increased WT1
fkh	0.000451	0.882	Cobinding - Increased FOXC2 and Increased WT1	Increased WT1
FOXD2	0.000572	1.12	Cobinding - Increased FOXC2 and Increased WT1	Increased WT1
MYB107	0.000651	1.27	Cobinding - Increased FOXC2 and Increased WT1	Increased WT1
Pax7	0.000679	1.33	Cobinding - Increased FOXC2 and Increased WT1	Increased WT1
MYF5	0.00087	1.7	Cobinding - Increased FOXC2 and Increased WT1	Increased WT1
Mafb	0.000901	1.76	Cobinding - Increased FOXC2 and Increased WT1	Increased WT1
FOXF2	0.00106	2.08	Cobinding - Increased FOXC2 and Increased WT1	Increased WT1
NRL	0.0011	2.15	Cobinding - Increased FOXC2 and Increased WT1	Increased WT1
FoxA-a	0.00135	2.63	Cobinding - Increased FOXC2 and Increased WT1	Increased WT1
OJ1058_F05.8	0.00138	2.71	Cobinding - Increased FOXC2 and Increased WT1	Increased WT1
ATHB-6	0.00139	2.71	Cobinding - Increased FOXC2 and Increased WT1	Increased WT1
AT5G05790	0.00145	2.83	Cobinding - Increased FOXC2 and Increased WT1	Increased WT1
br	0.00152	2.98	Cobinding - Increased FOXC2 and Increased WT1	Increased WT1
ATHB-X	0.00153	2.99	Cobinding - Increased FOXC2 and Increased WT1	Increased WT1
SoxC	0.00154	3.01	Cobinding - Increased FOXC2 and Increased WT1	Increased WT1
Ptf1a	0.00179	3.5	Cobinding - Increased FOXC2 and Increased WT1	Increased WT1
DOF5.3	0.0018	3.51	Cobinding - Increased FOXC2 and Increased WT1	Increased WT1
DIV1	0.00194	3.8	Cobinding - Increased FOXC2 and Increased WT1	Increased WT1
FOXP2	0.00204	3.98	Cobinding - Increased FOXC2 and Increased WT1	Increased WT1
Atoh7	0.00257	5.02	Cobinding - Increased FOXC2 and Increased WT1	Increased WT1
MGA1	0.00293	5.73	Cobinding - Increased FOXC2 and Increased WT1	Increased WT1
RAV2	0.00309	6.04	Cobinding - Increased FOXC2 and Increased WT1	Increased WT1
HRS1	0.0039	7.64	Cobinding - Increased FOXC2 and Increased WT1	Increased WT1
br	0.00448	8.76	Cobinding - Increased FOXC2 and Increased WT1	Increased WT1
MSC	0.0045	8.79	Cobinding - Increased FOXC2 and Increased WT1	Increased WT1
Tcf12	0.00496	9.7	Cobinding - Increased FOXC2 and Increased WT1	Increased WT1
ARR1	0.00545	10.7	Cobinding - Increased FOXC2 and Increased WT1	Increased WT1
MTF1	0.00547	10.7	Cobinding - Increased FOXC2 and Increased WT1	Increased WT1
MYB93	0.00552	10.8	Cobinding - Increased FOXC2 and Increased WT1	Increased WT1
SOL1	0.00621	12.1	Cobinding - Increased FOXC2 and Increased WT1	Increased WT1
PHYPADRAFT_140773	0.00642	12.5	Cobinding - Increased FOXC2 and Increased WT1	Increased WT1
MEIS2	0.00645	12.6	Cobinding - Increased FOXC2 and Increased WT1	Increased WT1
Bhlha15	0.00696	13.6	Cobinding - Increased FOXC2 and Increased WT1	Increased WT1
MYOG	0.00699	13.7	Cobinding - Increased FOXC2 and Increased WT1	Increased WT1
Ptf1A	0.00764	14.9	Cobinding - Increased FOXC2 and Increased WT1	Increased WT1
ZNF211	0.00781	15.3	Cobinding - Increased FOXC2 and Increased WT1	Increased WT1
WRKY42	0.00822	16.1	Cobinding - Increased FOXC2 and Increased WT1	Increased WT1
WRKY57	0.00841	16.5	Cobinding - Increased FOXC2 and Increased WT1	Increased WT1
POU2F1	0.00872	17.1	Cobinding - Increased FOXC2 and Increased WT1	Increased WT1
AHL12	0.00883	17.3	Cobinding - Increased FOXC2 and Increased WT1	Increased WT1
exex	5.42e-14	1.06e-10	Cobinding - Increased FOXC2 and Increased WT1	Increased WT1
LHX5	7.55e-14	1.48e-10	Cobinding - Increased FOXC2 and Increased WT1	Increased WT1
PHDP	1.14e-13	2.22e-10	Cobinding - Increased FOXC2 and Increased WT1	Increased WT1
VAX2	1.23e-13	2.4e-10	Cobinding - Increased FOXC2 and Increased WT1	Increased WT1
otp	1.32e-13	2.58e-10	Cobinding - Increased FOXC2 and Increased WT1	Increased WT1
mab-5	1.48e-13	2.89e-10	Cobinding - Increased FOXC2 and Increased WT1	Increased WT1
Lim3	1.63e-13	3.19e-10	Cobinding - Increased FOXC2 and Increased WT1	Increased WT1
DRGX	2.29e-13	4.47e-10	Cobinding - Increased FOXC2 and Increased WT1	Increased WT1
Hex	4.06e-13	7.93e-10	Cobinding - Increased FOXC2 and Increased WT1	Increased WT1
zen2	7.55e-13	1.48e-09	Cobinding - Increased FOXC2 and Increased WT1	Increased WT1
LMX1A	1.08e-12	2.11e-09	Cobinding - Increased FOXC2 and Increased WT1	Increased WT1
Atbf	1.13e-12	2.2e-09	Cobinding - Increased FOXC2 and Increased WT1	Increased WT1
repo	1.2e-12	2.35e-09	Cobinding - Increased FOXC2 and Increased WT1	Increased WT1
Mnx	1.27e-12	2.48e-09	Cobinding - Increased FOXC2 and Increased WT1	Increased WT1
UNCX	1.4e-12	2.74e-09	Cobinding - Increased FOXC2 and Increased WT1	Increased WT1
Lmx-b	1.41e-12	2.76e-09	Cobinding - Increased FOXC2 and Increased WT1	Increased WT1
SHOX	1.57e-12	3.06e-09	Cobinding - Increased FOXC2 and Increased WT1	Increased WT1
EMX1	1.65e-12	3.23e-09	Cobinding - Increased FOXC2 and Increased WT1	Increased WT1
ro	1.67e-12	3.27e-09	Cobinding - Increased FOXC2 and Increased WT1	Increased WT1
zfh-2	2.28e-12	4.46e-09	Cobinding - Increased FOXC2 and Increased WT1	Increased WT1
VSX1	2.62e-12	5.12e-09	Cobinding - Increased FOXC2 and Increased WT1	Increased WT1
TLX2	2.76e-12	5.4e-09	Cobinding - Increased FOXC2 and Increased WT1	Increased WT1
PHO2	2.97e-12	5.8e-09	Cobinding - Increased FOXC2 and Increased WT1	Increased WT1
mirr	2.97e-12	5.81e-09	Cobinding - Increased FOXC2 and Increased WT1	Increased WT1
Otp	3.13e-12	6.12e-09	Cobinding - Increased FOXC2 and Increased WT1	Increased WT1
unpg	3.29e-12	6.43e-09	Cobinding - Increased FOXC2 and Increased WT1	Increased WT1
PDX1	3.37e-12	6.58e-09	Cobinding - Increased FOXC2 and Increased WT1	Increased WT1
VAX1	3.98e-12	7.79e-09	Cobinding - Increased FOXC2 and Increased WT1	Increased WT1
lim-4	3.99e-12	7.8e-09	Cobinding - Increased FOXC2 and Increased WT1	Increased WT1
OdsH	4.3e-12	8.41e-09	Cobinding - Increased FOXC2 and Increased WT1	Increased WT1
lbl	4.43e-12	8.67e-09	Cobinding - Increased FOXC2 and Increased WT1	Increased WT1
CG9876	5.77e-12	1.13e-08	Cobinding - Increased FOXC2 and Increased WT1	Increased WT1
GSX1	6.02e-12	1.18e-08	Cobinding - Increased FOXC2 and Increased WT1	Increased WT1
Nk-3	7.84e-12	1.53e-08	Cobinding - Increased FOXC2 and Increased WT1	Increased WT1
Pph13	7.87e-12	1.54e-08	Cobinding - Increased FOXC2 and Increased WT1	Increased WT1
ALX3	7.88e-12	1.54e-08	Cobinding - Increased FOXC2 and Increased WT1	Increased WT1
Hnf1	8.21e-12	1.61e-08	Cobinding - Increased FOXC2 and Increased WT1	Increased WT1
NKX6-2	8.33e-12	1.63e-08	Cobinding - Increased FOXC2 and Increased WT1	Increased WT1
dsc-1	9.72e-12	1.9e-08	Cobinding - Increased FOXC2 and Increased WT1	Increased WT1
ara	1e-11	1.96e-08	Cobinding - Increased FOXC2 and Increased WT1	Increased WT1
E5	1.08e-11	2.11e-08	Cobinding - Increased FOXC2 and Increased WT1	Increased WT1
H2.0	1.27e-11	2.49e-08	Cobinding - Increased FOXC2 and Increased WT1	Increased WT1
Lhx4	1.27e-11	2.49e-08	Cobinding - Increased FOXC2 and Increased WT1	Increased WT1
lbe	1.29e-11	2.52e-08	Cobinding - Increased FOXC2 and Increased WT1	Increased WT1
NKX6-1	1.32e-11	2.59e-08	Cobinding - Increased FOXC2 and Increased WT1	Increased WT1
LBX1	1.42e-11	2.79e-08	Cobinding - Increased FOXC2 and Increased WT1	Increased WT1
PRRX1	1.46e-11	2.85e-08	Cobinding - Increased FOXC2 and Increased WT1	Increased WT1
VSX2	1.57e-11	3.08e-08	Cobinding - Increased FOXC2 and Increased WT1	Increased WT1
ESX1	1.66e-11	3.25e-08	Cobinding - Increased FOXC2 and Increased WT1	Increased WT1
HOXC8	1.7e-11	3.33e-08	Cobinding - Increased FOXC2 and Increased WT1	Increased WT1
MIXL1	1.72e-11	3.36e-08	Cobinding - Increased FOXC2 and Increased WT1	Increased WT1
mix-a	1.76e-11	3.44e-08	Cobinding - Increased FOXC2 and Increased WT1	Increased WT1
RAX2	2.12e-11	4.15e-08	Cobinding - Increased FOXC2 and Increased WT1	Increased WT1
FoxI-b	2.61e-11	5.11e-08	Cobinding - Increased FOXC2 and Increased WT1	Increased WT1
SATB1	2.69e-11	5.26e-08	Cobinding - Increased FOXC2 and Increased WT1	Increased WT1
CG15696-RA	2.91e-11	5.69e-08	Cobinding - Increased FOXC2 and Increased WT1	Increased WT1
HOXA10	3.18e-11	6.22e-08	Cobinding - Increased FOXC2 and Increased WT1	Increased WT1
Hox1	3.71e-11	7.25e-08	Cobinding - Increased FOXC2 and Increased WT1	Increased WT1
ap	5.05e-11	9.88e-08	Cobinding - Increased FOXC2 and Increased WT1	Increased WT1
Tlx	5.22e-11	1.02e-07	Cobinding - Increased FOXC2 and Increased WT1	Increased WT1
ZHD1	5.39e-11	1.05e-07	Cobinding - Increased FOXC2 and Increased WT1	Increased WT1
EN2	5.55e-11	1.09e-07	Cobinding - Increased FOXC2 and Increased WT1	Increased WT1
HOXA6	5.82e-11	1.14e-07	Cobinding - Increased FOXC2 and Increased WT1	Increased WT1
Shox2	6.01e-11	1.18e-07	Cobinding - Increased FOXC2 and Increased WT1	Increased WT1
PRRX2	6.78e-11	1.33e-07	Cobinding - Increased FOXC2 and Increased WT1	Increased WT1
Nkx3	6.82e-11	1.33e-07	Cobinding - Increased FOXC2 and Increased WT1	Increased WT1
Nobox	6.91e-11	1.35e-07	Cobinding - Increased FOXC2 and Increased WT1	Increased WT1
HOXA1	7.3e-11	1.43e-07	Cobinding - Increased FOXC2 and Increased WT1	Increased WT1
en	7.71e-11	1.51e-07	Cobinding - Increased FOXC2 and Increased WT1	Increased WT1
HGTX	9.32e-11	1.82e-07	Cobinding - Increased FOXC2 and Increased WT1	Increased WT1
RAX	9.41e-11	1.84e-07	Cobinding - Increased FOXC2 and Increased WT1	Increased WT1
CG32105	9.54e-11	1.87e-07	Cobinding - Increased FOXC2 and Increased WT1	Increased WT1
GBX2	9.88e-11	1.93e-07	Cobinding - Increased FOXC2 and Increased WT1	Increased WT1
Awh	9.95e-11	1.95e-07	Cobinding - Increased FOXC2 and Increased WT1	Increased WT1
LMX1B	1.03e-10	2.02e-07	Cobinding - Increased FOXC2 and Increased WT1	Increased WT1
CG11294	1.05e-10	2.05e-07	Cobinding - Increased FOXC2 and Increased WT1	Increased WT1
ISX	1.09e-10	2.14e-07	Cobinding - Increased FOXC2 and Increased WT1	Increased WT1
Dbx	1.15e-10	2.24e-07	Cobinding - Increased FOXC2 and Increased WT1	Increased WT1
HOXA7	1.16e-10	2.27e-07	Cobinding - Increased FOXC2 and Increased WT1	Increased WT1
Hox5	1.23e-10	2.41e-07	Cobinding - Increased FOXC2 and Increased WT1	Increased WT1
LHX9	1.24e-10	2.43e-07	Cobinding - Increased FOXC2 and Increased WT1	Increased WT1
CG18599	1.33e-10	2.59e-07	Cobinding - Increased FOXC2 and Increased WT1	Increased WT1
Vsx1	1.33e-10	2.6e-07	Cobinding - Increased FOXC2 and Increased WT1	Increased WT1
Rx	1.4e-10	2.75e-07	Cobinding - Increased FOXC2 and Increased WT1	Increased WT1
Emx	1.49e-10	2.91e-07	Cobinding - Increased FOXC2 and Increased WT1	Increased WT1
Foxj2	1.55e-10	3.03e-07	Cobinding - Increased FOXC2 and Increased WT1	Increased WT1
EN1	1.7e-10	3.32e-07	Cobinding - Increased FOXC2 and Increased WT1	Increased WT1
HOXB3	1.79e-10	3.5e-07	Cobinding - Increased FOXC2 and Increased WT1	Increased WT1
hbn	2.1e-10	4.1e-07	Cobinding - Increased FOXC2 and Increased WT1	Increased WT1
Arid3b	2.45e-10	4.79e-07	Cobinding - Increased FOXC2 and Increased WT1	Increased WT1
abd-A	2.47e-10	4.83e-07	Cobinding - Increased FOXC2 and Increased WT1	Increased WT1
Lim1	2.49e-10	4.86e-07	Cobinding - Increased FOXC2 and Increased WT1	Increased WT1
Uncx-b	2.95e-10	5.77e-07	Cobinding - Increased FOXC2 and Increased WT1	Increased WT1
Dlx3	3.06e-10	5.98e-07	Cobinding - Increased FOXC2 and Increased WT1	Increased WT1
Lhx3/4	3.41e-10	6.67e-07	Cobinding - Increased FOXC2 and Increased WT1	Increased WT1
Lhx8	3.49e-10	6.84e-07	Cobinding - Increased FOXC2 and Increased WT1	Increased WT1
fkh-2	3.58e-10	7.01e-07	Cobinding - Increased FOXC2 and Increased WT1	Increased WT1
Dlx-c	3.63e-10	7.1e-07	Cobinding - Increased FOXC2 and Increased WT1	Increased WT1
vab-7	3.93e-10	7.69e-07	Cobinding - Increased FOXC2 and Increased WT1	Increased WT1
Vsx2	4.07e-10	7.97e-07	Cobinding - Increased FOXC2 and Increased WT1	Increased WT1
ZHD6	4.38e-10	8.56e-07	Cobinding - Increased FOXC2 and Increased WT1	Increased WT1
LBX2	4.62e-10	9.03e-07	Cobinding - Increased FOXC2 and Increased WT1	Increased WT1
GBX1	4.79e-10	9.38e-07	Cobinding - Increased FOXC2 and Increased WT1	Increased WT1
al	4.89e-10	9.57e-07	Cobinding - Increased FOXC2 and Increased WT1	Increased WT1
Dll	5.58e-10	1.09e-06	Cobinding - Increased FOXC2 and Increased WT1	Increased WT1
FoxF	5.71e-10	1.12e-06	Cobinding - Increased FOXC2 and Increased WT1	Increased WT1
FOXB1	5.84e-10	1.14e-06	Cobinding - Increased FOXC2 and Increased WT1	Increased WT1
lab	6.11e-10	1.19e-06	Cobinding - Increased FOXC2 and Increased WT1	Increased WT1
MEOX2	6.36e-10	1.24e-06	Cobinding - Increased FOXC2 and Increased WT1	Increased WT1
Hmbox1	6.74e-10	1.32e-06	Cobinding - Increased FOXC2 and Increased WT1	Increased WT1
HESX1	7.07e-10	1.38e-06	Cobinding - Increased FOXC2 and Increased WT1	Increased WT1
HOXC4	7.37e-10	1.44e-06	Cobinding - Increased FOXC2 and Increased WT1	Increased WT1
EMX2	8.65e-10	1.69e-06	Cobinding - Increased FOXC2 and Increased WT1	Increased WT1
Msx	9.03e-10	1.77e-06	Cobinding - Increased FOXC2 and Increased WT1	Increased WT1
ind	9.3e-10	1.82e-06	Cobinding - Increased FOXC2 and Increased WT1	Increased WT1
Rax	9.42e-10	1.84e-06	Cobinding - Increased FOXC2 and Increased WT1	Increased WT1
caup	1.01e-09	1.98e-06	Cobinding - Increased FOXC2 and Increased WT1	Increased WT1
YOX1	1.16e-09	2.28e-06	Cobinding - Increased FOXC2 and Increased WT1	Increased WT1
FoxO	1.35e-09	2.64e-06	Cobinding - Increased FOXC2 and Increased WT1	Increased WT1
CG32532	1.44e-09	2.81e-06	Cobinding - Increased FOXC2 and Increased WT1	Increased WT1
Isx	1.46e-09	2.85e-06	Cobinding - Increased FOXC2 and Increased WT1	Increased WT1
CG4328-RA	1.51e-09	2.95e-06	Cobinding - Increased FOXC2 and Increased WT1	Increased WT1
DLX6	1.63e-09	3.2e-06	Cobinding - Increased FOXC2 and Increased WT1	Increased WT1
HOXB6	2.32e-09	4.54e-06	Cobinding - Increased FOXC2 and Increased WT1	Increased WT1
FOXD1	2.37e-09	4.64e-06	Cobinding - Increased FOXC2 and Increased WT1	Increased WT1
HCM1	2.6e-09	5.08e-06	Cobinding - Increased FOXC2 and Increased WT1	Increased WT1
Prop	2.92e-09	5.71e-06	Cobinding - Increased FOXC2 and Increased WT1	Increased WT1
Dlx4	2.97e-09	5.81e-06	Cobinding - Increased FOXC2 and Increased WT1	Increased WT1
ems	3.01e-09	5.9e-06	Cobinding - Increased FOXC2 and Increased WT1	Increased WT1
pb	3.04e-09	5.94e-06	Cobinding - Increased FOXC2 and Increased WT1	Increased WT1
HOXD3	3.06e-09	5.99e-06	Cobinding - Increased FOXC2 and Increased WT1	Increased WT1
HOXD4	3.13e-09	6.13e-06	Cobinding - Increased FOXC2 and Increased WT1	Increased WT1
eve	3.44e-09	6.73e-06	Cobinding - Increased FOXC2 and Increased WT1	Increased WT1
HHEX	3.66e-09	7.15e-06	Cobinding - Increased FOXC2 and Increased WT1	Increased WT1
POU6F1	3.69e-09	7.22e-06	Cobinding - Increased FOXC2 and Increased WT1	Increased WT1
PAX4	3.83e-09	7.48e-06	Cobinding - Increased FOXC2 and Increased WT1	Increased WT1
FOXL1	4.31e-09	8.43e-06	Cobinding - Increased FOXC2 and Increased WT1	Increased WT1
ZHD5	4.6e-09	9e-06	Cobinding - Increased FOXC2 and Increased WT1	Increased WT1
slou	4.68e-09	9.15e-06	Cobinding - Increased FOXC2 and Increased WT1	Increased WT1
FOXO4	4.88e-09	9.54e-06	Cobinding - Increased FOXC2 and Increased WT1	Increased WT1
MNX1	5.59e-09	1.09e-05	Cobinding - Increased FOXC2 and Increased WT1	Increased WT1
bsh	6.46e-09	1.26e-05	Cobinding - Increased FOXC2 and Increased WT1	Increased WT1
Dr	6.66e-09	1.3e-05	Cobinding - Increased FOXC2 and Increased WT1	Increased WT1
HOXA2	6.76e-09	1.32e-05	Cobinding - Increased FOXC2 and Increased WT1	Increased WT1
lms	6.88e-09	1.35e-05	Cobinding - Increased FOXC2 and Increased WT1	Increased WT1
HOXB4	7.3e-09	1.43e-05	Cobinding - Increased FOXC2 and Increased WT1	Increased WT1
ARGFX	8.07e-09	1.58e-05	Cobinding - Increased FOXC2 and Increased WT1	Increased WT1
lim-7	8.28e-09	1.62e-05	Cobinding - Increased FOXC2 and Increased WT1	Increased WT1
Hox3	8.88e-09	1.74e-05	Cobinding - Increased FOXC2 and Increased WT1	Increased WT1
FoxQ	9.54e-09	1.87e-05	Cobinding - Increased FOXC2 and Increased WT1	Increased WT1
HOXB2	1.07e-08	2.1e-05	Cobinding - Increased FOXC2 and Increased WT1	Increased WT1
HOXB7	1.1e-08	2.15e-05	Cobinding - Increased FOXC2 and Increased WT1	Increased WT1
MSX1	1.12e-08	2.18e-05	Cobinding - Increased FOXC2 and Increased WT1	Increased WT1
Meox	1.2e-08	2.34e-05	Cobinding - Increased FOXC2 and Increased WT1	Increased WT1
NK7.1	1.22e-08	2.39e-05	Cobinding - Increased FOXC2 and Increased WT1	Increased WT1
Lhx1	1.26e-08	2.47e-05	Cobinding - Increased FOXC2 and Increased WT1	Increased WT1
FOXO6	1.38e-08	2.69e-05	Cobinding - Increased FOXC2 and Increased WT1	Increased WT1
Alx1	1.43e-08	2.8e-05	Cobinding - Increased FOXC2 and Increased WT1	Increased WT1
FOXA1	1.45e-08	2.83e-05	Cobinding - Increased FOXC2 and Increased WT1	Increased WT1
NOTO	1.45e-08	2.83e-05	Cobinding - Increased FOXC2 and Increased WT1	Increased WT1
MSX2	1.5e-08	2.94e-05	Cobinding - Increased FOXC2 and Increased WT1	Increased WT1
Ubx	1.53e-08	2.98e-05	Cobinding - Increased FOXC2 and Increased WT1	Increased WT1
Dlx-b	1.68e-08	3.29e-05	Cobinding - Increased FOXC2 and Increased WT1	Increased WT1
FOXC1	1.8e-08	3.53e-05	Cobinding - Increased FOXC2 and Increased WT1	Increased WT1
Hox4	1.84e-08	3.6e-05	Cobinding - Increased FOXC2 and Increased WT1	Increased WT1
Noto	2.01e-08	3.93e-05	Cobinding - Increased FOXC2 and Increased WT1	Increased WT1
FOXP3	2.15e-08	4.2e-05	Cobinding - Increased FOXC2 and Increased WT1	Increased WT1
unc-4	2.19e-08	4.28e-05	Cobinding - Increased FOXC2 and Increased WT1	Increased WT1
FOXC2	2.53e-08	4.96e-05	Cobinding - Increased FOXC2 and Increased WT1	Increased WT1
NCU00019	2.66e-08	5.21e-05	Cobinding - Increased FOXC2 and Increased WT1	Increased WT1
KAN1	2.7e-08	5.27e-05	Cobinding - Increased FOXC2 and Increased WT1	Increased WT1
GSX2	2.89e-08	5.65e-05	Cobinding - Increased FOXC2 and Increased WT1	Increased WT1
Msx3	3.58e-08	7.01e-05	Cobinding - Increased FOXC2 and Increased WT1	Increased WT1
zen	3.6e-08	7.04e-05	Cobinding - Increased FOXC2 and Increased WT1	Increased WT1
slp1	4.03e-08	7.89e-05	Cobinding - Increased FOXC2 and Increased WT1	Increased WT1
AT2G38300	4.12e-08	8.05e-05	Cobinding - Increased FOXC2 and Increased WT1	Increased WT1
Antp	4.55e-08	8.9e-05	Cobinding - Increased FOXC2 and Increased WT1	Increased WT1
MEOX1	4.94e-08	9.65e-05	Cobinding - Increased FOXC2 and Increased WT1	Increased WT1
DLX1	5.54e-08	0.000108	Cobinding - Increased FOXC2 and Increased WT1	Increased WT1
Foxl2	6.33e-08	0.000124	Cobinding - Increased FOXC2 and Increased WT1	Increased WT1
ZHD10	7.38e-08	0.000144	Cobinding - Increased FOXC2 and Increased WT1	Increased WT1
FOXG1	7.6e-08	0.000149	Cobinding - Increased FOXC2 and Increased WT1	Increased WT1
ATHB-23	8.02e-08	0.000157	Cobinding - Increased FOXC2 and Increased WT1	Increased WT1
Abd-B	8.04e-08	0.000157	Cobinding - Increased FOXC2 and Increased WT1	Increased WT1
Hmx	1.03e-07	0.000202	Cobinding - Increased FOXC2 and Increased WT1	Increased WT1
Dfd	1.05e-07	0.000204	Cobinding - Increased FOXC2 and Increased WT1	Increased WT1
BSX	1.27e-07	0.000249	Cobinding - Increased FOXC2 and Increased WT1	Increased WT1
LHX6	1.29e-07	0.000251	Cobinding - Increased FOXC2 and Increased WT1	Increased WT1
AT1G14600	1.36e-07	0.000267	Cobinding - Increased FOXC2 and Increased WT1	Increased WT1
FOXK1	1.38e-07	0.00027	Cobinding - Increased FOXC2 and Increased WT1	Increased WT1
HDG11	1.41e-07	0.000276	Cobinding - Increased FOXC2 and Increased WT1	Increased WT1
Foxf1	1.5e-07	0.000294	Cobinding - Increased FOXC2 and Increased WT1	Increased WT1
ftz	1.67e-07	0.000328	Cobinding - Increased FOXC2 and Increased WT1	Increased WT1
FoxI-c	2.12e-07	0.000414	Cobinding - Increased FOXC2 and Increased WT1	Increased WT1
Arx	2.24e-07	0.000438	Cobinding - Increased FOXC2 and Increased WT1	Increased WT1
inv	2.71e-07	0.00053	Cobinding - Increased FOXC2 and Increased WT1	Increased WT1
Foxq1	2.9e-07	0.000568	Cobinding - Increased FOXC2 and Increased WT1	Increased WT1
btn	2.97e-07	0.00058	Cobinding - Increased FOXC2 and Increased WT1	Increased WT1
Foxo3	3.4e-07	0.000665	Cobinding - Increased FOXC2 and Increased WT1	Increased WT1
FOXI1	3.53e-07	0.000691	Cobinding - Increased FOXC2 and Increased WT1	Increased WT1
HOXB8	3.56e-07	0.000696	Cobinding - Increased FOXC2 and Increased WT1	Increased WT1
Scr	3.95e-07	0.000772	Cobinding - Increased FOXC2 and Increased WT1	Increased WT1
Gsx	4.11e-07	0.000805	Cobinding - Increased FOXC2 and Increased WT1	Increased WT1
FKH2	4.83e-07	0.000946	Cobinding - Increased FOXC2 and Increased WT1	Increased WT1
Dlx5	5.11e-07	0.001	Cobinding - Increased FOXC2 and Increased WT1	Increased WT1
Foxo1	5.25e-07	0.00103	Cobinding - Increased FOXC2 and Increased WT1	Increased WT1
Alx4	5.27e-07	0.00103	Cobinding - Increased FOXC2 and Increased WT1	Increased WT1
FOXA3	5.3e-07	0.00104	Cobinding - Increased FOXC2 and Increased WT1	Increased WT1
Bsx	5.54e-07	0.00108	Cobinding - Increased FOXC2 and Increased WT1	Increased WT1
Arid3a	5.7e-07	0.00112	Cobinding - Increased FOXC2 and Increased WT1	Increased WT1
Arid5a	6.33e-07	0.00124	Cobinding - Increased FOXC2 and Increased WT1	Increased WT1
daf-16	6.56e-07	0.00128	Cobinding - Increased FOXC2 and Increased WT1	Increased WT1
AHL20	8.96e-07	0.00175	Cobinding - Increased FOXC2 and Increased WT1	Increased WT1
FOXK2	9.05e-07	0.00177	Cobinding - Increased FOXC2 and Increased WT1	Increased WT1
C15	1.06e-06	0.00207	Cobinding - Increased FOXC2 and Increased WT1	Increased WT1
FoxE	1.49e-06	0.00291	Cobinding - Increased FOXC2 and Increased WT1	Increased WT1
FoxL2	1.49e-06	0.00292	Cobinding - Increased FOXC2 and Increased WT1	Increased WT1
CG11085	1.71e-06	0.00334	Cobinding - Increased FOXC2 and Increased WT1	Increased WT1
tup	1.84e-06	0.0036	Cobinding - Increased FOXC2 and Increased WT1	Increased WT1
FOXE1	3e-06	0.00587	Cobinding - Increased FOXC2 and Increased WT1	Increased WT1
HOXD8	3.2e-06	0.00627	Cobinding - Increased FOXC2 and Increased WT1	Increased WT1
LHX2	3.61e-06	0.00706	Cobinding - Increased FOXC2 and Increased WT1	Increased WT1
YAP5	3.86e-06	0.00754	Cobinding - Increased FOXC2 and Increased WT1	Increased WT1
FOXP1	4.42e-06	0.00864	Cobinding - Increased FOXC2 and Increased WT1	Increased WT1
FoxK	4.82e-06	0.00943	Cobinding - Increased FOXC2 and Increased WT1	Increased WT1
FoxM	5.17e-06	0.0101	Cobinding - Increased FOXC2 and Increased WT1	Increased WT1
Foxj3	5.33e-06	0.0104	Cobinding - Increased FOXC2 and Increased WT1	Increased WT1
Dlx2	5.38e-06	0.0105	Cobinding - Increased FOXC2 and Increased WT1	Increased WT1
HOXA5	6.09e-06	0.0119	Cobinding - Increased FOXC2 and Increased WT1	Increased WT1
AT2G40260	8.12e-06	0.0159	Cobinding - Increased FOXC2 and Increased WT1	Increased WT1
CG34031	8.29e-06	0.0162	Cobinding - Increased FOXC2 and Increased WT1	Increased WT1
FoxD-b	9.41e-06	0.0184	Cobinding - Increased FOXC2 and Increased WT1	Increased WT1
BARX1	9.86e-06	0.0193	Cobinding - Increased FOXC2 and Increased WT1	Increased WT1
ZHD9	1.28e-05	0.0251	Cobinding - Increased FOXC2 and Increased WT1	Increased WT1
ZBTB18	1.42e-05	0.0278	Cobinding - Increased FOXC2 and Increased WT1	Increased WT1
EVX2	1.46e-05	0.0285	Cobinding - Increased FOXC2 and Increased WT1	Increased WT1
PROP1	1.56e-05	0.0305	Cobinding - Increased FOXC2 and Increased WT1	Increased WT1
FOXD3	1.63e-05	0.0318	Cobinding - Increased FOXC2 and Increased WT1	Increased WT1
FoxA-b	1.64e-05	0.0321	Cobinding - Increased FOXC2 and Increased WT1	Increased WT1
pha-4	1.81e-05	0.0354	Cobinding - Increased FOXC2 and Increased WT1	Increased WT1
FOXA2	1.91e-05	0.0373	Cobinding - Increased FOXC2 and Increased WT1	Increased WT1
Nk-1	1.93e-05	0.0377	Cobinding - Increased FOXC2 and Increased WT1	Increased WT1
EVX1	2.09e-05	0.0409	Cobinding - Increased FOXC2 and Increased WT1	Increased WT1
PHOX2A	2.22e-05	0.0435	Cobinding - Increased FOXC2 and Increased WT1	Increased WT1
FoxI-a	2.28e-05	0.0445	Cobinding - Increased FOXC2 and Increased WT1	Increased WT1
PHOX2B	3.07e-05	0.06	Cobinding - Increased FOXC2 and Increased WT1	Increased WT1
HOXA4	3.83e-05	0.075	Cobinding - Increased FOXC2 and Increased WT1	Increased WT1
fkh-9	4.27e-05	0.0836	Cobinding - Increased FOXC2 and Increased WT1	Increased WT1
MAFF	4.49e-05	0.0878	Cobinding - Increased FOXC2 and Increased WT1	Increased WT1
HOXB5	5.98e-05	0.117	Cobinding - Increased FOXC2 and Increased WT1	Increased WT1
POU6F2	0.000135	0.263	Cobinding - Increased FOXC2 and Increased WT1	Increased WT1
FKH1	0.000144	0.281	Cobinding - Increased FOXC2 and Increased WT1	Increased WT1
AHL25	0.000152	0.298	Cobinding - Increased FOXC2 and Increased WT1	Increased WT1
pal-1	0.000161	0.314	Cobinding - Increased FOXC2 and Increased WT1	Increased WT1
HOXD9	0.000205	0.401	Cobinding - Increased FOXC2 and Increased WT1	Increased WT1
STE12	0.000207	0.405	Cobinding - Increased FOXC2 and Increased WT1	Increased WT1
MOT2	0.000254	0.497	Cobinding - Increased FOXC2 and Increased WT1	Increased WT1
BARHL2	0.000267	0.521	Cobinding - Increased FOXC2 and Increased WT1	Increased WT1
POU5F1	0.000333	0.651	Cobinding - Increased FOXC2 and Increased WT1	Increased WT1
FOXN3	0.000364	0.712	Cobinding - Increased FOXC2 and Increased WT1	Increased WT1
FoxG	0.000402	0.787	Cobinding - Increased FOXC2 and Increased WT1	Increased WT1
ATHB-4	0.000421	0.823	Cobinding - Increased FOXC2 and Increased WT1	Increased WT1
fkh	0.000451	0.882	Cobinding - Increased FOXC2 and Increased WT1	Increased WT1
FOXD2	0.000572	1.12	Cobinding - Increased FOXC2 and Increased WT1	Increased WT1
MYB107	0.000651	1.27	Cobinding - Increased FOXC2 and Increased WT1	Increased WT1
Pax7	0.000679	1.33	Cobinding - Increased FOXC2 and Increased WT1	Increased WT1
MYF5	0.00087	1.7	Cobinding - Increased FOXC2 and Increased WT1	Increased WT1
Mafb	0.000901	1.76	Cobinding - Increased FOXC2 and Increased WT1	Increased WT1
FOXF2	0.00106	2.08	Cobinding - Increased FOXC2 and Increased WT1	Increased WT1
NRL	0.0011	2.15	Cobinding - Increased FOXC2 and Increased WT1	Increased WT1
FoxA-a	0.00135	2.63	Cobinding - Increased FOXC2 and Increased WT1	Increased WT1
OJ1058_F05.8	0.00138	2.71	Cobinding - Increased FOXC2 and Increased WT1	Increased WT1
ATHB-6	0.00139	2.71	Cobinding - Increased FOXC2 and Increased WT1	Increased WT1
AT5G05790	0.00145	2.83	Cobinding - Increased FOXC2 and Increased WT1	Increased WT1
br	0.00152	2.98	Cobinding - Increased FOXC2 and Increased WT1	Increased WT1
ATHB-X	0.00153	2.99	Cobinding - Increased FOXC2 and Increased WT1	Increased WT1
SoxC	0.00154	3.01	Cobinding - Increased FOXC2 and Increased WT1	Increased WT1
Ptf1a	0.00179	3.5	Cobinding - Increased FOXC2 and Increased WT1	Increased WT1
DOF5.3	0.0018	3.51	Cobinding - Increased FOXC2 and Increased WT1	Increased WT1
DIV1	0.00194	3.8	Cobinding - Increased FOXC2 and Increased WT1	Increased WT1
FOXP2	0.00204	3.98	Cobinding - Increased FOXC2 and Increased WT1	Increased WT1
Atoh7	0.00257	5.02	Cobinding - Increased FOXC2 and Increased WT1	Increased WT1
MGA1	0.00293	5.73	Cobinding - Increased FOXC2 and Increased WT1	Increased WT1
RAV2	0.00309	6.04	Cobinding - Increased FOXC2 and Increased WT1	Increased WT1
HRS1	0.0039	7.64	Cobinding - Increased FOXC2 and Increased WT1	Increased WT1
br	0.00448	8.76	Cobinding - Increased FOXC2 and Increased WT1	Increased WT1
MSC	0.0045	8.79	Cobinding - Increased FOXC2 and Increased WT1	Increased WT1
Tcf12	0.00496	9.7	Cobinding - Increased FOXC2 and Increased WT1	Increased WT1
ARR1	0.00545	10.7	Cobinding - Increased FOXC2 and Increased WT1	Increased WT1
MTF1	0.00547	10.7	Cobinding - Increased FOXC2 and Increased WT1	Increased WT1
MYB93	0.00552	10.8	Cobinding - Increased FOXC2 and Increased WT1	Increased WT1
SOL1	0.00621	12.1	Cobinding - Increased FOXC2 and Increased WT1	Increased WT1
PHYPADRAFT_140773	0.00642	12.5	Cobinding - Increased FOXC2 and Increased WT1	Increased WT1
MEIS2	0.00645	12.6	Cobinding - Increased FOXC2 and Increased WT1	Increased WT1
Bhlha15	0.00696	13.6	Cobinding - Increased FOXC2 and Increased WT1	Increased WT1
MYOG	0.00699	13.7	Cobinding - Increased FOXC2 and Increased WT1	Increased WT1
Ptf1A	0.00764	14.9	Cobinding - Increased FOXC2 and Increased WT1	Increased WT1
ZNF211	0.00781	15.3	Cobinding - Increased FOXC2 and Increased WT1	Increased WT1
WRKY42	0.00822	16.1	Cobinding - Increased FOXC2 and Increased WT1	Increased WT1
WRKY57	0.00841	16.5	Cobinding - Increased FOXC2 and Increased WT1	Increased WT1
POU2F1	0.00872	17.1	Cobinding - Increased FOXC2 and Increased WT1	Increased WT1
AHL12	0.00883	17.3	Cobinding - Increased FOXC2 and Increased WT1	Increased WT1
exex	5.42e-14	1.06e-10	Cobinding - Increased FOXC2 and Increased WT1	Increased WT1
LHX5	7.55e-14	1.48e-10	Cobinding - Increased FOXC2 and Increased WT1	Increased WT1
PHDP	1.14e-13	2.22e-10	Cobinding - Increased FOXC2 and Increased WT1	Increased WT1
VAX2	1.23e-13	2.4e-10	Cobinding - Increased FOXC2 and Increased WT1	Increased WT1
otp	1.32e-13	2.58e-10	Cobinding - Increased FOXC2 and Increased WT1	Increased WT1
mab-5	1.48e-13	2.89e-10	Cobinding - Increased FOXC2 and Increased WT1	Increased WT1
Lim3	1.63e-13	3.19e-10	Cobinding - Increased FOXC2 and Increased WT1	Increased WT1
DRGX	2.29e-13	4.47e-10	Cobinding - Increased FOXC2 and Increased WT1	Increased WT1
Hex	4.06e-13	7.93e-10	Cobinding - Increased FOXC2 and Increased WT1	Increased WT1
zen2	7.55e-13	1.48e-09	Cobinding - Increased FOXC2 and Increased WT1	Increased WT1
LMX1A	1.08e-12	2.11e-09	Cobinding - Increased FOXC2 and Increased WT1	Increased WT1
Atbf	1.13e-12	2.2e-09	Cobinding - Increased FOXC2 and Increased WT1	Increased WT1
repo	1.2e-12	2.35e-09	Cobinding - Increased FOXC2 and Increased WT1	Increased WT1
Mnx	1.27e-12	2.48e-09	Cobinding - Increased FOXC2 and Increased WT1	Increased WT1
UNCX	1.4e-12	2.74e-09	Cobinding - Increased FOXC2 and Increased WT1	Increased WT1
Lmx-b	1.41e-12	2.76e-09	Cobinding - Increased FOXC2 and Increased WT1	Increased WT1
SHOX	1.57e-12	3.06e-09	Cobinding - Increased FOXC2 and Increased WT1	Increased WT1
EMX1	1.65e-12	3.23e-09	Cobinding - Increased FOXC2 and Increased WT1	Increased WT1
ro	1.67e-12	3.27e-09	Cobinding - Increased FOXC2 and Increased WT1	Increased WT1
zfh-2	2.28e-12	4.46e-09	Cobinding - Increased FOXC2 and Increased WT1	Increased WT1
VSX1	2.62e-12	5.12e-09	Cobinding - Increased FOXC2 and Increased WT1	Increased WT1
TLX2	2.76e-12	5.4e-09	Cobinding - Increased FOXC2 and Increased WT1	Increased WT1
PHO2	2.97e-12	5.8e-09	Cobinding - Increased FOXC2 and Increased WT1	Increased WT1
mirr	2.97e-12	5.81e-09	Cobinding - Increased FOXC2 and Increased WT1	Increased WT1
Otp	3.13e-12	6.12e-09	Cobinding - Increased FOXC2 and Increased WT1	Increased WT1
unpg	3.29e-12	6.43e-09	Cobinding - Increased FOXC2 and Increased WT1	Increased WT1
PDX1	3.37e-12	6.58e-09	Cobinding - Increased FOXC2 and Increased WT1	Increased WT1
VAX1	3.98e-12	7.79e-09	Cobinding - Increased FOXC2 and Increased WT1	Increased WT1
lim-4	3.99e-12	7.8e-09	Cobinding - Increased FOXC2 and Increased WT1	Increased WT1
OdsH	4.3e-12	8.41e-09	Cobinding - Increased FOXC2 and Increased WT1	Increased WT1
lbl	4.43e-12	8.67e-09	Cobinding - Increased FOXC2 and Increased WT1	Increased WT1
CG9876	5.77e-12	1.13e-08	Cobinding - Increased FOXC2 and Increased WT1	Increased WT1
GSX1	6.02e-12	1.18e-08	Cobinding - Increased FOXC2 and Increased WT1	Increased WT1
Nk-3	7.84e-12	1.53e-08	Cobinding - Increased FOXC2 and Increased WT1	Increased WT1
Pph13	7.87e-12	1.54e-08	Cobinding - Increased FOXC2 and Increased WT1	Increased WT1
ALX3	7.88e-12	1.54e-08	Cobinding - Increased FOXC2 and Increased WT1	Increased WT1
Hnf1	8.21e-12	1.61e-08	Cobinding - Increased FOXC2 and Increased WT1	Increased WT1
NKX6-2	8.33e-12	1.63e-08	Cobinding - Increased FOXC2 and Increased WT1	Increased WT1
dsc-1	9.72e-12	1.9e-08	Cobinding - Increased FOXC2 and Increased WT1	Increased WT1
ara	1e-11	1.96e-08	Cobinding - Increased FOXC2 and Increased WT1	Increased WT1
E5	1.08e-11	2.11e-08	Cobinding - Increased FOXC2 and Increased WT1	Increased WT1
H2.0	1.27e-11	2.49e-08	Cobinding - Increased FOXC2 and Increased WT1	Increased WT1
Lhx4	1.27e-11	2.49e-08	Cobinding - Increased FOXC2 and Increased WT1	Increased WT1
lbe	1.29e-11	2.52e-08	Cobinding - Increased FOXC2 and Increased WT1	Increased WT1
NKX6-1	1.32e-11	2.59e-08	Cobinding - Increased FOXC2 and Increased WT1	Increased WT1
LBX1	1.42e-11	2.79e-08	Cobinding - Increased FOXC2 and Increased WT1	Increased WT1
PRRX1	1.46e-11	2.85e-08	Cobinding - Increased FOXC2 and Increased WT1	Increased WT1
VSX2	1.57e-11	3.08e-08	Cobinding - Increased FOXC2 and Increased WT1	Increased WT1
ESX1	1.66e-11	3.25e-08	Cobinding - Increased FOXC2 and Increased WT1	Increased WT1
HOXC8	1.7e-11	3.33e-08	Cobinding - Increased FOXC2 and Increased WT1	Increased WT1
MIXL1	1.72e-11	3.36e-08	Cobinding - Increased FOXC2 and Increased WT1	Increased WT1
mix-a	1.76e-11	3.44e-08	Cobinding - Increased FOXC2 and Increased WT1	Increased WT1
RAX2	2.12e-11	4.15e-08	Cobinding - Increased FOXC2 and Increased WT1	Increased WT1
FoxI-b	2.61e-11	5.11e-08	Cobinding - Increased FOXC2 and Increased WT1	Increased WT1
SATB1	2.69e-11	5.26e-08	Cobinding - Increased FOXC2 and Increased WT1	Increased WT1
CG15696-RA	2.91e-11	5.69e-08	Cobinding - Increased FOXC2 and Increased WT1	Increased WT1
HOXA10	3.18e-11	6.22e-08	Cobinding - Increased FOXC2 and Increased WT1	Increased WT1
Hox1	3.71e-11	7.25e-08	Cobinding - Increased FOXC2 and Increased WT1	Increased WT1
ap	5.05e-11	9.88e-08	Cobinding - Increased FOXC2 and Increased WT1	Increased WT1
Tlx	5.22e-11	1.02e-07	Cobinding - Increased FOXC2 and Increased WT1	Increased WT1
ZHD1	5.39e-11	1.05e-07	Cobinding - Increased FOXC2 and Increased WT1	Increased WT1
EN2	5.55e-11	1.09e-07	Cobinding - Increased FOXC2 and Increased WT1	Increased WT1
HOXA6	5.82e-11	1.14e-07	Cobinding - Increased FOXC2 and Increased WT1	Increased WT1
Shox2	6.01e-11	1.18e-07	Cobinding - Increased FOXC2 and Increased WT1	Increased WT1
PRRX2	6.78e-11	1.33e-07	Cobinding - Increased FOXC2 and Increased WT1	Increased WT1
Nkx3	6.82e-11	1.33e-07	Cobinding - Increased FOXC2 and Increased WT1	Increased WT1
Nobox	6.91e-11	1.35e-07	Cobinding - Increased FOXC2 and Increased WT1	Increased WT1
HOXA1	7.3e-11	1.43e-07	Cobinding - Increased FOXC2 and Increased WT1	Increased WT1
en	7.71e-11	1.51e-07	Cobinding - Increased FOXC2 and Increased WT1	Increased WT1
HGTX	9.32e-11	1.82e-07	Cobinding - Increased FOXC2 and Increased WT1	Increased WT1
RAX	9.41e-11	1.84e-07	Cobinding - Increased FOXC2 and Increased WT1	Increased WT1
CG32105	9.54e-11	1.87e-07	Cobinding - Increased FOXC2 and Increased WT1	Increased WT1
GBX2	9.88e-11	1.93e-07	Cobinding - Increased FOXC2 and Increased WT1	Increased WT1
Awh	9.95e-11	1.95e-07	Cobinding - Increased FOXC2 and Increased WT1	Increased WT1
LMX1B	1.03e-10	2.02e-07	Cobinding - Increased FOXC2 and Increased WT1	Increased WT1
CG11294	1.05e-10	2.05e-07	Cobinding - Increased FOXC2 and Increased WT1	Increased WT1
ISX	1.09e-10	2.14e-07	Cobinding - Increased FOXC2 and Increased WT1	Increased WT1
Dbx	1.15e-10	2.24e-07	Cobinding - Increased FOXC2 and Increased WT1	Increased WT1
HOXA7	1.16e-10	2.27e-07	Cobinding - Increased FOXC2 and Increased WT1	Increased WT1
Hox5	1.23e-10	2.41e-07	Cobinding - Increased FOXC2 and Increased WT1	Increased WT1
LHX9	1.24e-10	2.43e-07	Cobinding - Increased FOXC2 and Increased WT1	Increased WT1
CG18599	1.33e-10	2.59e-07	Cobinding - Increased FOXC2 and Increased WT1	Increased WT1
Vsx1	1.33e-10	2.6e-07	Cobinding - Increased FOXC2 and Increased WT1	Increased WT1
Rx	1.4e-10	2.75e-07	Cobinding - Increased FOXC2 and Increased WT1	Increased WT1
Emx	1.49e-10	2.91e-07	Cobinding - Increased FOXC2 and Increased WT1	Increased WT1
Foxj2	1.55e-10	3.03e-07	Cobinding - Increased FOXC2 and Increased WT1	Increased WT1
EN1	1.7e-10	3.32e-07	Cobinding - Increased FOXC2 and Increased WT1	Increased WT1
HOXB3	1.79e-10	3.5e-07	Cobinding - Increased FOXC2 and Increased WT1	Increased WT1
hbn	2.1e-10	4.1e-07	Cobinding - Increased FOXC2 and Increased WT1	Increased WT1
Arid3b	2.45e-10	4.79e-07	Cobinding - Increased FOXC2 and Increased WT1	Increased WT1
abd-A	2.47e-10	4.83e-07	Cobinding - Increased FOXC2 and Increased WT1	Increased WT1
Lim1	2.49e-10	4.86e-07	Cobinding - Increased FOXC2 and Increased WT1	Increased WT1
Uncx-b	2.95e-10	5.77e-07	Cobinding - Increased FOXC2 and Increased WT1	Increased WT1
Dlx3	3.06e-10	5.98e-07	Cobinding - Increased FOXC2 and Increased WT1	Increased WT1
Lhx3/4	3.41e-10	6.67e-07	Cobinding - Increased FOXC2 and Increased WT1	Increased WT1
Lhx8	3.49e-10	6.84e-07	Cobinding - Increased FOXC2 and Increased WT1	Increased WT1
fkh-2	3.58e-10	7.01e-07	Cobinding - Increased FOXC2 and Increased WT1	Increased WT1
Dlx-c	3.63e-10	7.1e-07	Cobinding - Increased FOXC2 and Increased WT1	Increased WT1
vab-7	3.93e-10	7.69e-07	Cobinding - Increased FOXC2 and Increased WT1	Increased WT1
Vsx2	4.07e-10	7.97e-07	Cobinding - Increased FOXC2 and Increased WT1	Increased WT1
ZHD6	4.38e-10	8.56e-07	Cobinding - Increased FOXC2 and Increased WT1	Increased WT1
LBX2	4.62e-10	9.03e-07	Cobinding - Increased FOXC2 and Increased WT1	Increased WT1
GBX1	4.79e-10	9.38e-07	Cobinding - Increased FOXC2 and Increased WT1	Increased WT1
al	4.89e-10	9.57e-07	Cobinding - Increased FOXC2 and Increased WT1	Increased WT1
Dll	5.58e-10	1.09e-06	Cobinding - Increased FOXC2 and Increased WT1	Increased WT1
FoxF	5.71e-10	1.12e-06	Cobinding - Increased FOXC2 and Increased WT1	Increased WT1
FOXB1	5.84e-10	1.14e-06	Cobinding - Increased FOXC2 and Increased WT1	Increased WT1
lab	6.11e-10	1.19e-06	Cobinding - Increased FOXC2 and Increased WT1	Increased WT1
MEOX2	6.36e-10	1.24e-06	Cobinding - Increased FOXC2 and Increased WT1	Increased WT1
Hmbox1	6.74e-10	1.32e-06	Cobinding - Increased FOXC2 and Increased WT1	Increased WT1
HESX1	7.07e-10	1.38e-06	Cobinding - Increased FOXC2 and Increased WT1	Increased WT1
HOXC4	7.37e-10	1.44e-06	Cobinding - Increased FOXC2 and Increased WT1	Increased WT1
EMX2	8.65e-10	1.69e-06	Cobinding - Increased FOXC2 and Increased WT1	Increased WT1
Msx	9.03e-10	1.77e-06	Cobinding - Increased FOXC2 and Increased WT1	Increased WT1
ind	9.3e-10	1.82e-06	Cobinding - Increased FOXC2 and Increased WT1	Increased WT1
Rax	9.42e-10	1.84e-06	Cobinding - Increased FOXC2 and Increased WT1	Increased WT1
caup	1.01e-09	1.98e-06	Cobinding - Increased FOXC2 and Increased WT1	Increased WT1
YOX1	1.16e-09	2.28e-06	Cobinding - Increased FOXC2 and Increased WT1	Increased WT1
FoxO	1.35e-09	2.64e-06	Cobinding - Increased FOXC2 and Increased WT1	Increased WT1
CG32532	1.44e-09	2.81e-06	Cobinding - Increased FOXC2 and Increased WT1	Increased WT1
Isx	1.46e-09	2.85e-06	Cobinding - Increased FOXC2 and Increased WT1	Increased WT1
CG4328-RA	1.51e-09	2.95e-06	Cobinding - Increased FOXC2 and Increased WT1	Increased WT1
DLX6	1.63e-09	3.2e-06	Cobinding - Increased FOXC2 and Increased WT1	Increased WT1
HOXB6	2.32e-09	4.54e-06	Cobinding - Increased FOXC2 and Increased WT1	Increased WT1
FOXD1	2.37e-09	4.64e-06	Cobinding - Increased FOXC2 and Increased WT1	Increased WT1
HCM1	2.6e-09	5.08e-06	Cobinding - Increased FOXC2 and Increased WT1	Increased WT1
Prop	2.92e-09	5.71e-06	Cobinding - Increased FOXC2 and Increased WT1	Increased WT1
Dlx4	2.97e-09	5.81e-06	Cobinding - Increased FOXC2 and Increased WT1	Increased WT1
ems	3.01e-09	5.9e-06	Cobinding - Increased FOXC2 and Increased WT1	Increased WT1
pb	3.04e-09	5.94e-06	Cobinding - Increased FOXC2 and Increased WT1	Increased WT1
HOXD3	3.06e-09	5.99e-06	Cobinding - Increased FOXC2 and Increased WT1	Increased WT1
HOXD4	3.13e-09	6.13e-06	Cobinding - Increased FOXC2 and Increased WT1	Increased WT1
eve	3.44e-09	6.73e-06	Cobinding - Increased FOXC2 and Increased WT1	Increased WT1
HHEX	3.66e-09	7.15e-06	Cobinding - Increased FOXC2 and Increased WT1	Increased WT1
POU6F1	3.69e-09	7.22e-06	Cobinding - Increased FOXC2 and Increased WT1	Increased WT1
PAX4	3.83e-09	7.48e-06	Cobinding - Increased FOXC2 and Increased WT1	Increased WT1
FOXL1	4.31e-09	8.43e-06	Cobinding - Increased FOXC2 and Increased WT1	Increased WT1
ZHD5	4.6e-09	9e-06	Cobinding - Increased FOXC2 and Increased WT1	Increased WT1
slou	4.68e-09	9.15e-06	Cobinding - Increased FOXC2 and Increased WT1	Increased WT1
FOXO4	4.88e-09	9.54e-06	Cobinding - Increased FOXC2 and Increased WT1	Increased WT1
MNX1	5.59e-09	1.09e-05	Cobinding - Increased FOXC2 and Increased WT1	Increased WT1
bsh	6.46e-09	1.26e-05	Cobinding - Increased FOXC2 and Increased WT1	Increased WT1
Dr	6.66e-09	1.3e-05	Cobinding - Increased FOXC2 and Increased WT1	Increased WT1
HOXA2	6.76e-09	1.32e-05	Cobinding - Increased FOXC2 and Increased WT1	Increased WT1
lms	6.88e-09	1.35e-05	Cobinding - Increased FOXC2 and Increased WT1	Increased WT1
HOXB4	7.3e-09	1.43e-05	Cobinding - Increased FOXC2 and Increased WT1	Increased WT1
ARGFX	8.07e-09	1.58e-05	Cobinding - Increased FOXC2 and Increased WT1	Increased WT1
lim-7	8.28e-09	1.62e-05	Cobinding - Increased FOXC2 and Increased WT1	Increased WT1
Hox3	8.88e-09	1.74e-05	Cobinding - Increased FOXC2 and Increased WT1	Increased WT1
FoxQ	9.54e-09	1.87e-05	Cobinding - Increased FOXC2 and Increased WT1	Increased WT1
HOXB2	1.07e-08	2.1e-05	Cobinding - Increased FOXC2 and Increased WT1	Increased WT1
HOXB7	1.1e-08	2.15e-05	Cobinding - Increased FOXC2 and Increased WT1	Increased WT1
MSX1	1.12e-08	2.18e-05	Cobinding - Increased FOXC2 and Increased WT1	Increased WT1
Meox	1.2e-08	2.34e-05	Cobinding - Increased FOXC2 and Increased WT1	Increased WT1
NK7.1	1.22e-08	2.39e-05	Cobinding - Increased FOXC2 and Increased WT1	Increased WT1
Lhx1	1.26e-08	2.47e-05	Cobinding - Increased FOXC2 and Increased WT1	Increased WT1
FOXO6	1.38e-08	2.69e-05	Cobinding - Increased FOXC2 and Increased WT1	Increased WT1
Alx1	1.43e-08	2.8e-05	Cobinding - Increased FOXC2 and Increased WT1	Increased WT1
FOXA1	1.45e-08	2.83e-05	Cobinding - Increased FOXC2 and Increased WT1	Increased WT1
NOTO	1.45e-08	2.83e-05	Cobinding - Increased FOXC2 and Increased WT1	Increased WT1
MSX2	1.5e-08	2.94e-05	Cobinding - Increased FOXC2 and Increased WT1	Increased WT1
Ubx	1.53e-08	2.98e-05	Cobinding - Increased FOXC2 and Increased WT1	Increased WT1
Dlx-b	1.68e-08	3.29e-05	Cobinding - Increased FOXC2 and Increased WT1	Increased WT1
FOXC1	1.8e-08	3.53e-05	Cobinding - Increased FOXC2 and Increased WT1	Increased WT1
Hox4	1.84e-08	3.6e-05	Cobinding - Increased FOXC2 and Increased WT1	Increased WT1
Noto	2.01e-08	3.93e-05	Cobinding - Increased FOXC2 and Increased WT1	Increased WT1
FOXP3	2.15e-08	4.2e-05	Cobinding - Increased FOXC2 and Increased WT1	Increased WT1
unc-4	2.19e-08	4.28e-05	Cobinding - Increased FOXC2 and Increased WT1	Increased WT1
FOXC2	2.53e-08	4.96e-05	Cobinding - Increased FOXC2 and Increased WT1	Increased WT1
NCU00019	2.66e-08	5.21e-05	Cobinding - Increased FOXC2 and Increased WT1	Increased WT1
KAN1	2.7e-08	5.27e-05	Cobinding - Increased FOXC2 and Increased WT1	Increased WT1
GSX2	2.89e-08	5.65e-05	Cobinding - Increased FOXC2 and Increased WT1	Increased WT1
Msx3	3.58e-08	7.01e-05	Cobinding - Increased FOXC2 and Increased WT1	Increased WT1
zen	3.6e-08	7.04e-05	Cobinding - Increased FOXC2 and Increased WT1	Increased WT1
slp1	4.03e-08	7.89e-05	Cobinding - Increased FOXC2 and Increased WT1	Increased WT1
AT2G38300	4.12e-08	8.05e-05	Cobinding - Increased FOXC2 and Increased WT1	Increased WT1
Antp	4.55e-08	8.9e-05	Cobinding - Increased FOXC2 and Increased WT1	Increased WT1
MEOX1	4.94e-08	9.65e-05	Cobinding - Increased FOXC2 and Increased WT1	Increased WT1
DLX1	5.54e-08	0.000108	Cobinding - Increased FOXC2 and Increased WT1	Increased WT1
Foxl2	6.33e-08	0.000124	Cobinding - Increased FOXC2 and Increased WT1	Increased WT1
ZHD10	7.38e-08	0.000144	Cobinding - Increased FOXC2 and Increased WT1	Increased WT1
FOXG1	7.6e-08	0.000149	Cobinding - Increased FOXC2 and Increased WT1	Increased WT1
ATHB-23	8.02e-08	0.000157	Cobinding - Increased FOXC2 and Increased WT1	Increased WT1
Abd-B	8.04e-08	0.000157	Cobinding - Increased FOXC2 and Increased WT1	Increased WT1
Hmx	1.03e-07	0.000202	Cobinding - Increased FOXC2 and Increased WT1	Increased WT1
Dfd	1.05e-07	0.000204	Cobinding - Increased FOXC2 and Increased WT1	Increased WT1
BSX	1.27e-07	0.000249	Cobinding - Increased FOXC2 and Increased WT1	Increased WT1
LHX6	1.29e-07	0.000251	Cobinding - Increased FOXC2 and Increased WT1	Increased WT1
AT1G14600	1.36e-07	0.000267	Cobinding - Increased FOXC2 and Increased WT1	Increased WT1
FOXK1	1.38e-07	0.00027	Cobinding - Increased FOXC2 and Increased WT1	Increased WT1
HDG11	1.41e-07	0.000276	Cobinding - Increased FOXC2 and Increased WT1	Increased WT1
Foxf1	1.5e-07	0.000294	Cobinding - Increased FOXC2 and Increased WT1	Increased WT1
ftz	1.67e-07	0.000328	Cobinding - Increased FOXC2 and Increased WT1	Increased WT1
FoxI-c	2.12e-07	0.000414	Cobinding - Increased FOXC2 and Increased WT1	Increased WT1
Arx	2.24e-07	0.000438	Cobinding - Increased FOXC2 and Increased WT1	Increased WT1
inv	2.71e-07	0.00053	Cobinding - Increased FOXC2 and Increased WT1	Increased WT1
Foxq1	2.9e-07	0.000568	Cobinding - Increased FOXC2 and Increased WT1	Increased WT1
btn	2.97e-07	0.00058	Cobinding - Increased FOXC2 and Increased WT1	Increased WT1
Foxo3	3.4e-07	0.000665	Cobinding - Increased FOXC2 and Increased WT1	Increased WT1
FOXI1	3.53e-07	0.000691	Cobinding - Increased FOXC2 and Increased WT1	Increased WT1
HOXB8	3.56e-07	0.000696	Cobinding - Increased FOXC2 and Increased WT1	Increased WT1
Scr	3.95e-07	0.000772	Cobinding - Increased FOXC2 and Increased WT1	Increased WT1
Gsx	4.11e-07	0.000805	Cobinding - Increased FOXC2 and Increased WT1	Increased WT1
FKH2	4.83e-07	0.000946	Cobinding - Increased FOXC2 and Increased WT1	Increased WT1
Dlx5	5.11e-07	0.001	Cobinding - Increased FOXC2 and Increased WT1	Increased WT1
Foxo1	5.25e-07	0.00103	Cobinding - Increased FOXC2 and Increased WT1	Increased WT1
Alx4	5.27e-07	0.00103	Cobinding - Increased FOXC2 and Increased WT1	Increased WT1
FOXA3	5.3e-07	0.00104	Cobinding - Increased FOXC2 and Increased WT1	Increased WT1
Bsx	5.54e-07	0.00108	Cobinding - Increased FOXC2 and Increased WT1	Increased WT1
Arid3a	5.7e-07	0.00112	Cobinding - Increased FOXC2 and Increased WT1	Increased WT1
Arid5a	6.33e-07	0.00124	Cobinding - Increased FOXC2 and Increased WT1	Increased WT1
daf-16	6.56e-07	0.00128	Cobinding - Increased FOXC2 and Increased WT1	Increased WT1
AHL20	8.96e-07	0.00175	Cobinding - Increased FOXC2 and Increased WT1	Increased WT1
FOXK2	9.05e-07	0.00177	Cobinding - Increased FOXC2 and Increased WT1	Increased WT1
C15	1.06e-06	0.00207	Cobinding - Increased FOXC2 and Increased WT1	Increased WT1
FoxE	1.49e-06	0.00291	Cobinding - Increased FOXC2 and Increased WT1	Increased WT1
FoxL2	1.49e-06	0.00292	Cobinding - Increased FOXC2 and Increased WT1	Increased WT1
CG11085	1.71e-06	0.00334	Cobinding - Increased FOXC2 and Increased WT1	Increased WT1
tup	1.84e-06	0.0036	Cobinding - Increased FOXC2 and Increased WT1	Increased WT1
FOXE1	3e-06	0.00587	Cobinding - Increased FOXC2 and Increased WT1	Increased WT1
HOXD8	3.2e-06	0.00627	Cobinding - Increased FOXC2 and Increased WT1	Increased WT1
LHX2	3.61e-06	0.00706	Cobinding - Increased FOXC2 and Increased WT1	Increased WT1
YAP5	3.86e-06	0.00754	Cobinding - Increased FOXC2 and Increased WT1	Increased WT1
FOXP1	4.42e-06	0.00864	Cobinding - Increased FOXC2 and Increased WT1	Increased WT1
FoxK	4.82e-06	0.00943	Cobinding - Increased FOXC2 and Increased WT1	Increased WT1
FoxM	5.17e-06	0.0101	Cobinding - Increased FOXC2 and Increased WT1	Increased WT1
Foxj3	5.33e-06	0.0104	Cobinding - Increased FOXC2 and Increased WT1	Increased WT1
Dlx2	5.38e-06	0.0105	Cobinding - Increased FOXC2 and Increased WT1	Increased WT1
HOXA5	6.09e-06	0.0119	Cobinding - Increased FOXC2 and Increased WT1	Increased WT1
AT2G40260	8.12e-06	0.0159	Cobinding - Increased FOXC2 and Increased WT1	Increased WT1
CG34031	8.29e-06	0.0162	Cobinding - Increased FOXC2 and Increased WT1	Increased WT1
FoxD-b	9.41e-06	0.0184	Cobinding - Increased FOXC2 and Increased WT1	Increased WT1
BARX1	9.86e-06	0.0193	Cobinding - Increased FOXC2 and Increased WT1	Increased WT1
ZHD9	1.28e-05	0.0251	Cobinding - Increased FOXC2 and Increased WT1	Increased WT1
ZBTB18	1.42e-05	0.0278	Cobinding - Increased FOXC2 and Increased WT1	Increased WT1
EVX2	1.46e-05	0.0285	Cobinding - Increased FOXC2 and Increased WT1	Increased WT1
PROP1	1.56e-05	0.0305	Cobinding - Increased FOXC2 and Increased WT1	Increased WT1
FOXD3	1.63e-05	0.0318	Cobinding - Increased FOXC2 and Increased WT1	Increased WT1
FoxA-b	1.64e-05	0.0321	Cobinding - Increased FOXC2 and Increased WT1	Increased WT1
pha-4	1.81e-05	0.0354	Cobinding - Increased FOXC2 and Increased WT1	Increased WT1
FOXA2	1.91e-05	0.0373	Cobinding - Increased FOXC2 and Increased WT1	Increased WT1
Nk-1	1.93e-05	0.0377	Cobinding - Increased FOXC2 and Increased WT1	Increased WT1
EVX1	2.09e-05	0.0409	Cobinding - Increased FOXC2 and Increased WT1	Increased WT1
PHOX2A	2.22e-05	0.0435	Cobinding - Increased FOXC2 and Increased WT1	Increased WT1
FoxI-a	2.28e-05	0.0445	Cobinding - Increased FOXC2 and Increased WT1	Increased WT1
PHOX2B	3.07e-05	0.06	Cobinding - Increased FOXC2 and Increased WT1	Increased WT1
HOXA4	3.83e-05	0.075	Cobinding - Increased FOXC2 and Increased WT1	Increased WT1
fkh-9	4.27e-05	0.0836	Cobinding - Increased FOXC2 and Increased WT1	Increased WT1
MAFF	4.49e-05	0.0878	Cobinding - Increased FOXC2 and Increased WT1	Increased WT1
HOXB5	5.98e-05	0.117	Cobinding - Increased FOXC2 and Increased WT1	Increased WT1
POU6F2	0.000135	0.263	Cobinding - Increased FOXC2 and Increased WT1	Increased WT1
FKH1	0.000144	0.281	Cobinding - Increased FOXC2 and Increased WT1	Increased WT1
AHL25	0.000152	0.298	Cobinding - Increased FOXC2 and Increased WT1	Increased WT1
pal-1	0.000161	0.314	Cobinding - Increased FOXC2 and Increased WT1	Increased WT1
HOXD9	0.000205	0.401	Cobinding - Increased FOXC2 and Increased WT1	Increased WT1
STE12	0.000207	0.405	Cobinding - Increased FOXC2 and Increased WT1	Increased WT1
MOT2	0.000254	0.497	Cobinding - Increased FOXC2 and Increased WT1	Increased WT1
BARHL2	0.000267	0.521	Cobinding - Increased FOXC2 and Increased WT1	Increased WT1
POU5F1	0.000333	0.651	Cobinding - Increased FOXC2 and Increased WT1	Increased WT1
FOXN3	0.000364	0.712	Cobinding - Increased FOXC2 and Increased WT1	Increased WT1
FoxG	0.000402	0.787	Cobinding - Increased FOXC2 and Increased WT1	Increased WT1
ATHB-4	0.000421	0.823	Cobinding - Increased FOXC2 and Increased WT1	Increased WT1
fkh	0.000451	0.882	Cobinding - Increased FOXC2 and Increased WT1	Increased WT1
FOXD2	0.000572	1.12	Cobinding - Increased FOXC2 and Increased WT1	Increased WT1
MYB107	0.000651	1.27	Cobinding - Increased FOXC2 and Increased WT1	Increased WT1
Pax7	0.000679	1.33	Cobinding - Increased FOXC2 and Increased WT1	Increased WT1
MYF5	0.00087	1.7	Cobinding - Increased FOXC2 and Increased WT1	Increased WT1
Mafb	0.000901	1.76	Cobinding - Increased FOXC2 and Increased WT1	Increased WT1
FOXF2	0.00106	2.08	Cobinding - Increased FOXC2 and Increased WT1	Increased WT1
NRL	0.0011	2.15	Cobinding - Increased FOXC2 and Increased WT1	Increased WT1
FoxA-a	0.00135	2.63	Cobinding - Increased FOXC2 and Increased WT1	Increased WT1
OJ1058_F05.8	0.00138	2.71	Cobinding - Increased FOXC2 and Increased WT1	Increased WT1
ATHB-6	0.00139	2.71	Cobinding - Increased FOXC2 and Increased WT1	Increased WT1
AT5G05790	0.00145	2.83	Cobinding - Increased FOXC2 and Increased WT1	Increased WT1
br	0.00152	2.98	Cobinding - Increased FOXC2 and Increased WT1	Increased WT1
ATHB-X	0.00153	2.99	Cobinding - Increased FOXC2 and Increased WT1	Increased WT1
SoxC	0.00154	3.01	Cobinding - Increased FOXC2 and Increased WT1	Increased WT1
Ptf1a	0.00179	3.5	Cobinding - Increased FOXC2 and Increased WT1	Increased WT1
DOF5.3	0.0018	3.51	Cobinding - Increased FOXC2 and Increased WT1	Increased WT1
DIV1	0.00194	3.8	Cobinding - Increased FOXC2 and Increased WT1	Increased WT1
FOXP2	0.00204	3.98	Cobinding - Increased FOXC2 and Increased WT1	Increased WT1
Atoh7	0.00257	5.02	Cobinding - Increased FOXC2 and Increased WT1	Increased WT1
MGA1	0.00293	5.73	Cobinding - Increased FOXC2 and Increased WT1	Increased WT1
RAV2	0.00309	6.04	Cobinding - Increased FOXC2 and Increased WT1	Increased WT1
HRS1	0.0039	7.64	Cobinding - Increased FOXC2 and Increased WT1	Increased WT1
br	0.00448	8.76	Cobinding - Increased FOXC2 and Increased WT1	Increased WT1
MSC	0.0045	8.79	Cobinding - Increased FOXC2 and Increased WT1	Increased WT1
Tcf12	0.00496	9.7	Cobinding - Increased FOXC2 and Increased WT1	Increased WT1
ARR1	0.00545	10.7	Cobinding - Increased FOXC2 and Increased WT1	Increased WT1
MTF1	0.00547	10.7	Cobinding - Increased FOXC2 and Increased WT1	Increased WT1
MYB93	0.00552	10.8	Cobinding - Increased FOXC2 and Increased WT1	Increased WT1
SOL1	0.00621	12.1	Cobinding - Increased FOXC2 and Increased WT1	Increased WT1
PHYPADRAFT_140773	0.00642	12.5	Cobinding - Increased FOXC2 and Increased WT1	Increased WT1
MEIS2	0.00645	12.6	Cobinding - Increased FOXC2 and Increased WT1	Increased WT1
Bhlha15	0.00696	13.6	Cobinding - Increased FOXC2 and Increased WT1	Increased WT1
MYOG	0.00699	13.7	Cobinding - Increased FOXC2 and Increased WT1	Increased WT1
Ptf1A	0.00764	14.9	Cobinding - Increased FOXC2 and Increased WT1	Increased WT1
ZNF211	0.00781	15.3	Cobinding - Increased FOXC2 and Increased WT1	Increased WT1
WRKY42	0.00822	16.1	Cobinding - Increased FOXC2 and Increased WT1	Increased WT1
WRKY57	0.00841	16.5	Cobinding - Increased FOXC2 and Increased WT1	Increased WT1
POU2F1	0.00872	17.1	Cobinding - Increased FOXC2 and Increased WT1	Increased WT1
AHL12	0.00883	17.3	Cobinding - Increased FOXC2 and Increased WT1	Increased WT1

## Sheet: Supp9B
motif_alt_ID	adj_p.value	E.value	Analysis	Controls
SUT1	2.17e-287	4.24e-284	Bound by FOXC2 in ADR	Unbound by FOXC2 in ADR
Zm00001d005892	1.02e-222	2e-219	Bound by FOXC2 in ADR	Unbound by FOXC2 in ADR
Wt1	1.23e-221	2.41e-218	Bound by FOXC2 in ADR	Unbound by FOXC2 in ADR
ERF008	2.99e-218	5.84e-215	Bound by FOXC2 in ADR	Unbound by FOXC2 in ADR
ERF069	5.26e-214	1.03e-210	Bound by FOXC2 in ADR	Unbound by FOXC2 in ADR
RDS1	4.7e-208	9.19e-205	Bound by FOXC2 in ADR	Unbound by FOXC2 in ADR
Zm00001d024324	8.66e-206	1.69e-202	Bound by FOXC2 in ADR	Unbound by FOXC2 in ADR
btd	7.9e-205	1.54e-201	Bound by FOXC2 in ADR	Unbound by FOXC2 in ADR
RSC3	1.99e-200	3.9e-197	Bound by FOXC2 in ADR	Unbound by FOXC2 in ADR
Zm00001d049364	4.76e-197	9.31e-194	Bound by FOXC2 in ADR	Unbound by FOXC2 in ADR
Zm00001d020267	1.87e-193	3.66e-190	Bound by FOXC2 in ADR	Unbound by FOXC2 in ADR
RSC30	1.43e-191	2.8e-188	Bound by FOXC2 in ADR	Unbound by FOXC2 in ADR
EGR1	2.8e-184	5.47e-181	Bound by FOXC2 in ADR	Unbound by FOXC2 in ADR
RAP2-3	6.07e-175	1.19e-171	Bound by FOXC2 in ADR	Unbound by FOXC2 in ADR
CHA4	5.33e-173	1.04e-169	Bound by FOXC2 in ADR	Unbound by FOXC2 in ADR
KLF15	5.26e-171	1.03e-167	Bound by FOXC2 in ADR	Unbound by FOXC2 in ADR
CRF2	3.22e-170	6.3e-167	Bound by FOXC2 in ADR	Unbound by FOXC2 in ADR
ERF109	2.12e-166	4.14e-163	Bound by FOXC2 in ADR	Unbound by FOXC2 in ADR
SP9	1.9e-162	3.71e-159	Bound by FOXC2 in ADR	Unbound by FOXC2 in ADR
MYB124	1.68e-161	3.29e-158	Bound by FOXC2 in ADR	Unbound by FOXC2 in ADR
YLL054C	2.03e-161	3.96e-158	Bound by FOXC2 in ADR	Unbound by FOXC2 in ADR
ERF096	1.45e-151	2.83e-148	Bound by FOXC2 in ADR	Unbound by FOXC2 in ADR
SP2	8.59e-150	1.68e-146	Bound by FOXC2 in ADR	Unbound by FOXC2 in ADR
STP1	1.13e-149	2.21e-146	Bound by FOXC2 in ADR	Unbound by FOXC2 in ADR
ERF7	1.15e-149	2.25e-146	Bound by FOXC2 in ADR	Unbound by FOXC2 in ADR
WIN1	7.42e-148	1.45e-144	Bound by FOXC2 in ADR	Unbound by FOXC2 in ADR
ERF118	4.64e-144	9.07e-141	Bound by FOXC2 in ADR	Unbound by FOXC2 in ADR
ERF13	9.33e-143	1.82e-139	Bound by FOXC2 in ADR	Unbound by FOXC2 in ADR
Klf5-like	6.64e-140	1.3e-136	Bound by FOXC2 in ADR	Unbound by FOXC2 in ADR
KLF12	1.02e-135	2e-132	Bound by FOXC2 in ADR	Unbound by FOXC2 in ADR
Zm00001d052229	4.8e-133	9.4e-130	Bound by FOXC2 in ADR	Unbound by FOXC2 in ADR
ZBTB14	4.52e-132	8.83e-129	Bound by FOXC2 in ADR	Unbound by FOXC2 in ADR
LOB	1.25e-129	2.44e-126	Bound by FOXC2 in ADR	Unbound by FOXC2 in ADR
LEP	6.01e-128	1.18e-124	Bound by FOXC2 in ADR	Unbound by FOXC2 in ADR
UGA3	8.26e-127	1.62e-123	Bound by FOXC2 in ADR	Unbound by FOXC2 in ADR
Zm00001d002364	1.17e-126	2.28e-123	Bound by FOXC2 in ADR	Unbound by FOXC2 in ADR
ERF104	1.65e-125	3.23e-122	Bound by FOXC2 in ADR	Unbound by FOXC2 in ADR
ERF112	1.61e-122	3.15e-119	Bound by FOXC2 in ADR	Unbound by FOXC2 in ADR
ERF8	7.49e-122	1.46e-118	Bound by FOXC2 in ADR	Unbound by FOXC2 in ADR
ERF115	3.72e-120	7.28e-117	Bound by FOXC2 in ADR	Unbound by FOXC2 in ADR
KLF11	3.68e-119	7.19e-116	Bound by FOXC2 in ADR	Unbound by FOXC2 in ADR
ERF3	4.32e-119	8.45e-116	Bound by FOXC2 in ADR	Unbound by FOXC2 in ADR
ERF5	6.76e-117	1.32e-113	Bound by FOXC2 in ADR	Unbound by FOXC2 in ADR
SP4	9.27e-117	1.81e-113	Bound by FOXC2 in ADR	Unbound by FOXC2 in ADR
ZNF610	8.12e-116	1.59e-112	Bound by FOXC2 in ADR	Unbound by FOXC2 in ADR
CRF4	8.16e-116	1.6e-112	Bound by FOXC2 in ADR	Unbound by FOXC2 in ADR
KLF16	8.58e-114	1.68e-110	Bound by FOXC2 in ADR	Unbound by FOXC2 in ADR
KLF14	3.8e-113	7.44e-110	Bound by FOXC2 in ADR	Unbound by FOXC2 in ADR
ZNF148	1.3e-110	2.54e-107	Bound by FOXC2 in ADR	Unbound by FOXC2 in ADR
ZNF263	7.11e-110	1.39e-106	Bound by FOXC2 in ADR	Unbound by FOXC2 in ADR
ERF094	3.04e-109	5.95e-106	Bound by FOXC2 in ADR	Unbound by FOXC2 in ADR
ERF087	3.47e-109	6.78e-106	Bound by FOXC2 in ADR	Unbound by FOXC2 in ADR
KLF5	6.64e-109	1.3e-105	Bound by FOXC2 in ADR	Unbound by FOXC2 in ADR
ERF003	6.77e-109	1.32e-105	Bound by FOXC2 in ADR	Unbound by FOXC2 in ADR
ERF2	9.74e-107	1.91e-103	Bound by FOXC2 in ADR	Unbound by FOXC2 in ADR
KLF7	1.79e-105	3.5e-102	Bound by FOXC2 in ADR	Unbound by FOXC2 in ADR
Klf6-7-like	2.29e-105	4.47e-102	Bound by FOXC2 in ADR	Unbound by FOXC2 in ADR
SP5	2.29e-105	4.48e-102	Bound by FOXC2 in ADR	Unbound by FOXC2 in ADR
RAP2-11	8.21e-105	1.61e-101	Bound by FOXC2 in ADR	Unbound by FOXC2 in ADR
SP3	2.85e-104	5.57e-101	Bound by FOXC2 in ADR	Unbound by FOXC2 in ADR
SP1	7.09e-104	1.39e-100	Bound by FOXC2 in ADR	Unbound by FOXC2 in ADR
Mad	2.24e-103	4.38e-100	Bound by FOXC2 in ADR	Unbound by FOXC2 in ADR
ERF9	4.26e-103	8.33e-100	Bound by FOXC2 in ADR	Unbound by FOXC2 in ADR
ERF095	1.03e-101	2.02e-98	Bound by FOXC2 in ADR	Unbound by FOXC2 in ADR
ERF086	5.98e-101	1.17e-97	Bound by FOXC2 in ADR	Unbound by FOXC2 in ADR
RAP2-6	1.4e-100	2.74e-97	Bound by FOXC2 in ADR	Unbound by FOXC2 in ADR
ERF11	2.19e-100	4.29e-97	Bound by FOXC2 in ADR	Unbound by FOXC2 in ADR
TEA1	3.43e-100	6.7e-97	Bound by FOXC2 in ADR	Unbound by FOXC2 in ADR
ERF057	1.6e-99	3.12e-96	Bound by FOXC2 in ADR	Unbound by FOXC2 in ADR
ERF1B	8.91e-99	1.74e-95	Bound by FOXC2 in ADR	Unbound by FOXC2 in ADR
MBP1	5.48e-98	1.07e-94	Bound by FOXC2 in ADR	Unbound by FOXC2 in ADR
PATZ1	3.32e-97	6.5e-94	Bound by FOXC2 in ADR	Unbound by FOXC2 in ADR
ERF091	4.92e-96	9.63e-93	Bound by FOXC2 in ADR	Unbound by FOXC2 in ADR
Zm00001d031796	2.78e-95	5.44e-92	Bound by FOXC2 in ADR	Unbound by FOXC2 in ADR
ABR1	2.99e-95	5.85e-92	Bound by FOXC2 in ADR	Unbound by FOXC2 in ADR
SP8	4.28e-94	8.38e-91	Bound by FOXC2 in ADR	Unbound by FOXC2 in ADR
MIG3	2.49e-93	4.88e-90	Bound by FOXC2 in ADR	Unbound by FOXC2 in ADR
TFDP1	1.12e-91	2.19e-88	Bound by FOXC2 in ADR	Unbound by FOXC2 in ADR
ERF10	1.74e-91	3.4e-88	Bound by FOXC2 in ADR	Unbound by FOXC2 in ADR
abi4	2.55e-91	4.98e-88	Bound by FOXC2 in ADR	Unbound by FOXC2 in ADR
MIG2	8.75e-91	1.71e-87	Bound by FOXC2 in ADR	Unbound by FOXC2 in ADR
ERF4	4.8e-88	9.39e-85	Bound by FOXC2 in ADR	Unbound by FOXC2 in ADR
EGR4	1.78e-87	3.48e-84	Bound by FOXC2 in ADR	Unbound by FOXC2 in ADR
DREB2G	1.44e-86	2.81e-83	Bound by FOXC2 in ADR	Unbound by FOXC2 in ADR
HAL9	2.06e-86	4.03e-83	Bound by FOXC2 in ADR	Unbound by FOXC2 in ADR
ERF15	1.16e-85	2.27e-82	Bound by FOXC2 in ADR	Unbound by FOXC2 in ADR
hkb	1.35e-85	2.64e-82	Bound by FOXC2 in ADR	Unbound by FOXC2 in ADR
RAP2-12	1.06e-84	2.08e-81	Bound by FOXC2 in ADR	Unbound by FOXC2 in ADR
ERF054	9.02e-84	1.76e-80	Bound by FOXC2 in ADR	Unbound by FOXC2 in ADR
ERF073	3.02e-83	5.91e-80	Bound by FOXC2 in ADR	Unbound by FOXC2 in ADR
Klf15	4.93e-83	9.64e-80	Bound by FOXC2 in ADR	Unbound by FOXC2 in ADR
Zm00001d020595	8.33e-83	1.63e-79	Bound by FOXC2 in ADR	Unbound by FOXC2 in ADR
KLF10	9.85e-83	1.93e-79	Bound by FOXC2 in ADR	Unbound by FOXC2 in ADR
ERF105	2.38e-81	4.65e-78	Bound by FOXC2 in ADR	Unbound by FOXC2 in ADR
rst2	1.42e-80	2.77e-77	Bound by FOXC2 in ADR	Unbound by FOXC2 in ADR
Zm00001d034298	4.31e-78	8.44e-75	Bound by FOXC2 in ADR	Unbound by FOXC2 in ADR
EGR2	5.52e-78	1.08e-74	Bound by FOXC2 in ADR	Unbound by FOXC2 in ADR
KLF1	6.14e-78	1.2e-74	Bound by FOXC2 in ADR	Unbound by FOXC2 in ADR
KLF2	9.4e-78	1.84e-74	Bound by FOXC2 in ADR	Unbound by FOXC2 in ADR
Os05g0497200	4.09e-77	7.99e-74	Bound by FOXC2 in ADR	Unbound by FOXC2 in ADR
RAP2-7	3.77e-74	7.37e-71	Bound by FOXC2 in ADR	Unbound by FOXC2 in ADR
Nrf1	4.17e-74	8.16e-71	Bound by FOXC2 in ADR	Unbound by FOXC2 in ADR
ERF6	2.58e-73	5.04e-70	Bound by FOXC2 in ADR	Unbound by FOXC2 in ADR
LEU3	1.07e-72	2.09e-69	Bound by FOXC2 in ADR	Unbound by FOXC2 in ADR
TBS1	1.08e-69	2.11e-66	Bound by FOXC2 in ADR	Unbound by FOXC2 in ADR
EGR3	1.04e-68	2.03e-65	Bound by FOXC2 in ADR	Unbound by FOXC2 in ADR
NHP10	2.62e-67	5.12e-64	Bound by FOXC2 in ADR	Unbound by FOXC2 in ADR
cre-1	1.99e-64	3.88e-61	Bound by FOXC2 in ADR	Unbound by FOXC2 in ADR
CAT8	2.81e-63	5.49e-60	Bound by FOXC2 in ADR	Unbound by FOXC2 in ADR
Vsx1	3.38e-63	6.61e-60	Bound by FOXC2 in ADR	Unbound by FOXC2 in ADR
E2F6	3.67e-62	7.18e-59	Bound by FOXC2 in ADR	Unbound by FOXC2 in ADR
Shox2	7.49e-62	1.46e-58	Bound by FOXC2 in ADR	Unbound by FOXC2 in ADR
MIG1	4.87e-61	9.53e-58	Bound by FOXC2 in ADR	Unbound by FOXC2 in ADR
MIXL1	6.6e-61	1.29e-57	Bound by FOXC2 in ADR	Unbound by FOXC2 in ADR
RAX2	1.12e-60	2.19e-57	Bound by FOXC2 in ADR	Unbound by FOXC2 in ADR
SHOX	1.8e-60	3.52e-57	Bound by FOXC2 in ADR	Unbound by FOXC2 in ADR
CG32105	1.82e-60	3.56e-57	Bound by FOXC2 in ADR	Unbound by FOXC2 in ADR
UNCX	3.76e-60	7.35e-57	Bound by FOXC2 in ADR	Unbound by FOXC2 in ADR
Lhx4	6.35e-60	1.24e-56	Bound by FOXC2 in ADR	Unbound by FOXC2 in ADR
DREB2F	9e-60	1.76e-56	Bound by FOXC2 in ADR	Unbound by FOXC2 in ADR
VSX1	1.26e-59	2.46e-56	Bound by FOXC2 in ADR	Unbound by FOXC2 in ADR
TLX2	2.45e-59	4.79e-56	Bound by FOXC2 in ADR	Unbound by FOXC2 in ADR
KLF4	2.25e-58	4.39e-55	Bound by FOXC2 in ADR	Unbound by FOXC2 in ADR
Hmbox1	3.39e-58	6.63e-55	Bound by FOXC2 in ADR	Unbound by FOXC2 in ADR
repo	3.47e-58	6.78e-55	Bound by FOXC2 in ADR	Unbound by FOXC2 in ADR
ISX	8.38e-58	1.64e-54	Bound by FOXC2 in ADR	Unbound by FOXC2 in ADR
en	1.02e-57	2e-54	Bound by FOXC2 in ADR	Unbound by FOXC2 in ADR
ALX3	1.23e-57	2.4e-54	Bound by FOXC2 in ADR	Unbound by FOXC2 in ADR
RAX	1.26e-57	2.47e-54	Bound by FOXC2 in ADR	Unbound by FOXC2 in ADR
GSX1	2.03e-57	3.97e-54	Bound by FOXC2 in ADR	Unbound by FOXC2 in ADR
VSX2	4.37e-57	8.55e-54	Bound by FOXC2 in ADR	Unbound by FOXC2 in ADR
Rx	7.6e-57	1.49e-53	Bound by FOXC2 in ADR	Unbound by FOXC2 in ADR
LBX2	9.99e-57	1.95e-53	Bound by FOXC2 in ADR	Unbound by FOXC2 in ADR
lms	1.2e-56	2.35e-53	Bound by FOXC2 in ADR	Unbound by FOXC2 in ADR
VAX2	1.56e-56	3.05e-53	Bound by FOXC2 in ADR	Unbound by FOXC2 in ADR
RAP2-4	1.66e-56	3.25e-53	Bound by FOXC2 in ADR	Unbound by FOXC2 in ADR
CG32532	1.71e-56	3.35e-53	Bound by FOXC2 in ADR	Unbound by FOXC2 in ADR
ESX1	2.25e-56	4.41e-53	Bound by FOXC2 in ADR	Unbound by FOXC2 in ADR
OdsH	2.8e-56	5.47e-53	Bound by FOXC2 in ADR	Unbound by FOXC2 in ADR
lim-4	4.89e-56	9.56e-53	Bound by FOXC2 in ADR	Unbound by FOXC2 in ADR
dsc-1	5.05e-56	9.87e-53	Bound by FOXC2 in ADR	Unbound by FOXC2 in ADR
PHDP	7.5e-56	1.47e-52	Bound by FOXC2 in ADR	Unbound by FOXC2 in ADR
PRRX1	9.08e-56	1.78e-52	Bound by FOXC2 in ADR	Unbound by FOXC2 in ADR
Lim1	1.9e-55	3.72e-52	Bound by FOXC2 in ADR	Unbound by FOXC2 in ADR
unpg	2.73e-55	5.34e-52	Bound by FOXC2 in ADR	Unbound by FOXC2 in ADR
unc-4	4.11e-55	8.04e-52	Bound by FOXC2 in ADR	Unbound by FOXC2 in ADR
otp	4.96e-55	9.71e-52	Bound by FOXC2 in ADR	Unbound by FOXC2 in ADR
Lmx-b	1.23e-54	2.4e-51	Bound by FOXC2 in ADR	Unbound by FOXC2 in ADR
CG15696-RA	1.59e-54	3.12e-51	Bound by FOXC2 in ADR	Unbound by FOXC2 in ADR
VAX1	2.14e-54	4.18e-51	Bound by FOXC2 in ADR	Unbound by FOXC2 in ADR
CG11294	2.5e-54	4.9e-51	Bound by FOXC2 in ADR	Unbound by FOXC2 in ADR
KLF6	2.76e-54	5.4e-51	Bound by FOXC2 in ADR	Unbound by FOXC2 in ADR
HHEX	3e-54	5.86e-51	Bound by FOXC2 in ADR	Unbound by FOXC2 in ADR
HESX1	1.23e-53	2.41e-50	Bound by FOXC2 in ADR	Unbound by FOXC2 in ADR
HOXB3	1.55e-53	3.03e-50	Bound by FOXC2 in ADR	Unbound by FOXC2 in ADR
al	1.61e-53	3.14e-50	Bound by FOXC2 in ADR	Unbound by FOXC2 in ADR
zen2	2.55e-53	4.99e-50	Bound by FOXC2 in ADR	Unbound by FOXC2 in ADR
CG9876	2.94e-53	5.75e-50	Bound by FOXC2 in ADR	Unbound by FOXC2 in ADR
ro	3.6e-53	7.04e-50	Bound by FOXC2 in ADR	Unbound by FOXC2 in ADR
EN1	4.66e-53	9.12e-50	Bound by FOXC2 in ADR	Unbound by FOXC2 in ADR
ARGFX	1.37e-52	2.69e-49	Bound by FOXC2 in ADR	Unbound by FOXC2 in ADR
NKX6-2	2.74e-52	5.37e-49	Bound by FOXC2 in ADR	Unbound by FOXC2 in ADR
Rax	3.1e-52	6.06e-49	Bound by FOXC2 in ADR	Unbound by FOXC2 in ADR
YOX1	3.79e-52	7.42e-49	Bound by FOXC2 in ADR	Unbound by FOXC2 in ADR
SIP4	4.02e-52	7.87e-49	Bound by FOXC2 in ADR	Unbound by FOXC2 in ADR
slou	4.36e-52	8.52e-49	Bound by FOXC2 in ADR	Unbound by FOXC2 in ADR
zfh-2	4.47e-52	8.74e-49	Bound by FOXC2 in ADR	Unbound by FOXC2 in ADR
E5	4.9e-52	9.58e-49	Bound by FOXC2 in ADR	Unbound by FOXC2 in ADR
Nk-3	5.01e-52	9.8e-49	Bound by FOXC2 in ADR	Unbound by FOXC2 in ADR
PRRX2	6.12e-52	1.2e-48	Bound by FOXC2 in ADR	Unbound by FOXC2 in ADR
MSX1	6.28e-52	1.23e-48	Bound by FOXC2 in ADR	Unbound by FOXC2 in ADR
Tlx	7.32e-52	1.43e-48	Bound by FOXC2 in ADR	Unbound by FOXC2 in ADR
Nkx3	8.73e-52	1.71e-48	Bound by FOXC2 in ADR	Unbound by FOXC2 in ADR
DRGX	1.12e-51	2.19e-48	Bound by FOXC2 in ADR	Unbound by FOXC2 in ADR
PDX1	1.16e-51	2.27e-48	Bound by FOXC2 in ADR	Unbound by FOXC2 in ADR
Lhx3/4	1.22e-51	2.38e-48	Bound by FOXC2 in ADR	Unbound by FOXC2 in ADR
LMX1A	2.18e-51	4.26e-48	Bound by FOXC2 in ADR	Unbound by FOXC2 in ADR
CG18599	3.58e-51	7.01e-48	Bound by FOXC2 in ADR	Unbound by FOXC2 in ADR
Lim3	4.16e-51	8.14e-48	Bound by FOXC2 in ADR	Unbound by FOXC2 in ADR
H2.0	6.71e-51	1.31e-47	Bound by FOXC2 in ADR	Unbound by FOXC2 in ADR
ERF055	8.16e-51	1.6e-47	Bound by FOXC2 in ADR	Unbound by FOXC2 in ADR
LHX9	1.24e-50	2.42e-47	Bound by FOXC2 in ADR	Unbound by FOXC2 in ADR
brk	2.3e-50	4.5e-47	Bound by FOXC2 in ADR	Unbound by FOXC2 in ADR
Awh	2.31e-50	4.51e-47	Bound by FOXC2 in ADR	Unbound by FOXC2 in ADR
MSX2	4.17e-50	8.16e-47	Bound by FOXC2 in ADR	Unbound by FOXC2 in ADR
ind	4.36e-50	8.52e-47	Bound by FOXC2 in ADR	Unbound by FOXC2 in ADR
ap	5.06e-50	9.9e-47	Bound by FOXC2 in ADR	Unbound by FOXC2 in ADR
ems	5.75e-50	1.13e-46	Bound by FOXC2 in ADR	Unbound by FOXC2 in ADR
ZHD1	6.87e-50	1.34e-46	Bound by FOXC2 in ADR	Unbound by FOXC2 in ADR
IME1	7.17e-50	1.4e-46	Bound by FOXC2 in ADR	Unbound by FOXC2 in ADR
hbn	7.25e-50	1.42e-46	Bound by FOXC2 in ADR	Unbound by FOXC2 in ADR
Prop	1.02e-49	2e-46	Bound by FOXC2 in ADR	Unbound by FOXC2 in ADR
Hox1	1.22e-49	2.39e-46	Bound by FOXC2 in ADR	Unbound by FOXC2 in ADR
PUT3	1.65e-49	3.23e-46	Bound by FOXC2 in ADR	Unbound by FOXC2 in ADR
DREB2D	1.9e-49	3.71e-46	Bound by FOXC2 in ADR	Unbound by FOXC2 in ADR
Vsx2	2.22e-49	4.34e-46	Bound by FOXC2 in ADR	Unbound by FOXC2 in ADR
Msx3	2.83e-49	5.54e-46	Bound by FOXC2 in ADR	Unbound by FOXC2 in ADR
KLF3	3.24e-49	6.34e-46	Bound by FOXC2 in ADR	Unbound by FOXC2 in ADR
Hmx	3.92e-49	7.66e-46	Bound by FOXC2 in ADR	Unbound by FOXC2 in ADR
exex	6.16e-49	1.2e-45	Bound by FOXC2 in ADR	Unbound by FOXC2 in ADR
FOXC2	6.18e-49	1.21e-45	Bound by FOXC2 in ADR	Unbound by FOXC2 in ADR
Hex	6.24e-49	1.22e-45	Bound by FOXC2 in ADR	Unbound by FOXC2 in ADR
Atbf	7.35e-49	1.44e-45	Bound by FOXC2 in ADR	Unbound by FOXC2 in ADR
NK7.1	1.35e-48	2.63e-45	Bound by FOXC2 in ADR	Unbound by FOXC2 in ADR
Alx4	1.64e-48	3.21e-45	Bound by FOXC2 in ADR	Unbound by FOXC2 in ADR
YER184C	2e-48	3.91e-45	Bound by FOXC2 in ADR	Unbound by FOXC2 in ADR
inv	2.12e-48	4.15e-45	Bound by FOXC2 in ADR	Unbound by FOXC2 in ADR
Dlx-c	2.51e-48	4.91e-45	Bound by FOXC2 in ADR	Unbound by FOXC2 in ADR
Uncx-b	3.24e-48	6.34e-45	Bound by FOXC2 in ADR	Unbound by FOXC2 in ADR
ZNF93	3.74e-48	7.32e-45	Bound by FOXC2 in ADR	Unbound by FOXC2 in ADR
mix-a	5.52e-48	1.08e-44	Bound by FOXC2 in ADR	Unbound by FOXC2 in ADR
FOXE1	6.65e-48	1.3e-44	Bound by FOXC2 in ADR	Unbound by FOXC2 in ADR
Pph13	7.42e-48	1.45e-44	Bound by FOXC2 in ADR	Unbound by FOXC2 in ADR
bsh	1.03e-47	2.02e-44	Bound by FOXC2 in ADR	Unbound by FOXC2 in ADR
EMX2	2.03e-47	3.98e-44	Bound by FOXC2 in ADR	Unbound by FOXC2 in ADR
Dlx3	2.33e-47	4.55e-44	Bound by FOXC2 in ADR	Unbound by FOXC2 in ADR
LHX5	2.43e-47	4.76e-44	Bound by FOXC2 in ADR	Unbound by FOXC2 in ADR
abd-A	3.22e-47	6.3e-44	Bound by FOXC2 in ADR	Unbound by FOXC2 in ADR
pb	5.23e-47	1.02e-43	Bound by FOXC2 in ADR	Unbound by FOXC2 in ADR
Hnf1	6.34e-47	1.24e-43	Bound by FOXC2 in ADR	Unbound by FOXC2 in ADR
Isx	7.31e-47	1.43e-43	Bound by FOXC2 in ADR	Unbound by FOXC2 in ADR
ZNF281	8.13e-47	1.59e-43	Bound by FOXC2 in ADR	Unbound by FOXC2 in ADR
TCFL5	1.22e-46	2.39e-43	Bound by FOXC2 in ADR	Unbound by FOXC2 in ADR
Alx1	1.46e-46	2.86e-43	Bound by FOXC2 in ADR	Unbound by FOXC2 in ADR
NCU00019	2.52e-46	4.93e-43	Bound by FOXC2 in ADR	Unbound by FOXC2 in ADR
DLX6	3.1e-46	6.06e-43	Bound by FOXC2 in ADR	Unbound by FOXC2 in ADR
Lhx8	9.62e-46	1.88e-42	Bound by FOXC2 in ADR	Unbound by FOXC2 in ADR
LMX1B	9.79e-46	1.91e-42	Bound by FOXC2 in ADR	Unbound by FOXC2 in ADR
Dlx4	1.71e-45	3.35e-42	Bound by FOXC2 in ADR	Unbound by FOXC2 in ADR
HGTX	2e-45	3.91e-42	Bound by FOXC2 in ADR	Unbound by FOXC2 in ADR
NKX6-1	2.01e-45	3.92e-42	Bound by FOXC2 in ADR	Unbound by FOXC2 in ADR
mab-5	2.38e-45	4.65e-42	Bound by FOXC2 in ADR	Unbound by FOXC2 in ADR
eve	2.49e-45	4.87e-42	Bound by FOXC2 in ADR	Unbound by FOXC2 in ADR
BSX	3.85e-45	7.53e-42	Bound by FOXC2 in ADR	Unbound by FOXC2 in ADR
Hes-c	1.03e-44	2.02e-41	Bound by FOXC2 in ADR	Unbound by FOXC2 in ADR
EMX1	1.28e-44	2.51e-41	Bound by FOXC2 in ADR	Unbound by FOXC2 in ADR
ftz	1.38e-44	2.7e-41	Bound by FOXC2 in ADR	Unbound by FOXC2 in ADR
MAZ	1.52e-44	2.97e-41	Bound by FOXC2 in ADR	Unbound by FOXC2 in ADR
lbl	2.5e-44	4.89e-41	Bound by FOXC2 in ADR	Unbound by FOXC2 in ADR
POU6F1	2.86e-44	5.59e-41	Bound by FOXC2 in ADR	Unbound by FOXC2 in ADR
STP2	3.2e-44	6.27e-41	Bound by FOXC2 in ADR	Unbound by FOXC2 in ADR
GBX2	4.17e-44	8.15e-41	Bound by FOXC2 in ADR	Unbound by FOXC2 in ADR
EN2	5.69e-44	1.11e-40	Bound by FOXC2 in ADR	Unbound by FOXC2 in ADR
lbe	5.84e-44	1.14e-40	Bound by FOXC2 in ADR	Unbound by FOXC2 in ADR
PAX4	1.14e-43	2.23e-40	Bound by FOXC2 in ADR	Unbound by FOXC2 in ADR
C15	1.67e-43	3.27e-40	Bound by FOXC2 in ADR	Unbound by FOXC2 in ADR
HOXA7	1.75e-43	3.42e-40	Bound by FOXC2 in ADR	Unbound by FOXC2 in ADR
Mnx	1.88e-43	3.67e-40	Bound by FOXC2 in ADR	Unbound by FOXC2 in ADR
Foxj3	2.47e-43	4.83e-40	Bound by FOXC2 in ADR	Unbound by FOXC2 in ADR
GBX1	3.26e-43	6.37e-40	Bound by FOXC2 in ADR	Unbound by FOXC2 in ADR
LBD13	4.84e-43	9.46e-40	Bound by FOXC2 in ADR	Unbound by FOXC2 in ADR
lab	5.11e-43	1e-39	Bound by FOXC2 in ADR	Unbound by FOXC2 in ADR
Arx	1.61e-42	3.14e-39	Bound by FOXC2 in ADR	Unbound by FOXC2 in ADR
NOTO	1.73e-42	3.38e-39	Bound by FOXC2 in ADR	Unbound by FOXC2 in ADR
HINFP	1.78e-42	3.48e-39	Bound by FOXC2 in ADR	Unbound by FOXC2 in ADR
HES1	4e-42	7.82e-39	Bound by FOXC2 in ADR	Unbound by FOXC2 in ADR
ATHB-23	5.38e-42	1.05e-38	Bound by FOXC2 in ADR	Unbound by FOXC2 in ADR
Foxl2	5.87e-42	1.15e-38	Bound by FOXC2 in ADR	Unbound by FOXC2 in ADR
nit-4	8.07e-42	1.58e-38	Bound by FOXC2 in ADR	Unbound by FOXC2 in ADR
Emx	9.69e-42	1.9e-38	Bound by FOXC2 in ADR	Unbound by FOXC2 in ADR
vab-7	1.5e-41	2.93e-38	Bound by FOXC2 in ADR	Unbound by FOXC2 in ADR
Otp	4.05e-41	7.92e-38	Bound by FOXC2 in ADR	Unbound by FOXC2 in ADR
LBX1	4.45e-41	8.7e-38	Bound by FOXC2 in ADR	Unbound by FOXC2 in ADR
Dlx-b	7.61e-41	1.49e-37	Bound by FOXC2 in ADR	Unbound by FOXC2 in ADR
HOXA1	7.92e-41	1.55e-37	Bound by FOXC2 in ADR	Unbound by FOXC2 in ADR
KLF9	8.24e-41	1.61e-37	Bound by FOXC2 in ADR	Unbound by FOXC2 in ADR
Ubx	1.42e-40	2.78e-37	Bound by FOXC2 in ADR	Unbound by FOXC2 in ADR
DLX1	1.8e-40	3.52e-37	Bound by FOXC2 in ADR	Unbound by FOXC2 in ADR
Klf3/8/12	2.1e-40	4.1e-37	Bound by FOXC2 in ADR	Unbound by FOXC2 in ADR
YPR022C	5.43e-40	1.06e-36	Bound by FOXC2 in ADR	Unbound by FOXC2 in ADR
Dr	8.49e-40	1.66e-36	Bound by FOXC2 in ADR	Unbound by FOXC2 in ADR
ZNF460	1.14e-39	2.22e-36	Bound by FOXC2 in ADR	Unbound by FOXC2 in ADR
FOXD3	1.58e-39	3.09e-36	Bound by FOXC2 in ADR	Unbound by FOXC2 in ADR
MEOX2	1.9e-39	3.71e-36	Bound by FOXC2 in ADR	Unbound by FOXC2 in ADR
HOXA2	1.92e-39	3.76e-36	Bound by FOXC2 in ADR	Unbound by FOXC2 in ADR
HOXC8	5.36e-39	1.05e-35	Bound by FOXC2 in ADR	Unbound by FOXC2 in ADR
PHO2	9.12e-39	1.78e-35	Bound by FOXC2 in ADR	Unbound by FOXC2 in ADR
Antp	9.31e-39	1.82e-35	Bound by FOXC2 in ADR	Unbound by FOXC2 in ADR
lim-7	9.5e-39	1.86e-35	Bound by FOXC2 in ADR	Unbound by FOXC2 in ADR
HOXA6	1.18e-38	2.3e-35	Bound by FOXC2 in ADR	Unbound by FOXC2 in ADR
LHX2	1.5e-38	2.93e-35	Bound by FOXC2 in ADR	Unbound by FOXC2 in ADR
Hox5	3.26e-38	6.38e-35	Bound by FOXC2 in ADR	Unbound by FOXC2 in ADR
Foxo3	5.19e-38	1.01e-34	Bound by FOXC2 in ADR	Unbound by FOXC2 in ADR
FOXC1	1.13e-37	2.2e-34	Bound by FOXC2 in ADR	Unbound by FOXC2 in ADR
Msx	1.14e-37	2.23e-34	Bound by FOXC2 in ADR	Unbound by FOXC2 in ADR
slp1	3.09e-37	6.05e-34	Bound by FOXC2 in ADR	Unbound by FOXC2 in ADR
h	5.77e-37	1.13e-33	Bound by FOXC2 in ADR	Unbound by FOXC2 in ADR
FoxA-a	1.63e-36	3.18e-33	Bound by FOXC2 in ADR	Unbound by FOXC2 in ADR
CG4328-RA	1.9e-36	3.72e-33	Bound by FOXC2 in ADR	Unbound by FOXC2 in ADR
CRZ1	5.43e-36	1.06e-32	Bound by FOXC2 in ADR	Unbound by FOXC2 in ADR
SKN7	6.06e-36	1.18e-32	Bound by FOXC2 in ADR	Unbound by FOXC2 in ADR
Dbx	6.16e-36	1.2e-32	Bound by FOXC2 in ADR	Unbound by FOXC2 in ADR
ZHD10	9.26e-36	1.81e-32	Bound by FOXC2 in ADR	Unbound by FOXC2 in ADR
FOXD2	1.33e-35	2.61e-32	Bound by FOXC2 in ADR	Unbound by FOXC2 in ADR
CG34031	1.51e-35	2.94e-32	Bound by FOXC2 in ADR	Unbound by FOXC2 in ADR
FOXP3	1.65e-35	3.23e-32	Bound by FOXC2 in ADR	Unbound by FOXC2 in ADR
HOXB2	2.6e-35	5.08e-32	Bound by FOXC2 in ADR	Unbound by FOXC2 in ADR
LHX6	2.66e-35	5.2e-32	Bound by FOXC2 in ADR	Unbound by FOXC2 in ADR
CAMTA3	2.83e-35	5.53e-32	Bound by FOXC2 in ADR	Unbound by FOXC2 in ADR
FOXA3	4.77e-35	9.33e-32	Bound by FOXC2 in ADR	Unbound by FOXC2 in ADR
ERF012	5.77e-35	1.13e-31	Bound by FOXC2 in ADR	Unbound by FOXC2 in ADR
Ahr::Arnt	6.48e-35	1.27e-31	Bound by FOXC2 in ADR	Unbound by FOXC2 in ADR
FOXK2	7.67e-35	1.5e-31	Bound by FOXC2 in ADR	Unbound by FOXC2 in ADR
ERF014	7.86e-35	1.54e-31	Bound by FOXC2 in ADR	Unbound by FOXC2 in ADR
Arid3b	1.79e-34	3.5e-31	Bound by FOXC2 in ADR	Unbound by FOXC2 in ADR
YGR067C	4.7e-34	9.18e-31	Bound by FOXC2 in ADR	Unbound by FOXC2 in ADR
Foxj2	9.09e-34	1.78e-30	Bound by FOXC2 in ADR	Unbound by FOXC2 in ADR
ERF021	9.2e-34	1.8e-30	Bound by FOXC2 in ADR	Unbound by FOXC2 in ADR
FOXP1	9.37e-34	1.83e-30	Bound by FOXC2 in ADR	Unbound by FOXC2 in ADR
HCM1	1.4e-33	2.73e-30	Bound by FOXC2 in ADR	Unbound by FOXC2 in ADR
YY2	1.75e-33	3.42e-30	Bound by FOXC2 in ADR	Unbound by FOXC2 in ADR
GSX2	2.21e-33	4.33e-30	Bound by FOXC2 in ADR	Unbound by FOXC2 in ADR
FoxI-b	2.58e-33	5.05e-30	Bound by FOXC2 in ADR	Unbound by FOXC2 in ADR
Nobox	3.08e-33	6.02e-30	Bound by FOXC2 in ADR	Unbound by FOXC2 in ADR
FOXK1	3.19e-33	6.24e-30	Bound by FOXC2 in ADR	Unbound by FOXC2 in ADR
HOXD3	5.19e-33	1.02e-29	Bound by FOXC2 in ADR	Unbound by FOXC2 in ADR
Foxo1	7.74e-33	1.51e-29	Bound by FOXC2 in ADR	Unbound by FOXC2 in ADR
ERF122	9.07e-33	1.77e-29	Bound by FOXC2 in ADR	Unbound by FOXC2 in ADR
Bsx	1.04e-32	2.04e-29	Bound by FOXC2 in ADR	Unbound by FOXC2 in ADR
FOXO4	2.94e-32	5.75e-29	Bound by FOXC2 in ADR	Unbound by FOXC2 in ADR
Nk-1	3.43e-32	6.72e-29	Bound by FOXC2 in ADR	Unbound by FOXC2 in ADR
BARX1	1.13e-31	2.21e-28	Bound by FOXC2 in ADR	Unbound by FOXC2 in ADR
Foxf1	1.32e-31	2.58e-28	Bound by FOXC2 in ADR	Unbound by FOXC2 in ADR
FoxF	2.45e-31	4.8e-28	Bound by FOXC2 in ADR	Unbound by FOXC2 in ADR
CAMTA2	5.44e-31	1.06e-27	Bound by FOXC2 in ADR	Unbound by FOXC2 in ADR
FoxD-b	5.48e-31	1.07e-27	Bound by FOXC2 in ADR	Unbound by FOXC2 in ADR
FoxK	5.59e-31	1.09e-27	Bound by FOXC2 in ADR	Unbound by FOXC2 in ADR
FOXL1	6.59e-31	1.29e-27	Bound by FOXC2 in ADR	Unbound by FOXC2 in ADR
FOXA2	1.18e-30	2.31e-27	Bound by FOXC2 in ADR	Unbound by FOXC2 in ADR
daf-16	1.77e-30	3.47e-27	Bound by FOXC2 in ADR	Unbound by FOXC2 in ADR
FoxL2	2.42e-30	4.74e-27	Bound by FOXC2 in ADR	Unbound by FOXC2 in ADR
FOXP2	2.84e-30	5.55e-27	Bound by FOXC2 in ADR	Unbound by FOXC2 in ADR
bHLH145	4.48e-30	8.76e-27	Bound by FOXC2 in ADR	Unbound by FOXC2 in ADR
TDA9	9.09e-30	1.78e-26	Bound by FOXC2 in ADR	Unbound by FOXC2 in ADR
ZHD6	1.31e-29	2.56e-26	Bound by FOXC2 in ADR	Unbound by FOXC2 in ADR
fkh	2.27e-29	4.43e-26	Bound by FOXC2 in ADR	Unbound by FOXC2 in ADR
ZBTB33	2.55e-29	4.98e-26	Bound by FOXC2 in ADR	Unbound by FOXC2 in ADR
FKH1	3.02e-29	5.92e-26	Bound by FOXC2 in ADR	Unbound by FOXC2 in ADR
FOXI1	4.16e-29	8.14e-26	Bound by FOXC2 in ADR	Unbound by FOXC2 in ADR
Scr	7.52e-29	1.47e-25	Bound by FOXC2 in ADR	Unbound by FOXC2 in ADR
FoxE	1.32e-28	2.59e-25	Bound by FOXC2 in ADR	Unbound by FOXC2 in ADR
tup	1.95e-28	3.81e-25	Bound by FOXC2 in ADR	Unbound by FOXC2 in ADR
Dfd	1.95e-28	3.82e-25	Bound by FOXC2 in ADR	Unbound by FOXC2 in ADR
HOXC4	2.36e-28	4.61e-25	Bound by FOXC2 in ADR	Unbound by FOXC2 in ADR
fkh-2	2.82e-28	5.52e-25	Bound by FOXC2 in ADR	Unbound by FOXC2 in ADR
FOXB1	4.89e-28	9.56e-25	Bound by FOXC2 in ADR	Unbound by FOXC2 in ADR
ERF017	5.96e-28	1.17e-24	Bound by FOXC2 in ADR	Unbound by FOXC2 in ADR
ZMS1	6.43e-28	1.26e-24	Bound by FOXC2 in ADR	Unbound by FOXC2 in ADR
CG11085	6.96e-28	1.36e-24	Bound by FOXC2 in ADR	Unbound by FOXC2 in ADR
Arid3a	1.63e-27	3.19e-24	Bound by FOXC2 in ADR	Unbound by FOXC2 in ADR
btn	3.27e-27	6.41e-24	Bound by FOXC2 in ADR	Unbound by FOXC2 in ADR
FOXG1	3.56e-27	6.97e-24	Bound by FOXC2 in ADR	Unbound by FOXC2 in ADR
pha-4	5.09e-27	9.95e-24	Bound by FOXC2 in ADR	Unbound by FOXC2 in ADR
MYB88	1.05e-26	2.05e-23	Bound by FOXC2 in ADR	Unbound by FOXC2 in ADR
ASIL2	1.1e-26	2.14e-23	Bound by FOXC2 in ADR	Unbound by FOXC2 in ADR
FOXO6	1.18e-26	2.32e-23	Bound by FOXC2 in ADR	Unbound by FOXC2 in ADR
FKH2	2.04e-26	3.98e-23	Bound by FOXC2 in ADR	Unbound by FOXC2 in ADR
GAL4	2.04e-26	4e-23	Bound by FOXC2 in ADR	Unbound by FOXC2 in ADR
FoxQ	6.16e-26	1.21e-22	Bound by FOXC2 in ADR	Unbound by FOXC2 in ADR
MEOX1	9.64e-26	1.89e-22	Bound by FOXC2 in ADR	Unbound by FOXC2 in ADR
Dll	9.93e-26	1.94e-22	Bound by FOXC2 in ADR	Unbound by FOXC2 in ADR
DREB2A	1.14e-25	2.23e-22	Bound by FOXC2 in ADR	Unbound by FOXC2 in ADR
PRDM9	1.26e-25	2.46e-22	Bound by FOXC2 in ADR	Unbound by FOXC2 in ADR
EVX2	1.41e-25	2.77e-22	Bound by FOXC2 in ADR	Unbound by FOXC2 in ADR
TSAR2	1.54e-25	3.01e-22	Bound by FOXC2 in ADR	Unbound by FOXC2 in ADR
TCF12	1.61e-25	3.14e-22	Bound by FOXC2 in ADR	Unbound by FOXC2 in ADR
RPN4	2.1e-25	4.1e-22	Bound by FOXC2 in ADR	Unbound by FOXC2 in ADR
zen	2.22e-25	4.34e-22	Bound by FOXC2 in ADR	Unbound by FOXC2 in ADR
HOXB4	3.43e-25	6.72e-22	Bound by FOXC2 in ADR	Unbound by FOXC2 in ADR
Meox	3.52e-25	6.89e-22	Bound by FOXC2 in ADR	Unbound by FOXC2 in ADR
HES2	5.25e-25	1.03e-21	Bound by FOXC2 in ADR	Unbound by FOXC2 in ADR
AT5G05550	7.58e-25	1.48e-21	Bound by FOXC2 in ADR	Unbound by FOXC2 in ADR
Lhx1	1.22e-24	2.38e-21	Bound by FOXC2 in ADR	Unbound by FOXC2 in ADR
TCF3	2.99e-24	5.85e-21	Bound by FOXC2 in ADR	Unbound by FOXC2 in ADR
HOXD4	4.99e-24	9.77e-21	Bound by FOXC2 in ADR	Unbound by FOXC2 in ADR
HOXB6	5.11e-24	9.99e-21	Bound by FOXC2 in ADR	Unbound by FOXC2 in ADR
Neurod2	1.13e-23	2.21e-20	Bound by FOXC2 in ADR	Unbound by FOXC2 in ADR
RDS2	1.5e-23	2.93e-20	Bound by FOXC2 in ADR	Unbound by FOXC2 in ADR
FOXN3	1.56e-23	3.04e-20	Bound by FOXC2 in ADR	Unbound by FOXC2 in ADR
FoxI-a	1.65e-23	3.23e-20	Bound by FOXC2 in ADR	Unbound by FOXC2 in ADR
Olig2	1.68e-23	3.28e-20	Bound by FOXC2 in ADR	Unbound by FOXC2 in ADR
FOXD1	2.89e-23	5.66e-20	Bound by FOXC2 in ADR	Unbound by FOXC2 in ADR
ZHD9	3.51e-23	6.87e-20	Bound by FOXC2 in ADR	Unbound by FOXC2 in ADR
MNX1	9.36e-23	1.83e-19	Bound by FOXC2 in ADR	Unbound by FOXC2 in ADR
POU6F2	1.02e-22	2e-19	Bound by FOXC2 in ADR	Unbound by FOXC2 in ADR
Twist2	1.18e-22	2.31e-19	Bound by FOXC2 in ADR	Unbound by FOXC2 in ADR
BHLHE22	1.29e-22	2.52e-19	Bound by FOXC2 in ADR	Unbound by FOXC2 in ADR
FOXF2	2.28e-22	4.47e-19	Bound by FOXC2 in ADR	Unbound by FOXC2 in ADR
Bhlha15	3.16e-22	6.19e-19	Bound by FOXC2 in ADR	Unbound by FOXC2 in ADR
Hox4	4.08e-22	7.97e-19	Bound by FOXC2 in ADR	Unbound by FOXC2 in ADR
DAL82	6.17e-22	1.21e-18	Bound by FOXC2 in ADR	Unbound by FOXC2 in ADR
Noto	9.78e-22	1.91e-18	Bound by FOXC2 in ADR	Unbound by FOXC2 in ADR
ERF019	2.86e-21	5.6e-18	Bound by FOXC2 in ADR	Unbound by FOXC2 in ADR
FOXA1	4.58e-21	8.96e-18	Bound by FOXC2 in ADR	Unbound by FOXC2 in ADR
Lhx3	5.95e-21	1.16e-17	Bound by FOXC2 in ADR	Unbound by FOXC2 in ADR
PHOX2B	7.44e-21	1.46e-17	Bound by FOXC2 in ADR	Unbound by FOXC2 in ADR
PROP1	7.68e-21	1.5e-17	Bound by FOXC2 in ADR	Unbound by FOXC2 in ADR
HES5	1.07e-20	2.1e-17	Bound by FOXC2 in ADR	Unbound by FOXC2 in ADR
EVX1	2.7e-20	5.28e-17	Bound by FOXC2 in ADR	Unbound by FOXC2 in ADR
ECM22	4.07e-20	7.95e-17	Bound by FOXC2 in ADR	Unbound by FOXC2 in ADR
ASG1	6.33e-20	1.24e-16	Bound by FOXC2 in ADR	Unbound by FOXC2 in ADR
AHL20	6.48e-20	1.27e-16	Bound by FOXC2 in ADR	Unbound by FOXC2 in ADR
Gsx	7.17e-20	1.4e-16	Bound by FOXC2 in ADR	Unbound by FOXC2 in ADR
ERF013	8.64e-20	1.69e-16	Bound by FOXC2 in ADR	Unbound by FOXC2 in ADR
ADR1	1.22e-19	2.38e-16	Bound by FOXC2 in ADR	Unbound by FOXC2 in ADR
ARNT::HIF1A	2.06e-19	4.03e-16	Bound by FOXC2 in ADR	Unbound by FOXC2 in ADR
HOXB7	2.14e-19	4.18e-16	Bound by FOXC2 in ADR	Unbound by FOXC2 in ADR
TFAP2A	2.16e-19	4.22e-16	Bound by FOXC2 in ADR	Unbound by FOXC2 in ADR
KLF17	2.27e-19	4.44e-16	Bound by FOXC2 in ADR	Unbound by FOXC2 in ADR
HOXB8	2.93e-19	5.72e-16	Bound by FOXC2 in ADR	Unbound by FOXC2 in ADR
br	3.3e-19	6.46e-16	Bound by FOXC2 in ADR	Unbound by FOXC2 in ADR
HOXA5	4.7e-19	9.19e-16	Bound by FOXC2 in ADR	Unbound by FOXC2 in ADR
DREB2C	5.93e-19	1.16e-15	Bound by FOXC2 in ADR	Unbound by FOXC2 in ADR
TFAP2E	9.07e-19	1.77e-15	Bound by FOXC2 in ADR	Unbound by FOXC2 in ADR
Hes-b	9.33e-19	1.82e-15	Bound by FOXC2 in ADR	Unbound by FOXC2 in ADR
Atoh7	1.33e-18	2.61e-15	Bound by FOXC2 in ADR	Unbound by FOXC2 in ADR
MYF5	2.47e-18	4.84e-15	Bound by FOXC2 in ADR	Unbound by FOXC2 in ADR
ERF039	3.12e-18	6.1e-15	Bound by FOXC2 in ADR	Unbound by FOXC2 in ADR
FoxM	3.19e-18	6.24e-15	Bound by FOXC2 in ADR	Unbound by FOXC2 in ADR
Tcf12	3.33e-18	6.5e-15	Bound by FOXC2 in ADR	Unbound by FOXC2 in ADR
RDR1	8.51e-18	1.66e-14	Bound by FOXC2 in ADR	Unbound by FOXC2 in ADR
SRY	1.35e-17	2.65e-14	Bound by FOXC2 in ADR	Unbound by FOXC2 in ADR
Deaf1	2.82e-17	5.51e-14	Bound by FOXC2 in ADR	Unbound by FOXC2 in ADR
Ptf1A	4.97e-17	9.71e-14	Bound by FOXC2 in ADR	Unbound by FOXC2 in ADR
STB5	6.08e-17	1.19e-13	Bound by FOXC2 in ADR	Unbound by FOXC2 in ADR
Foxq1	8.09e-17	1.58e-13	Bound by FOXC2 in ADR	Unbound by FOXC2 in ADR
BZIP69	9.54e-17	1.87e-13	Bound by FOXC2 in ADR	Unbound by FOXC2 in ADR
fkh-9	1.3e-16	2.54e-13	Bound by FOXC2 in ADR	Unbound by FOXC2 in ADR
SPL7	1.6e-16	3.14e-13	Bound by FOXC2 in ADR	Unbound by FOXC2 in ADR
FoxA-b	1.82e-16	3.57e-13	Bound by FOXC2 in ADR	Unbound by FOXC2 in ADR
ZNF701	2.54e-16	4.96e-13	Bound by FOXC2 in ADR	Unbound by FOXC2 in ADR
HAP3	6.78e-16	1.33e-12	Bound by FOXC2 in ADR	Unbound by FOXC2 in ADR
ZNF257	7.14e-16	1.4e-12	Bound by FOXC2 in ADR	Unbound by FOXC2 in ADR
StBRC1	8.86e-16	1.73e-12	Bound by FOXC2 in ADR	Unbound by FOXC2 in ADR
FHY3	9.25e-16	1.81e-12	Bound by FOXC2 in ADR	Unbound by FOXC2 in ADR
Hmx3	1.13e-15	2.21e-12	Bound by FOXC2 in ADR	Unbound by FOXC2 in ADR
ZHD5	1.15e-15	2.26e-12	Bound by FOXC2 in ADR	Unbound by FOXC2 in ADR
E2F8	1.38e-15	2.71e-12	Bound by FOXC2 in ADR	Unbound by FOXC2 in ADR
PHOX2A	2.58e-15	5.05e-12	Bound by FOXC2 in ADR	Unbound by FOXC2 in ADR
Zfx	3.98e-15	7.79e-12	Bound by FOXC2 in ADR	Unbound by FOXC2 in ADR
MYOG	8.35e-15	1.63e-11	Bound by FOXC2 in ADR	Unbound by FOXC2 in ADR
AHL25	8.53e-15	1.67e-11	Bound by FOXC2 in ADR	Unbound by FOXC2 in ADR
HEY1	9.07e-15	1.77e-11	Bound by FOXC2 in ADR	Unbound by FOXC2 in ADR
Hox3	1.06e-14	2.08e-11	Bound by FOXC2 in ADR	Unbound by FOXC2 in ADR
ZFP14	1.81e-14	3.54e-11	Bound by FOXC2 in ADR	Unbound by FOXC2 in ADR
BZIP30	2.21e-14	4.32e-11	Bound by FOXC2 in ADR	Unbound by FOXC2 in ADR
HOXA10	3.65e-14	7.14e-11	Bound by FOXC2 in ADR	Unbound by FOXC2 in ADR
HOXD8	4.53e-14	8.86e-11	Bound by FOXC2 in ADR	Unbound by FOXC2 in ADR
B-H1	4.77e-14	9.34e-11	Bound by FOXC2 in ADR	Unbound by FOXC2 in ADR
YLR278C	5.34e-14	1.04e-10	Bound by FOXC2 in ADR	Unbound by FOXC2 in ADR
HDG11	5.78e-14	1.13e-10	Bound by FOXC2 in ADR	Unbound by FOXC2 in ADR
FoxB	6.06e-14	1.18e-10	Bound by FOXC2 in ADR	Unbound by FOXC2 in ADR
FAR1	6.49e-14	1.27e-10	Bound by FOXC2 in ADR	Unbound by FOXC2 in ADR
efl-1	6.97e-14	1.36e-10	Bound by FOXC2 in ADR	Unbound by FOXC2 in ADR
Hmx2	7.76e-14	1.52e-10	Bound by FOXC2 in ADR	Unbound by FOXC2 in ADR
Ascl2	8.44e-14	1.65e-10	Bound by FOXC2 in ADR	Unbound by FOXC2 in ADR
HDG1	1.12e-13	2.19e-10	Bound by FOXC2 in ADR	Unbound by FOXC2 in ADR
TEAD3	1.92e-13	3.76e-10	Bound by FOXC2 in ADR	Unbound by FOXC2 in ADR
JUB1	1.94e-13	3.8e-10	Bound by FOXC2 in ADR	Unbound by FOXC2 in ADR
NFYA	2.14e-13	4.18e-10	Bound by FOXC2 in ADR	Unbound by FOXC2 in ADR
Thap11	4.23e-13	8.28e-10	Bound by FOXC2 in ADR	Unbound by FOXC2 in ADR
pal-1	4.67e-13	9.14e-10	Bound by FOXC2 in ADR	Unbound by FOXC2 in ADR
Elba1	4.72e-13	9.24e-10	Bound by FOXC2 in ADR	Unbound by FOXC2 in ADR
mirr	5.12e-13	1e-09	Bound by FOXC2 in ADR	Unbound by FOXC2 in ADR
FoxG	5.3e-13	1.04e-09	Bound by FOXC2 in ADR	Unbound by FOXC2 in ADR
Elba2	5.79e-13	1.13e-09	Bound by FOXC2 in ADR	Unbound by FOXC2 in ADR
HOXB5	5.98e-13	1.17e-09	Bound by FOXC2 in ADR	Unbound by FOXC2 in ADR
ERF010	6.53e-13	1.28e-09	Bound by FOXC2 in ADR	Unbound by FOXC2 in ADR
Pax7	8.97e-13	1.75e-09	Bound by FOXC2 in ADR	Unbound by FOXC2 in ADR
TCF4	1.07e-12	2.1e-09	Bound by FOXC2 in ADR	Unbound by FOXC2 in ADR
Clamp	2.36e-12	4.62e-09	Bound by FOXC2 in ADR	Unbound by FOXC2 in ADR
ara	2.48e-12	4.85e-09	Bound by FOXC2 in ADR	Unbound by FOXC2 in ADR
gcm	4.04e-12	7.9e-09	Bound by FOXC2 in ADR	Unbound by FOXC2 in ADR
Ets21C	4.95e-12	9.68e-09	Bound by FOXC2 in ADR	Unbound by FOXC2 in ADR
ZFP57	5.41e-12	1.06e-08	Bound by FOXC2 in ADR	Unbound by FOXC2 in ADR
HDG7	6.26e-12	1.22e-08	Bound by FOXC2 in ADR	Unbound by FOXC2 in ADR
Dlx5	6.96e-12	1.36e-08	Bound by FOXC2 in ADR	Unbound by FOXC2 in ADR
FoxO	8.12e-12	1.59e-08	Bound by FOXC2 in ADR	Unbound by FOXC2 in ADR
Abd-B	1.58e-11	3.08e-08	Bound by FOXC2 in ADR	Unbound by FOXC2 in ADR
BHLH34	1.62e-11	3.18e-08	Bound by FOXC2 in ADR	Unbound by FOXC2 in ADR
ASCL1	1.95e-11	3.81e-08	Bound by FOXC2 in ADR	Unbound by FOXC2 in ADR
PHYPADRAFT_28324	2.05e-11	4.01e-08	Bound by FOXC2 in ADR	Unbound by FOXC2 in ADR
TEAD2	2.45e-11	4.79e-08	Bound by FOXC2 in ADR	Unbound by FOXC2 in ADR
PDR8	2.63e-11	5.15e-08	Bound by FOXC2 in ADR	Unbound by FOXC2 in ADR
Hmx1	2.85e-11	5.57e-08	Bound by FOXC2 in ADR	Unbound by FOXC2 in ADR
TINY	2.98e-11	5.83e-08	Bound by FOXC2 in ADR	Unbound by FOXC2 in ADR
MSC	4.14e-11	8.1e-08	Bound by FOXC2 in ADR	Unbound by FOXC2 in ADR
ANL2	4.47e-11	8.74e-08	Bound by FOXC2 in ADR	Unbound by FOXC2 in ADR
Dlx2	4.55e-11	8.9e-08	Bound by FOXC2 in ADR	Unbound by FOXC2 in ADR
ELK4	4.95e-11	9.68e-08	Bound by FOXC2 in ADR	Unbound by FOXC2 in ADR
Hoxa13	6.35e-11	1.24e-07	Bound by FOXC2 in ADR	Unbound by FOXC2 in ADR
YHP1	7.15e-11	1.4e-07	Bound by FOXC2 in ADR	Unbound by FOXC2 in ADR
MBP1::SWI6	1.16e-10	2.26e-07	Bound by FOXC2 in ADR	Unbound by FOXC2 in ADR
SOHLH2	1.26e-10	2.47e-07	Bound by FOXC2 in ADR	Unbound by FOXC2 in ADR
POU3F3	4.1e-10	8.02e-07	Bound by FOXC2 in ADR	Unbound by FOXC2 in ADR
HOXB13	4.42e-10	8.65e-07	Bound by FOXC2 in ADR	Unbound by FOXC2 in ADR
SUM1	5.47e-10	1.07e-06	Bound by FOXC2 in ADR	Unbound by FOXC2 in ADR
Tcf21	7.05e-10	1.38e-06	Bound by FOXC2 in ADR	Unbound by FOXC2 in ADR
opa	8.09e-10	1.58e-06	Bound by FOXC2 in ADR	Unbound by FOXC2 in ADR
large-Maf	8.21e-10	1.61e-06	Bound by FOXC2 in ADR	Unbound by FOXC2 in ADR
NFYC	8.47e-10	1.66e-06	Bound by FOXC2 in ADR	Unbound by FOXC2 in ADR
AHL12	8.6e-10	1.68e-06	Bound by FOXC2 in ADR	Unbound by FOXC2 in ADR
ZNF454	1.77e-09	3.47e-06	Bound by FOXC2 in ADR	Unbound by FOXC2 in ADR
ZNF740	1.78e-09	3.48e-06	Bound by FOXC2 in ADR	Unbound by FOXC2 in ADR
CAMTA1	1.78e-09	3.49e-06	Bound by FOXC2 in ADR	Unbound by FOXC2 in ADR
hlh-1	2.32e-09	4.54e-06	Bound by FOXC2 in ADR	Unbound by FOXC2 in ADR
MSN2	2.76e-09	5.39e-06	Bound by FOXC2 in ADR	Unbound by FOXC2 in ADR
DBP	3.77e-09	7.37e-06	Bound by FOXC2 in ADR	Unbound by FOXC2 in ADR
KLF13	4.33e-09	8.48e-06	Bound by FOXC2 in ADR	Unbound by FOXC2 in ADR
DREB1F	4.57e-09	8.94e-06	Bound by FOXC2 in ADR	Unbound by FOXC2 in ADR
br	4.85e-09	9.48e-06	Bound by FOXC2 in ADR	Unbound by FOXC2 in ADR
SATB1	5.59e-09	1.09e-05	Bound by FOXC2 in ADR	Unbound by FOXC2 in ADR
small-Maf	6.39e-09	1.25e-05	Bound by FOXC2 in ADR	Unbound by FOXC2 in ADR
HAP5	8.47e-09	1.66e-05	Bound by FOXC2 in ADR	Unbound by FOXC2 in ADR
NFYB	1.12e-08	2.19e-05	Bound by FOXC2 in ADR	Unbound by FOXC2 in ADR
ERF015	1.33e-08	2.61e-05	Bound by FOXC2 in ADR	Unbound by FOXC2 in ADR
ASCL1	1.52e-08	2.96e-05	Bound by FOXC2 in ADR	Unbound by FOXC2 in ADR
HOXD9	1.64e-08	3.2e-05	Bound by FOXC2 in ADR	Unbound by FOXC2 in ADR
BARHL2	1.72e-08	3.36e-05	Bound by FOXC2 in ADR	Unbound by FOXC2 in ADR
STP4	1.77e-08	3.47e-05	Bound by FOXC2 in ADR	Unbound by FOXC2 in ADR
STP3	2.74e-08	5.36e-05	Bound by FOXC2 in ADR	Unbound by FOXC2 in ADR
ISL2	2.83e-08	5.53e-05	Bound by FOXC2 in ADR	Unbound by FOXC2 in ADR
MYF6	2.94e-08	5.76e-05	Bound by FOXC2 in ADR	Unbound by FOXC2 in ADR
ELK3	3.12e-08	6.1e-05	Bound by FOXC2 in ADR	Unbound by FOXC2 in ADR
FoxI-c	5.18e-08	0.000101	Bound by FOXC2 in ADR	Unbound by FOXC2 in ADR
ERT1	5.37e-08	0.000105	Bound by FOXC2 in ADR	Unbound by FOXC2 in ADR
POU4F1	5.58e-08	0.000109	Bound by FOXC2 in ADR	Unbound by FOXC2 in ADR
SWI4	6.74e-08	0.000132	Bound by FOXC2 in ADR	Unbound by FOXC2 in ADR
ELK1	6.88e-08	0.000135	Bound by FOXC2 in ADR	Unbound by FOXC2 in ADR
ERF018	8.1e-08	0.000158	Bound by FOXC2 in ADR	Unbound by FOXC2 in ADR
MYOD1	8.52e-08	0.000167	Bound by FOXC2 in ADR	Unbound by FOXC2 in ADR
Hey	9.05e-08	0.000177	Bound by FOXC2 in ADR	Unbound by FOXC2 in ADR
USF2	9.25e-08	0.000181	Bound by FOXC2 in ADR	Unbound by FOXC2 in ADR
TEAD4	1.02e-07	0.000199	Bound by FOXC2 in ADR	Unbound by FOXC2 in ADR
OAF1	1.53e-07	0.000299	Bound by FOXC2 in ADR	Unbound by FOXC2 in ADR
YAP1	2.04e-07	4e-04	Bound by FOXC2 in ADR	Unbound by FOXC2 in ADR
Arnt	2.11e-07	0.000413	Bound by FOXC2 in ADR	Unbound by FOXC2 in ADR
TEAD1	2.39e-07	0.000467	Bound by FOXC2 in ADR	Unbound by FOXC2 in ADR
NHLH1	2.61e-07	0.00051	Bound by FOXC2 in ADR	Unbound by FOXC2 in ADR
DREB1A	2.83e-07	0.000554	Bound by FOXC2 in ADR	Unbound by FOXC2 in ADR
SoxC	3.08e-07	0.000602	Bound by FOXC2 in ADR	Unbound by FOXC2 in ADR
TEF	3.66e-07	0.000716	Bound by FOXC2 in ADR	Unbound by FOXC2 in ADR
POU4F3	3.87e-07	0.000756	Bound by FOXC2 in ADR	Unbound by FOXC2 in ADR
DREB2E	4.3e-07	0.000841	Bound by FOXC2 in ADR	Unbound by FOXC2 in ADR
ZBTB7A	4.66e-07	0.000912	Bound by FOXC2 in ADR	Unbound by FOXC2 in ADR
BZIP18	5.65e-07	0.00111	Bound by FOXC2 in ADR	Unbound by FOXC2 in ADR
ces-2	6.66e-07	0.0013	Bound by FOXC2 in ADR	Unbound by FOXC2 in ADR
FHL1	8.09e-07	0.00158	Bound by FOXC2 in ADR	Unbound by FOXC2 in ADR
ETV4	1.25e-06	0.00245	Bound by FOXC2 in ADR	Unbound by FOXC2 in ADR
VENTX	1.47e-06	0.00288	Bound by FOXC2 in ADR	Unbound by FOXC2 in ADR
Foxn1	1.65e-06	0.00322	Bound by FOXC2 in ADR	Unbound by FOXC2 in ADR
B-H2	1.72e-06	0.00336	Bound by FOXC2 in ADR	Unbound by FOXC2 in ADR
ZFP42	1.91e-06	0.00373	Bound by FOXC2 in ADR	Unbound by FOXC2 in ADR
TFEC	1.94e-06	0.00379	Bound by FOXC2 in ADR	Unbound by FOXC2 in ADR
TEC1	2.01e-06	0.00393	Bound by FOXC2 in ADR	Unbound by FOXC2 in ADR
BZR2	2.27e-06	0.00444	Bound by FOXC2 in ADR	Unbound by FOXC2 in ADR
ceh-48	2.93e-06	0.00573	Bound by FOXC2 in ADR	Unbound by FOXC2 in ADR
RAP2-1	2.94e-06	0.00576	Bound by FOXC2 in ADR	Unbound by FOXC2 in ADR
HAT2	3.24e-06	0.00634	Bound by FOXC2 in ADR	Unbound by FOXC2 in ADR
TSAR1	4.1e-06	0.00802	Bound by FOXC2 in ADR	Unbound by FOXC2 in ADR
TFAP2B	5.03e-06	0.00983	Bound by FOXC2 in ADR	Unbound by FOXC2 in ADR
ZNF76	5.16e-06	0.0101	Bound by FOXC2 in ADR	Unbound by FOXC2 in ADR
TFAP2B	5.86e-06	0.0115	Bound by FOXC2 in ADR	Unbound by FOXC2 in ADR
CDX2	6.18e-06	0.0121	Bound by FOXC2 in ADR	Unbound by FOXC2 in ADR
BHLH78	6.21e-06	0.0121	Bound by FOXC2 in ADR	Unbound by FOXC2 in ADR
gt	6.97e-06	0.0136	Bound by FOXC2 in ADR	Unbound by FOXC2 in ADR
NRL	1.06e-05	0.0207	Bound by FOXC2 in ADR	Unbound by FOXC2 in ADR
AFT2	1.07e-05	0.0209	Bound by FOXC2 in ADR	Unbound by FOXC2 in ADR
TAL1::TCF3	1.19e-05	0.0232	Bound by FOXC2 in ADR	Unbound by FOXC2 in ADR
BZIP63	1.22e-05	0.0239	Bound by FOXC2 in ADR	Unbound by FOXC2 in ADR
PHYPADRAFT_182268	1.45e-05	0.0283	Bound by FOXC2 in ADR	Unbound by FOXC2 in ADR
PAX3	1.47e-05	0.0287	Bound by FOXC2 in ADR	Unbound by FOXC2 in ADR
YNR063W	1.47e-05	0.0288	Bound by FOXC2 in ADR	Unbound by FOXC2 in ADR
Ptf1A	1.89e-05	0.0369	Bound by FOXC2 in ADR	Unbound by FOXC2 in ADR
OPI1	1.95e-05	0.0381	Bound by FOXC2 in ADR	Unbound by FOXC2 in ADR
HYH	2.39e-05	0.0468	Bound by FOXC2 in ADR	Unbound by FOXC2 in ADR
E2FA	2.43e-05	0.0475	Bound by FOXC2 in ADR	Unbound by FOXC2 in ADR
PHYPADRAFT_173530	2.8e-05	0.0548	Bound by FOXC2 in ADR	Unbound by FOXC2 in ADR
Arntl	2.87e-05	0.0562	Bound by FOXC2 in ADR	Unbound by FOXC2 in ADR
TFAP4	3.39e-05	0.0663	Bound by FOXC2 in ADR	Unbound by FOXC2 in ADR
FIGLA	3.5e-05	0.0686	Bound by FOXC2 in ADR	Unbound by FOXC2 in ADR
SMZ	4.07e-05	0.0796	Bound by FOXC2 in ADR	Unbound by FOXC2 in ADR
Zm00001d005692	6.41e-05	0.125	Bound by FOXC2 in ADR	Unbound by FOXC2 in ADR
Pdp1	6.75e-05	0.132	Bound by FOXC2 in ADR	Unbound by FOXC2 in ADR
CDC5	7.59e-05	0.148	Bound by FOXC2 in ADR	Unbound by FOXC2 in ADR
HOXA4	7.83e-05	0.153	Bound by FOXC2 in ADR	Unbound by FOXC2 in ADR
ACE2	8.74e-05	0.171	Bound by FOXC2 in ADR	Unbound by FOXC2 in ADR
UNE10	9.82e-05	0.192	Bound by FOXC2 in ADR	Unbound by FOXC2 in ADR
SPT	1e-04	0.196	Bound by FOXC2 in ADR	Unbound by FOXC2 in ADR
Rbpjl	0.000101	0.198	Bound by FOXC2 in ADR	Unbound by FOXC2 in ADR
NAC062	0.000107	0.21	Bound by FOXC2 in ADR	Unbound by FOXC2 in ADR
HEY2	0.000107	0.21	Bound by FOXC2 in ADR	Unbound by FOXC2 in ADR
MAFF	0.000115	0.225	Bound by FOXC2 in ADR	Unbound by FOXC2 in ADR
MYC	0.000118	0.231	Bound by FOXC2 in ADR	Unbound by FOXC2 in ADR
ARNT2	0.000122	0.239	Bound by FOXC2 in ADR	Unbound by FOXC2 in ADR
ONECUT1	0.000147	0.288	Bound by FOXC2 in ADR	Unbound by FOXC2 in ADR
DREB1G	0.000182	0.356	Bound by FOXC2 in ADR	Unbound by FOXC2 in ADR
Creb3l2	0.000203	0.396	Bound by FOXC2 in ADR	Unbound by FOXC2 in ADR
TFAP2C	0.000212	0.415	Bound by FOXC2 in ADR	Unbound by FOXC2 in ADR
GCM2	0.000256	0.5	Bound by FOXC2 in ADR	Unbound by FOXC2 in ADR
SGR5	0.000265	0.518	Bound by FOXC2 in ADR	Unbound by FOXC2 in ADR
BIM1	0.000267	0.523	Bound by FOXC2 in ADR	Unbound by FOXC2 in ADR
Mitf	0.000274	0.537	Bound by FOXC2 in ADR	Unbound by FOXC2 in ADR
ETV6	0.000339	0.663	Bound by FOXC2 in ADR	Unbound by FOXC2 in ADR
POU3F1	0.000432	0.846	Bound by FOXC2 in ADR	Unbound by FOXC2 in ADR
ERF034	0.000455	0.891	Bound by FOXC2 in ADR	Unbound by FOXC2 in ADR
SPT15	0.000653	1.28	Bound by FOXC2 in ADR	Unbound by FOXC2 in ADR
ABI5	0.000687	1.34	Bound by FOXC2 in ADR	Unbound by FOXC2 in ADR
BZIP52	0.000712	1.39	Bound by FOXC2 in ADR	Unbound by FOXC2 in ADR
ETV5	0.000753	1.47	Bound by FOXC2 in ADR	Unbound by FOXC2 in ADR
ELK1::SREBF2	0.000771	1.51	Bound by FOXC2 in ADR	Unbound by FOXC2 in ADR
TFE3	0.00078	1.53	Bound by FOXC2 in ADR	Unbound by FOXC2 in ADR
TFAP2C	0.000782	1.53	Bound by FOXC2 in ADR	Unbound by FOXC2 in ADR
BHLHE41	0.000942	1.84	Bound by FOXC2 in ADR	Unbound by FOXC2 in ADR
ABF3	0.000952	1.86	Bound by FOXC2 in ADR	Unbound by FOXC2 in ADR
MLX	0.00106	2.07	Bound by FOXC2 in ADR	Unbound by FOXC2 in ADR
nuc-1	0.00107	2.1	Bound by FOXC2 in ADR	Unbound by FOXC2 in ADR
daf-12	0.00114	2.23	Bound by FOXC2 in ADR	Unbound by FOXC2 in ADR
VIP1	0.00118	2.3	Bound by FOXC2 in ADR	Unbound by FOXC2 in ADR
SoxB2	0.00127	2.48	Bound by FOXC2 in ADR	Unbound by FOXC2 in ADR
PHYPADRAFT_48267	0.00127	2.49	Bound by FOXC2 in ADR	Unbound by FOXC2 in ADR
NTL9	0.0013	2.55	Bound by FOXC2 in ADR	Unbound by FOXC2 in ADR
O11	0.00138	2.69	Bound by FOXC2 in ADR	Unbound by FOXC2 in ADR
TFAP2C	0.00147	2.88	Bound by FOXC2 in ADR	Unbound by FOXC2 in ADR
Mafb	0.00172	3.36	Bound by FOXC2 in ADR	Unbound by FOXC2 in ADR
ETV3	0.00222	4.34	Bound by FOXC2 in ADR	Unbound by FOXC2 in ADR
HIF1A	0.00226	4.43	Bound by FOXC2 in ADR	Unbound by FOXC2 in ADR
Mlxip	0.00272	5.33	Bound by FOXC2 in ADR	Unbound by FOXC2 in ADR
MYB23	0.00297	5.82	Bound by FOXC2 in ADR	Unbound by FOXC2 in ADR
TYE7	0.00314	6.14	Bound by FOXC2 in ADR	Unbound by FOXC2 in ADR
ERF023	0.00349	6.83	Bound by FOXC2 in ADR	Unbound by FOXC2 in ADR
BHLHE40	0.0035	6.84	Bound by FOXC2 in ADR	Unbound by FOXC2 in ADR
Macho-1	0.00352	6.89	Bound by FOXC2 in ADR	Unbound by FOXC2 in ADR
pho	0.00465	9.09	Bound by FOXC2 in ADR	Unbound by FOXC2 in ADR
BHLH74	0.00483	9.44	Bound by FOXC2 in ADR	Unbound by FOXC2 in ADR
CIN5	0.005	9.79	Bound by FOXC2 in ADR	Unbound by FOXC2 in ADR
POPTR_0002s00440g	0.00502	9.81	Bound by FOXC2 in ADR	Unbound by FOXC2 in ADR
BARX2	0.00579	11.3	Bound by FOXC2 in ADR	Unbound by FOXC2 in ADR
CREB3L4	0.00607	11.9	Bound by FOXC2 in ADR	Unbound by FOXC2 in ADR
PHYPADRAFT_143875	0.00628	12.3	Bound by FOXC2 in ADR	Unbound by FOXC2 in ADR
Glyma19g26560.1	0.00653	12.8	Bound by FOXC2 in ADR	Unbound by FOXC2 in ADR
BHLH49	0.00705	13.8	Bound by FOXC2 in ADR	Unbound by FOXC2 in ADR
ARF1	0.00812	15.9	Bound by FOXC2 in ADR	Unbound by FOXC2 in ADR
MAX	0.00836	16.4	Bound by FOXC2 in ADR	Unbound by FOXC2 in ADR
CTCFL	0.00916	17.9	Bound by FOXC2 in ADR	Unbound by FOXC2 in ADR
snpc-4	0.00918	17.9	Bound by FOXC2 in ADR	Unbound by FOXC2 in ADR
MLXIPL	0.00918	18	Bound by FOXC2 in ADR	Unbound by FOXC2 in ADR
SUT1	0	0	Bound by FOXC2 in PBS	Unbound by FOXC2 in PBS
ERF069	0	0	Bound by FOXC2 in PBS	Unbound by FOXC2 in PBS
RSC3	0	0	Bound by FOXC2 in PBS	Unbound by FOXC2 in PBS
CAT8	0	0	Bound by FOXC2 in PBS	Unbound by FOXC2 in PBS
RSC30	0	0	Bound by FOXC2 in PBS	Unbound by FOXC2 in PBS
HAL9	0	0	Bound by FOXC2 in PBS	Unbound by FOXC2 in PBS
ERF008	0	0	Bound by FOXC2 in PBS	Unbound by FOXC2 in PBS
CHA4	0	0	Bound by FOXC2 in PBS	Unbound by FOXC2 in PBS
MYB124	0	0	Bound by FOXC2 in PBS	Unbound by FOXC2 in PBS
WIN1	0	0	Bound by FOXC2 in PBS	Unbound by FOXC2 in PBS
RDS1	0	0	Bound by FOXC2 in PBS	Unbound by FOXC2 in PBS
Zm00001d005892	0	0	Bound by FOXC2 in PBS	Unbound by FOXC2 in PBS
ERF096	0	0	Bound by FOXC2 in PBS	Unbound by FOXC2 in PBS
YLL054C	0	0	Bound by FOXC2 in PBS	Unbound by FOXC2 in PBS
KLF15	0	0	Bound by FOXC2 in PBS	Unbound by FOXC2 in PBS
RAP2-3	0	4.94065645841247e-324	Bound by FOXC2 in PBS	Unbound by FOXC2 in PBS
Zm00001d024324	0	1.48219693752374e-323	Bound by FOXC2 in PBS	Unbound by FOXC2 in PBS
ERF7	5.69999978334396e-317	1.11999999997931e-313	Bound by FOXC2 in PBS	Unbound by FOXC2 in PBS
CRF2	5.5699999999999e-311	1.09e-307	Bound by FOXC2 in PBS	Unbound by FOXC2 in PBS
Zm00001d020267	8.98e-302	1.76e-298	Bound by FOXC2 in PBS	Unbound by FOXC2 in PBS
ETV4	4.17e-296	8.16e-293	Bound by FOXC2 in PBS	Unbound by FOXC2 in PBS
ASG1	5.14e-292	1e-288	Bound by FOXC2 in PBS	Unbound by FOXC2 in PBS
ERF13	4.65e-287	9.1e-284	Bound by FOXC2 in PBS	Unbound by FOXC2 in PBS
SIP4	3.14e-282	6.14e-279	Bound by FOXC2 in PBS	Unbound by FOXC2 in PBS
STP1	1.61e-281	3.14e-278	Bound by FOXC2 in PBS	Unbound by FOXC2 in PBS
abi4	3.07e-276	6e-273	Bound by FOXC2 in PBS	Unbound by FOXC2 in PBS
UGA3	1.45e-274	2.84e-271	Bound by FOXC2 in PBS	Unbound by FOXC2 in PBS
ZBTB7A	2.24e-271	4.38e-268	Bound by FOXC2 in PBS	Unbound by FOXC2 in PBS
ELK4	1.9e-266	3.72e-263	Bound by FOXC2 in PBS	Unbound by FOXC2 in PBS
ZNF610	2.48e-265	4.85e-262	Bound by FOXC2 in PBS	Unbound by FOXC2 in PBS
Zm00001d049364	2.44e-263	4.77e-260	Bound by FOXC2 in PBS	Unbound by FOXC2 in PBS
YER184C	6.78e-263	1.33e-259	Bound by FOXC2 in PBS	Unbound by FOXC2 in PBS
TFDP1	1.09e-255	2.12e-252	Bound by FOXC2 in PBS	Unbound by FOXC2 in PBS
cre-1	2.86e-254	5.59e-251	Bound by FOXC2 in PBS	Unbound by FOXC2 in PBS
ERF109	3.05e-254	5.96e-251	Bound by FOXC2 in PBS	Unbound by FOXC2 in PBS
MIG3	2.53e-249	4.95e-246	Bound by FOXC2 in PBS	Unbound by FOXC2 in PBS
BACH1	2.02e-247	3.95e-244	Bound by FOXC2 in PBS	Unbound by FOXC2 in PBS
ERF094	8.65e-246	1.69e-242	Bound by FOXC2 in PBS	Unbound by FOXC2 in PBS
MIG2	2.01e-245	3.93e-242	Bound by FOXC2 in PBS	Unbound by FOXC2 in PBS
ETS1	8.57e-244	1.68e-240	Bound by FOXC2 in PBS	Unbound by FOXC2 in PBS
ZBTB14	2.34e-243	4.59e-240	Bound by FOXC2 in PBS	Unbound by FOXC2 in PBS
KLF12	3e-242	5.88e-239	Bound by FOXC2 in PBS	Unbound by FOXC2 in PBS
Etv1/4/5	3.28e-240	6.41e-237	Bound by FOXC2 in PBS	Unbound by FOXC2 in PBS
FOSB::JUNB	9.26e-233	1.81e-229	Bound by FOXC2 in PBS	Unbound by FOXC2 in PBS
Mad	1.82e-231	3.56e-228	Bound by FOXC2 in PBS	Unbound by FOXC2 in PBS
FOSL2::JUND	2.17e-230	4.25e-227	Bound by FOXC2 in PBS	Unbound by FOXC2 in PBS
FOS::JUNB	3.28e-227	6.42e-224	Bound by FOXC2 in PBS	Unbound by FOXC2 in PBS
FOS::JUN	9.58e-227	1.87e-223	Bound by FOXC2 in PBS	Unbound by FOXC2 in PBS
ETS2	2.04e-226	3.99e-223	Bound by FOXC2 in PBS	Unbound by FOXC2 in PBS
FOSL2::JUNB	3.85e-226	7.53e-223	Bound by FOXC2 in PBS	Unbound by FOXC2 in PBS
FOS::JUND	4.93e-226	9.65e-223	Bound by FOXC2 in PBS	Unbound by FOXC2 in PBS
Zm00001d052229	1.97e-224	3.85e-221	Bound by FOXC2 in PBS	Unbound by FOXC2 in PBS
Fli-Erg-a	4.61e-224	9.01e-221	Bound by FOXC2 in PBS	Unbound by FOXC2 in PBS
FOSL2::JUN	6.27e-223	1.23e-219	Bound by FOXC2 in PBS	Unbound by FOXC2 in PBS
ERF118	2.78e-220	5.43e-217	Bound by FOXC2 in PBS	Unbound by FOXC2 in PBS
FOSL2	7.76e-220	1.52e-216	Bound by FOXC2 in PBS	Unbound by FOXC2 in PBS
FLI1	5.7e-219	1.12e-215	Bound by FOXC2 in PBS	Unbound by FOXC2 in PBS
MIG1	1.52e-218	2.97e-215	Bound by FOXC2 in PBS	Unbound by FOXC2 in PBS
TEA1	4.58e-217	8.95e-214	Bound by FOXC2 in PBS	Unbound by FOXC2 in PBS
PATZ1	4.45e-215	8.71e-212	Bound by FOXC2 in PBS	Unbound by FOXC2 in PBS
KLF7	5.56e-215	1.09e-211	Bound by FOXC2 in PBS	Unbound by FOXC2 in PBS
KLF10	5.08e-214	9.94e-211	Bound by FOXC2 in PBS	Unbound by FOXC2 in PBS
MBP1	9.47e-214	1.85e-210	Bound by FOXC2 in PBS	Unbound by FOXC2 in PBS
FOSL1::JUN	6.67e-210	1.31e-206	Bound by FOXC2 in PBS	Unbound by FOXC2 in PBS
FOSL1	6.72e-210	1.31e-206	Bound by FOXC2 in PBS	Unbound by FOXC2 in PBS
FOS	1.13e-207	2.22e-204	Bound by FOXC2 in PBS	Unbound by FOXC2 in PBS
Atf3	1.08e-206	2.12e-203	Bound by FOXC2 in PBS	Unbound by FOXC2 in PBS
Jun	1.52e-204	2.98e-201	Bound by FOXC2 in PBS	Unbound by FOXC2 in PBS
Zm00001d002364	1.56e-204	3.06e-201	Bound by FOXC2 in PBS	Unbound by FOXC2 in PBS
Eip74EF	1.32e-203	2.58e-200	Bound by FOXC2 in PBS	Unbound by FOXC2 in PBS
SP2	8.44e-201	1.65e-197	Bound by FOXC2 in PBS	Unbound by FOXC2 in PBS
BNC2	2.11e-200	4.13e-197	Bound by FOXC2 in PBS	Unbound by FOXC2 in PBS
SKN7	3.47e-200	6.78e-197	Bound by FOXC2 in PBS	Unbound by FOXC2 in PBS
ERF1B	6.39e-200	1.25e-196	Bound by FOXC2 in PBS	Unbound by FOXC2 in PBS
CRZ1	6.4e-198	1.25e-194	Bound by FOXC2 in PBS	Unbound by FOXC2 in PBS
KLF14	2.84e-197	5.56e-194	Bound by FOXC2 in PBS	Unbound by FOXC2 in PBS
PUT3	3.43e-196	6.72e-193	Bound by FOXC2 in PBS	Unbound by FOXC2 in PBS
brk	9.81e-193	1.92e-189	Bound by FOXC2 in PBS	Unbound by FOXC2 in PBS
BATF	3.54e-192	6.92e-189	Bound by FOXC2 in PBS	Unbound by FOXC2 in PBS
BATF::JUN	8.99e-192	1.76e-188	Bound by FOXC2 in PBS	Unbound by FOXC2 in PBS
LEU3	2.5e-189	4.89e-186	Bound by FOXC2 in PBS	Unbound by FOXC2 in PBS
Fli-Erg-b	5.81e-189	1.14e-185	Bound by FOXC2 in PBS	Unbound by FOXC2 in PBS
ERF112	7.44e-189	1.46e-185	Bound by FOXC2 in PBS	Unbound by FOXC2 in PBS
fos-1	8.2e-189	1.6e-185	Bound by FOXC2 in PBS	Unbound by FOXC2 in PBS
CTCFL	2.08e-187	4.06e-184	Bound by FOXC2 in PBS	Unbound by FOXC2 in PBS
RPN4	2.84e-187	5.55e-184	Bound by FOXC2 in PBS	Unbound by FOXC2 in PBS
NHP10	2.23e-186	4.36e-183	Bound by FOXC2 in PBS	Unbound by FOXC2 in PBS
ERF	4.05e-186	7.92e-183	Bound by FOXC2 in PBS	Unbound by FOXC2 in PBS
GCN4	7.42e-186	1.45e-182	Bound by FOXC2 in PBS	Unbound by FOXC2 in PBS
RAP2-11	2.68e-185	5.24e-182	Bound by FOXC2 in PBS	Unbound by FOXC2 in PBS
MSN2	1.76e-184	3.45e-181	Bound by FOXC2 in PBS	Unbound by FOXC2 in PBS
JUN::JUNB	3.15e-183	6.16e-180	Bound by FOXC2 in PBS	Unbound by FOXC2 in PBS
TBS1	7.92e-178	1.55e-174	Bound by FOXC2 in PBS	Unbound by FOXC2 in PBS
ERF3	1.78e-175	3.48e-172	Bound by FOXC2 in PBS	Unbound by FOXC2 in PBS
FEV	7.71e-175	1.51e-171	Bound by FOXC2 in PBS	Unbound by FOXC2 in PBS
KLF2	7.37e-173	1.44e-169	Bound by FOXC2 in PBS	Unbound by FOXC2 in PBS
ETV5	1.05e-172	2.06e-169	Bound by FOXC2 in PBS	Unbound by FOXC2 in PBS
BATF3	1.2e-170	2.34e-167	Bound by FOXC2 in PBS	Unbound by FOXC2 in PBS
ELK3	4.54e-170	8.87e-167	Bound by FOXC2 in PBS	Unbound by FOXC2 in PBS
ECM22	1.19e-168	2.32e-165	Bound by FOXC2 in PBS	Unbound by FOXC2 in PBS
FOSL1::JUNB	1.31e-168	2.56e-165	Bound by FOXC2 in PBS	Unbound by FOXC2 in PBS
Zm00001d031796	2.05e-167	4e-164	Bound by FOXC2 in PBS	Unbound by FOXC2 in PBS
FOSL1::JUND	4.69e-167	9.17e-164	Bound by FOXC2 in PBS	Unbound by FOXC2 in PBS
ELK1	2.33e-165	4.56e-162	Bound by FOXC2 in PBS	Unbound by FOXC2 in PBS
JUND	3.33e-163	6.52e-160	Bound by FOXC2 in PBS	Unbound by FOXC2 in PBS
ELF2	3.34e-162	6.53e-159	Bound by FOXC2 in PBS	Unbound by FOXC2 in PBS
StBRC1	6.75e-162	1.32e-158	Bound by FOXC2 in PBS	Unbound by FOXC2 in PBS
SP1	2.1e-161	4.1e-158	Bound by FOXC2 in PBS	Unbound by FOXC2 in PBS
ERF11	4.67e-160	9.14e-157	Bound by FOXC2 in PBS	Unbound by FOXC2 in PBS
ETV6	7.17e-157	1.4e-153	Bound by FOXC2 in PBS	Unbound by FOXC2 in PBS
SP4	7.63e-156	1.49e-152	Bound by FOXC2 in PBS	Unbound by FOXC2 in PBS
Zm00001d034298	2.57e-155	5.03e-152	Bound by FOXC2 in PBS	Unbound by FOXC2 in PBS
EGR1	2.65e-153	5.17e-150	Bound by FOXC2 in PBS	Unbound by FOXC2 in PBS
TCFL5	4.73e-149	9.26e-146	Bound by FOXC2 in PBS	Unbound by FOXC2 in PBS
ETV3	3.06e-147	5.99e-144	Bound by FOXC2 in PBS	Unbound by FOXC2 in PBS
JUNB	6.47e-144	1.27e-140	Bound by FOXC2 in PBS	Unbound by FOXC2 in PBS
ERF115	2.08e-143	4.07e-140	Bound by FOXC2 in PBS	Unbound by FOXC2 in PBS
KLF1	2.47e-142	4.83e-139	Bound by FOXC2 in PBS	Unbound by FOXC2 in PBS
CRF4	2.55e-142	4.99e-139	Bound by FOXC2 in PBS	Unbound by FOXC2 in PBS
JDP2	4.21e-141	8.23e-138	Bound by FOXC2 in PBS	Unbound by FOXC2 in PBS
YGR067C	2.2e-139	4.29e-136	Bound by FOXC2 in PBS	Unbound by FOXC2 in PBS
Foxn1	7.24e-138	1.42e-134	Bound by FOXC2 in PBS	Unbound by FOXC2 in PBS
ERF15	4e-137	7.82e-134	Bound by FOXC2 in PBS	Unbound by FOXC2 in PBS
h	8.92e-135	1.74e-131	Bound by FOXC2 in PBS	Unbound by FOXC2 in PBS
ZNF148	4.66e-133	9.12e-130	Bound by FOXC2 in PBS	Unbound by FOXC2 in PBS
ERF6	9.41e-133	1.84e-129	Bound by FOXC2 in PBS	Unbound by FOXC2 in PBS
TDA9	1.46e-132	2.85e-129	Bound by FOXC2 in PBS	Unbound by FOXC2 in PBS
Nrf1	1.09e-131	2.14e-128	Bound by FOXC2 in PBS	Unbound by FOXC2 in PBS
TFAP2E	3.1e-130	6.06e-127	Bound by FOXC2 in PBS	Unbound by FOXC2 in PBS
TFAP2A	1.09e-129	2.14e-126	Bound by FOXC2 in PBS	Unbound by FOXC2 in PBS
rst2	1.25e-129	2.44e-126	Bound by FOXC2 in PBS	Unbound by FOXC2 in PBS
nit-4	1.05e-127	2.05e-124	Bound by FOXC2 in PBS	Unbound by FOXC2 in PBS
hkb	6.15e-127	1.2e-123	Bound by FOXC2 in PBS	Unbound by FOXC2 in PBS
KLF4	7.79e-127	1.52e-123	Bound by FOXC2 in PBS	Unbound by FOXC2 in PBS
MSN4	1.27e-126	2.49e-123	Bound by FOXC2 in PBS	Unbound by FOXC2 in PBS
Ets21C	1.28e-125	2.51e-122	Bound by FOXC2 in PBS	Unbound by FOXC2 in PBS
HES1	5.72e-125	1.12e-121	Bound by FOXC2 in PBS	Unbound by FOXC2 in PBS
ERF087	1.12e-123	2.18e-120	Bound by FOXC2 in PBS	Unbound by FOXC2 in PBS
SP9	1.05e-121	2.06e-118	Bound by FOXC2 in PBS	Unbound by FOXC2 in PBS
Fli-Erg-c	9.39e-119	1.84e-115	Bound by FOXC2 in PBS	Unbound by FOXC2 in PBS
KLF5	2.49e-118	4.88e-115	Bound by FOXC2 in PBS	Unbound by FOXC2 in PBS
ETV2	1.58e-117	3.08e-114	Bound by FOXC2 in PBS	Unbound by FOXC2 in PBS
ABR1	3.51e-114	6.87e-111	Bound by FOXC2 in PBS	Unbound by FOXC2 in PBS
IME1	5.71e-113	1.12e-109	Bound by FOXC2 in PBS	Unbound by FOXC2 in PBS
ERF4	1.33e-111	2.6e-108	Bound by FOXC2 in PBS	Unbound by FOXC2 in PBS
ERF054	5.63e-111	1.1e-107	Bound by FOXC2 in PBS	Unbound by FOXC2 in PBS
Klf5-like	6.94e-111	1.36e-107	Bound by FOXC2 in PBS	Unbound by FOXC2 in PBS
Ahr::Arnt	2.46e-110	4.81e-107	Bound by FOXC2 in PBS	Unbound by FOXC2 in PBS
RAP2-6	5.6e-110	1.1e-106	Bound by FOXC2 in PBS	Unbound by FOXC2 in PBS
btd	8.48e-110	1.66e-106	Bound by FOXC2 in PBS	Unbound by FOXC2 in PBS
RDR1	1.11e-109	2.17e-106	Bound by FOXC2 in PBS	Unbound by FOXC2 in PBS
RDS2	1.36e-109	2.66e-106	Bound by FOXC2 in PBS	Unbound by FOXC2 in PBS
Zm00001d020595	1.23e-107	2.41e-104	Bound by FOXC2 in PBS	Unbound by FOXC2 in PBS
ERF086	3.29e-107	6.43e-104	Bound by FOXC2 in PBS	Unbound by FOXC2 in PBS
HINFP	5.89e-107	1.15e-103	Bound by FOXC2 in PBS	Unbound by FOXC2 in PBS
TFAP2C	1.27e-106	2.48e-103	Bound by FOXC2 in PBS	Unbound by FOXC2 in PBS
KLF6	2.32e-105	4.54e-102	Bound by FOXC2 in PBS	Unbound by FOXC2 in PBS
ELF4	2e-104	3.91e-101	Bound by FOXC2 in PBS	Unbound by FOXC2 in PBS
MAZ	3.64e-104	7.11e-101	Bound by FOXC2 in PBS	Unbound by FOXC2 in PBS
ERF105	3.79e-101	7.42e-98	Bound by FOXC2 in PBS	Unbound by FOXC2 in PBS
ERF091	4.91e-100	9.6e-97	Bound by FOXC2 in PBS	Unbound by FOXC2 in PBS
ARG81	1.35e-99	2.64e-96	Bound by FOXC2 in PBS	Unbound by FOXC2 in PBS
Os05g0497200	1.44e-99	2.82e-96	Bound by FOXC2 in PBS	Unbound by FOXC2 in PBS
CAMTA3	2.46e-97	4.81e-94	Bound by FOXC2 in PBS	Unbound by FOXC2 in PBS
RGM1	4.22e-96	8.25e-93	Bound by FOXC2 in PBS	Unbound by FOXC2 in PBS
BACH2	6.83e-96	1.34e-92	Bound by FOXC2 in PBS	Unbound by FOXC2 in PBS
ERF10	1.34e-95	2.63e-92	Bound by FOXC2 in PBS	Unbound by FOXC2 in PBS
Klf6-7-like	4.46e-95	8.73e-92	Bound by FOXC2 in PBS	Unbound by FOXC2 in PBS
YY2	1.47e-94	2.87e-91	Bound by FOXC2 in PBS	Unbound by FOXC2 in PBS
KLF3	2.32e-94	4.53e-91	Bound by FOXC2 in PBS	Unbound by FOXC2 in PBS
RAP2-12	3.2e-94	6.26e-91	Bound by FOXC2 in PBS	Unbound by FOXC2 in PBS
NFE2	2.78e-93	5.44e-90	Bound by FOXC2 in PBS	Unbound by FOXC2 in PBS
Macho-1	3.78e-93	7.4e-90	Bound by FOXC2 in PBS	Unbound by FOXC2 in PBS
ZNF454	5.03e-93	9.84e-90	Bound by FOXC2 in PBS	Unbound by FOXC2 in PBS
SP3	9.4e-93	1.84e-89	Bound by FOXC2 in PBS	Unbound by FOXC2 in PBS
RAP2-4	3e-91	5.87e-88	Bound by FOXC2 in PBS	Unbound by FOXC2 in PBS
Erg	6.09e-91	1.19e-87	Bound by FOXC2 in PBS	Unbound by FOXC2 in PBS
DREB2F	9.98e-91	1.95e-87	Bound by FOXC2 in PBS	Unbound by FOXC2 in PBS
ERF095	1.99e-90	3.89e-87	Bound by FOXC2 in PBS	Unbound by FOXC2 in PBS
LBD18	6.04e-90	1.18e-86	Bound by FOXC2 in PBS	Unbound by FOXC2 in PBS
Deaf1	1.38e-89	2.7e-86	Bound by FOXC2 in PBS	Unbound by FOXC2 in PBS
CAMTA2	6.78e-89	1.33e-85	Bound by FOXC2 in PBS	Unbound by FOXC2 in PBS
OAF1	3.08e-88	6.02e-85	Bound by FOXC2 in PBS	Unbound by FOXC2 in PBS
Zfx	4.22e-88	8.25e-85	Bound by FOXC2 in PBS	Unbound by FOXC2 in PBS
GAL4	4.5e-88	8.81e-85	Bound by FOXC2 in PBS	Unbound by FOXC2 in PBS
E2F6	6.63e-87	1.3e-83	Bound by FOXC2 in PBS	Unbound by FOXC2 in PBS
ETV1	6.44e-86	1.26e-82	Bound by FOXC2 in PBS	Unbound by FOXC2 in PBS
ERF055	4.18e-85	8.17e-82	Bound by FOXC2 in PBS	Unbound by FOXC2 in PBS
TFAP2C	2.74e-84	5.36e-81	Bound by FOXC2 in PBS	Unbound by FOXC2 in PBS
ERF122	8e-84	1.56e-80	Bound by FOXC2 in PBS	Unbound by FOXC2 in PBS
ZNF93	1.39e-83	2.72e-80	Bound by FOXC2 in PBS	Unbound by FOXC2 in PBS
ERF073	3.94e-83	7.7e-80	Bound by FOXC2 in PBS	Unbound by FOXC2 in PBS
ERT1	1.29e-82	2.53e-79	Bound by FOXC2 in PBS	Unbound by FOXC2 in PBS
Hes-c	1.41e-82	2.75e-79	Bound by FOXC2 in PBS	Unbound by FOXC2 in PBS
ASIL2	4.86e-81	9.52e-78	Bound by FOXC2 in PBS	Unbound by FOXC2 in PBS
AT5G05550	6.24e-81	1.22e-77	Bound by FOXC2 in PBS	Unbound by FOXC2 in PBS
PDR8	1.05e-80	2.05e-77	Bound by FOXC2 in PBS	Unbound by FOXC2 in PBS
Ikzf3	1.92e-80	3.75e-77	Bound by FOXC2 in PBS	Unbound by FOXC2 in PBS
ELF1	3.39e-79	6.63e-76	Bound by FOXC2 in PBS	Unbound by FOXC2 in PBS
ZMS1	2.83e-78	5.54e-75	Bound by FOXC2 in PBS	Unbound by FOXC2 in PBS
KLF16	6.29e-78	1.23e-74	Bound by FOXC2 in PBS	Unbound by FOXC2 in PBS
LOB	7.77e-78	1.52e-74	Bound by FOXC2 in PBS	Unbound by FOXC2 in PBS
STP2	1.52e-77	2.97e-74	Bound by FOXC2 in PBS	Unbound by FOXC2 in PBS
TCP19	4.2e-77	8.22e-74	Bound by FOXC2 in PBS	Unbound by FOXC2 in PBS
HES2	8.96e-77	1.75e-73	Bound by FOXC2 in PBS	Unbound by FOXC2 in PBS
ETV7	1.26e-76	2.46e-73	Bound by FOXC2 in PBS	Unbound by FOXC2 in PBS
YKL222C	1.57e-76	3.07e-73	Bound by FOXC2 in PBS	Unbound by FOXC2 in PBS
TFAP2B	2.55e-76	4.99e-73	Bound by FOXC2 in PBS	Unbound by FOXC2 in PBS
ARNT::HIF1A	2.91e-76	5.69e-73	Bound by FOXC2 in PBS	Unbound by FOXC2 in PBS
SPDEF	5.68e-76	1.11e-72	Bound by FOXC2 in PBS	Unbound by FOXC2 in PBS
GABPA	1.65e-75	3.23e-72	Bound by FOXC2 in PBS	Unbound by FOXC2 in PBS
ADR1	5.82e-75	1.14e-71	Bound by FOXC2 in PBS	Unbound by FOXC2 in PBS
TCP8	3.62e-74	7.08e-71	Bound by FOXC2 in PBS	Unbound by FOXC2 in PBS
E2FA	3.24e-73	6.34e-70	Bound by FOXC2 in PBS	Unbound by FOXC2 in PBS
YLR278C	2.55e-72	4.99e-69	Bound by FOXC2 in PBS	Unbound by FOXC2 in PBS
Glyma19g26560.1	1.29e-69	2.53e-66	Bound by FOXC2 in PBS	Unbound by FOXC2 in PBS
DAL82	1.78e-69	3.49e-66	Bound by FOXC2 in PBS	Unbound by FOXC2 in PBS
KLF11	2.72e-69	5.33e-66	Bound by FOXC2 in PBS	Unbound by FOXC2 in PBS
EGR2	4.36e-69	8.54e-66	Bound by FOXC2 in PBS	Unbound by FOXC2 in PBS
DREB2D	5.5e-66	1.08e-62	Bound by FOXC2 in PBS	Unbound by FOXC2 in PBS
che-1	5.04e-65	9.85e-62	Bound by FOXC2 in PBS	Unbound by FOXC2 in PBS
OJ1581_H09.2	2.11e-64	4.14e-61	Bound by FOXC2 in PBS	Unbound by FOXC2 in PBS
FHY3	2.93e-64	5.73e-61	Bound by FOXC2 in PBS	Unbound by FOXC2 in PBS
TSAR2	8.92e-63	1.75e-59	Bound by FOXC2 in PBS	Unbound by FOXC2 in PBS
EGR3	1.1e-62	2.14e-59	Bound by FOXC2 in PBS	Unbound by FOXC2 in PBS
PLAGL2	5.01e-62	9.8e-59	Bound by FOXC2 in PBS	Unbound by FOXC2 in PBS
ERF017	1.72e-61	3.36e-58	Bound by FOXC2 in PBS	Unbound by FOXC2 in PBS
YRM1	1.81e-56	3.53e-53	Bound by FOXC2 in PBS	Unbound by FOXC2 in PBS
ERF8	5.15e-55	1.01e-51	Bound by FOXC2 in PBS	Unbound by FOXC2 in PBS
CTCF	1.09e-54	2.14e-51	Bound by FOXC2 in PBS	Unbound by FOXC2 in PBS
DREB2C	1.56e-54	3.05e-51	Bound by FOXC2 in PBS	Unbound by FOXC2 in PBS
EHF	6.08e-54	1.19e-50	Bound by FOXC2 in PBS	Unbound by FOXC2 in PBS
ZFP57	4.26e-53	8.34e-50	Bound by FOXC2 in PBS	Unbound by FOXC2 in PBS
LEP	1.64e-52	3.21e-49	Bound by FOXC2 in PBS	Unbound by FOXC2 in PBS
TFAP2B	1.89e-52	3.71e-49	Bound by FOXC2 in PBS	Unbound by FOXC2 in PBS
CDC5	8.79e-52	1.72e-48	Bound by FOXC2 in PBS	Unbound by FOXC2 in PBS
ERF014	2.05e-51	4.02e-48	Bound by FOXC2 in PBS	Unbound by FOXC2 in PBS
PAX5	4.44e-51	8.69e-48	Bound by FOXC2 in PBS	Unbound by FOXC2 in PBS
E2F8	1.06e-50	2.07e-47	Bound by FOXC2 in PBS	Unbound by FOXC2 in PBS
Plagl1	1.22e-50	2.39e-47	Bound by FOXC2 in PBS	Unbound by FOXC2 in PBS
Erf-a	3.13e-50	6.12e-47	Bound by FOXC2 in PBS	Unbound by FOXC2 in PBS
YNR063W	2.21e-49	4.31e-46	Bound by FOXC2 in PBS	Unbound by FOXC2 in PBS
CREB3L4	4.46e-49	8.72e-46	Bound by FOXC2 in PBS	Unbound by FOXC2 in PBS
LBD13	5.62e-49	1.1e-45	Bound by FOXC2 in PBS	Unbound by FOXC2 in PBS
Atf1	1.38e-47	2.69e-44	Bound by FOXC2 in PBS	Unbound by FOXC2 in PBS
ERF021	7.55e-47	1.48e-43	Bound by FOXC2 in PBS	Unbound by FOXC2 in PBS
STB5	1.3e-46	2.55e-43	Bound by FOXC2 in PBS	Unbound by FOXC2 in PBS
ACE2	1.83e-46	3.59e-43	Bound by FOXC2 in PBS	Unbound by FOXC2 in PBS
ERF104	3.62e-46	7.07e-43	Bound by FOXC2 in PBS	Unbound by FOXC2 in PBS
ERF5	1.6e-45	3.13e-42	Bound by FOXC2 in PBS	Unbound by FOXC2 in PBS
TCP2	3.57e-45	6.98e-42	Bound by FOXC2 in PBS	Unbound by FOXC2 in PBS
EGR4	1.06e-44	2.07e-41	Bound by FOXC2 in PBS	Unbound by FOXC2 in PBS
ERF057	2.63e-44	5.15e-41	Bound by FOXC2 in PBS	Unbound by FOXC2 in PBS
ERF012	1.41e-43	2.77e-40	Bound by FOXC2 in PBS	Unbound by FOXC2 in PBS
ETV2::FOXI1	1.61e-43	3.15e-40	Bound by FOXC2 in PBS	Unbound by FOXC2 in PBS
ZNF281	2.4e-43	4.7e-40	Bound by FOXC2 in PBS	Unbound by FOXC2 in PBS
TFAP2A	3.83e-43	7.5e-40	Bound by FOXC2 in PBS	Unbound by FOXC2 in PBS
GCR2	4.69e-43	9.17e-40	Bound by FOXC2 in PBS	Unbound by FOXC2 in PBS
TFAP2A	6.05e-43	1.18e-39	Bound by FOXC2 in PBS	Unbound by FOXC2 in PBS
ERF::FOXI1	3.61e-42	7.07e-39	Bound by FOXC2 in PBS	Unbound by FOXC2 in PBS
ZBTB33	6.45e-42	1.26e-38	Bound by FOXC2 in PBS	Unbound by FOXC2 in PBS
efl-1	2.26e-41	4.42e-38	Bound by FOXC2 in PBS	Unbound by FOXC2 in PBS
HEY1	2.21e-40	4.33e-37	Bound by FOXC2 in PBS	Unbound by FOXC2 in PBS
TCP16	3e-40	5.88e-37	Bound by FOXC2 in PBS	Unbound by FOXC2 in PBS
TFAP2C	4.66e-40	9.11e-37	Bound by FOXC2 in PBS	Unbound by FOXC2 in PBS
FHL1	5.84e-40	1.14e-36	Bound by FOXC2 in PBS	Unbound by FOXC2 in PBS
Klf15	7.14e-40	1.4e-36	Bound by FOXC2 in PBS	Unbound by FOXC2 in PBS
ERF019	7.46e-40	1.46e-36	Bound by FOXC2 in PBS	Unbound by FOXC2 in PBS
STP4	5.55e-39	1.09e-35	Bound by FOXC2 in PBS	Unbound by FOXC2 in PBS
HES5	1.54e-38	3.01e-35	Bound by FOXC2 in PBS	Unbound by FOXC2 in PBS
bHLH145	3.78e-38	7.4e-35	Bound by FOXC2 in PBS	Unbound by FOXC2 in PBS
OsI_08196	1.04e-37	2.03e-34	Bound by FOXC2 in PBS	Unbound by FOXC2 in PBS
ERF2	1.67e-37	3.27e-34	Bound by FOXC2 in PBS	Unbound by FOXC2 in PBS
SOHLH2	4.39e-37	8.58e-34	Bound by FOXC2 in PBS	Unbound by FOXC2 in PBS
OPI1	1.98e-36	3.87e-33	Bound by FOXC2 in PBS	Unbound by FOXC2 in PBS
ZNF740	3.6e-36	7.05e-33	Bound by FOXC2 in PBS	Unbound by FOXC2 in PBS
JUB1	7.44e-36	1.46e-32	Bound by FOXC2 in PBS	Unbound by FOXC2 in PBS
CTCF	1.39e-35	2.72e-32	Bound by FOXC2 in PBS	Unbound by FOXC2 in PBS
ZNF682	3.55e-35	6.95e-32	Bound by FOXC2 in PBS	Unbound by FOXC2 in PBS
TFAP2B	4.21e-35	8.23e-32	Bound by FOXC2 in PBS	Unbound by FOXC2 in PBS
DREB2G	6.22e-35	1.22e-31	Bound by FOXC2 in PBS	Unbound by FOXC2 in PBS
BZIP63	8e-35	1.56e-31	Bound by FOXC2 in PBS	Unbound by FOXC2 in PBS
STP3	8.11e-35	1.59e-31	Bound by FOXC2 in PBS	Unbound by FOXC2 in PBS
ARG80	2e-34	3.92e-31	Bound by FOXC2 in PBS	Unbound by FOXC2 in PBS
THAP1	5.49e-34	1.07e-30	Bound by FOXC2 in PBS	Unbound by FOXC2 in PBS
ELK1::HOXA1	1.11e-33	2.17e-30	Bound by FOXC2 in PBS	Unbound by FOXC2 in PBS
ELK1::SREBF2	2.8e-33	5.49e-30	Bound by FOXC2 in PBS	Unbound by FOXC2 in PBS
CREB3L4	7.86e-33	1.54e-29	Bound by FOXC2 in PBS	Unbound by FOXC2 in PBS
MBP1::SWI6	1.33e-32	2.6e-29	Bound by FOXC2 in PBS	Unbound by FOXC2 in PBS
ELF3	1.36e-32	2.65e-29	Bound by FOXC2 in PBS	Unbound by FOXC2 in PBS
FAR1	1.94e-32	3.79e-29	Bound by FOXC2 in PBS	Unbound by FOXC2 in PBS
ERF010	1.43e-31	2.8e-28	Bound by FOXC2 in PBS	Unbound by FOXC2 in PBS
FOS	2.04e-31	3.99e-28	Bound by FOXC2 in PBS	Unbound by FOXC2 in PBS
bZIP910	2.72e-31	5.33e-28	Bound by FOXC2 in PBS	Unbound by FOXC2 in PBS
HYH	3.47e-31	6.79e-28	Bound by FOXC2 in PBS	Unbound by FOXC2 in PBS
ERF039	9.06e-31	1.77e-27	Bound by FOXC2 in PBS	Unbound by FOXC2 in PBS
Zic1::Zic2	1e-30	1.96e-27	Bound by FOXC2 in PBS	Unbound by FOXC2 in PBS
DREB2A	1.4e-30	2.73e-27	Bound by FOXC2 in PBS	Unbound by FOXC2 in PBS
JUNB	1.98e-30	3.88e-27	Bound by FOXC2 in PBS	Unbound by FOXC2 in PBS
STB4	4.47e-30	8.74e-27	Bound by FOXC2 in PBS	Unbound by FOXC2 in PBS
JUN::JUNB	6.54e-30	1.28e-26	Bound by FOXC2 in PBS	Unbound by FOXC2 in PBS
zip-8	9.58e-30	1.87e-26	Bound by FOXC2 in PBS	Unbound by FOXC2 in PBS
ERF003	1.02e-29	1.99e-26	Bound by FOXC2 in PBS	Unbound by FOXC2 in PBS
opa	1.16e-29	2.26e-26	Bound by FOXC2 in PBS	Unbound by FOXC2 in PBS
ERF9	1.43e-29	2.8e-26	Bound by FOXC2 in PBS	Unbound by FOXC2 in PBS
FOSB::JUN	2.68e-29	5.25e-26	Bound by FOXC2 in PBS	Unbound by FOXC2 in PBS
Klf3/8/12	6.07e-29	1.19e-25	Bound by FOXC2 in PBS	Unbound by FOXC2 in PBS
usp	6.59e-29	1.29e-25	Bound by FOXC2 in PBS	Unbound by FOXC2 in PBS
CREM	1.27e-28	2.48e-25	Bound by FOXC2 in PBS	Unbound by FOXC2 in PBS
TB1	1.67e-28	3.26e-25	Bound by FOXC2 in PBS	Unbound by FOXC2 in PBS
BZIP60	1.73e-28	3.38e-25	Bound by FOXC2 in PBS	Unbound by FOXC2 in PBS
Hes-b	1.73e-28	3.38e-25	Bound by FOXC2 in PBS	Unbound by FOXC2 in PBS
FOSL2::JUND	2.32e-28	4.54e-25	Bound by FOXC2 in PBS	Unbound by FOXC2 in PBS
HIF1A	2.99e-28	5.85e-25	Bound by FOXC2 in PBS	Unbound by FOXC2 in PBS
ZIC4	3.68e-28	7.21e-25	Bound by FOXC2 in PBS	Unbound by FOXC2 in PBS
TCP23	4.07e-28	7.95e-25	Bound by FOXC2 in PBS	Unbound by FOXC2 in PBS
ABF3	4.26e-28	8.33e-25	Bound by FOXC2 in PBS	Unbound by FOXC2 in PBS
FOSL2::JUN	4.28e-28	8.37e-25	Bound by FOXC2 in PBS	Unbound by FOXC2 in PBS
ERF013	9.17e-28	1.79e-24	Bound by FOXC2 in PBS	Unbound by FOXC2 in PBS
Creb1	1.32e-27	2.59e-24	Bound by FOXC2 in PBS	Unbound by FOXC2 in PBS
REL	1.72e-27	3.37e-24	Bound by FOXC2 in PBS	Unbound by FOXC2 in PBS
TGA10	2.62e-27	5.13e-24	Bound by FOXC2 in PBS	Unbound by FOXC2 in PBS
ASH1	2.7e-27	5.28e-24	Bound by FOXC2 in PBS	Unbound by FOXC2 in PBS
kn	6.53e-27	1.28e-23	Bound by FOXC2 in PBS	Unbound by FOXC2 in PBS
ZNF574	1.08e-26	2.1e-23	Bound by FOXC2 in PBS	Unbound by FOXC2 in PBS
SP8	2.6e-26	5.08e-23	Bound by FOXC2 in PBS	Unbound by FOXC2 in PBS
Gmeb1	6.25e-26	1.22e-22	Bound by FOXC2 in PBS	Unbound by FOXC2 in PBS
TGA1	7.11e-26	1.39e-22	Bound by FOXC2 in PBS	Unbound by FOXC2 in PBS
TGA9	8.21e-26	1.61e-22	Bound by FOXC2 in PBS	Unbound by FOXC2 in PBS
MET31	2.51e-25	4.91e-22	Bound by FOXC2 in PBS	Unbound by FOXC2 in PBS
ERF018	3.13e-25	6.12e-22	Bound by FOXC2 in PBS	Unbound by FOXC2 in PBS
ZNF417	1.43e-24	2.8e-21	Bound by FOXC2 in PBS	Unbound by FOXC2 in PBS
CTCF	5.09e-24	9.95e-21	Bound by FOXC2 in PBS	Unbound by FOXC2 in PBS
FLI1::FOXI1	5.5e-24	1.08e-20	Bound by FOXC2 in PBS	Unbound by FOXC2 in PBS
CEP3	5.77e-24	1.13e-20	Bound by FOXC2 in PBS	Unbound by FOXC2 in PBS
ATF7	1.2e-23	2.34e-20	Bound by FOXC2 in PBS	Unbound by FOXC2 in PBS
ZNF530	1.35e-23	2.64e-20	Bound by FOXC2 in PBS	Unbound by FOXC2 in PBS
IKZF1	1.85e-23	3.62e-20	Bound by FOXC2 in PBS	Unbound by FOXC2 in PBS
pho	3.82e-23	7.48e-20	Bound by FOXC2 in PBS	Unbound by FOXC2 in PBS
TGA4	4.87e-23	9.53e-20	Bound by FOXC2 in PBS	Unbound by FOXC2 in PBS
REI1	5.72e-23	1.12e-19	Bound by FOXC2 in PBS	Unbound by FOXC2 in PBS
HEY2	6.04e-23	1.18e-19	Bound by FOXC2 in PBS	Unbound by FOXC2 in PBS
JDP2	7.9e-23	1.54e-19	Bound by FOXC2 in PBS	Unbound by FOXC2 in PBS
FOSL1::JUND	7.99e-23	1.56e-19	Bound by FOXC2 in PBS	Unbound by FOXC2 in PBS
ATF3	8.84e-23	1.73e-19	Bound by FOXC2 in PBS	Unbound by FOXC2 in PBS
TSAR1	9.92e-23	1.94e-19	Bound by FOXC2 in PBS	Unbound by FOXC2 in PBS
TGA2	2.57e-22	5.02e-19	Bound by FOXC2 in PBS	Unbound by FOXC2 in PBS
FOSB::JUNB	2.91e-22	5.69e-19	Bound by FOXC2 in PBS	Unbound by FOXC2 in PBS
E2F1	2.94e-22	5.76e-19	Bound by FOXC2 in PBS	Unbound by FOXC2 in PBS
SPL7	3.14e-22	6.15e-19	Bound by FOXC2 in PBS	Unbound by FOXC2 in PBS
NFYB	4.19e-22	8.2e-19	Bound by FOXC2 in PBS	Unbound by FOXC2 in PBS
RELA	6.29e-22	1.23e-18	Bound by FOXC2 in PBS	Unbound by FOXC2 in PBS
TGA3	6.3e-22	1.23e-18	Bound by FOXC2 in PBS	Unbound by FOXC2 in PBS
MYB88	8.64e-22	1.69e-18	Bound by FOXC2 in PBS	Unbound by FOXC2 in PBS
FOXO1::ELK1	2.91e-21	5.7e-18	Bound by FOXC2 in PBS	Unbound by FOXC2 in PBS
YPR022C	4.1e-21	8.01e-18	Bound by FOXC2 in PBS	Unbound by FOXC2 in PBS
CST6	8.3e-21	1.62e-17	Bound by FOXC2 in PBS	Unbound by FOXC2 in PBS
Arntl	1.68e-20	3.29e-17	Bound by FOXC2 in PBS	Unbound by FOXC2 in PBS
FOSL2::JUNB	1.91e-20	3.73e-17	Bound by FOXC2 in PBS	Unbound by FOXC2 in PBS
ZNF692	2.34e-20	4.58e-17	Bound by FOXC2 in PBS	Unbound by FOXC2 in PBS
Zm00001d038683	3.87e-20	7.56e-17	Bound by FOXC2 in PBS	Unbound by FOXC2 in PBS
nuc-1	4.66e-20	9.11e-17	Bound by FOXC2 in PBS	Unbound by FOXC2 in PBS
atf-7	5.66e-20	1.11e-16	Bound by FOXC2 in PBS	Unbound by FOXC2 in PBS
MAFG::NFE2L1	8.59e-20	1.68e-16	Bound by FOXC2 in PBS	Unbound by FOXC2 in PBS
XBP1	9.08e-20	1.78e-16	Bound by FOXC2 in PBS	Unbound by FOXC2 in PBS
dl	1.99e-19	3.88e-16	Bound by FOXC2 in PBS	Unbound by FOXC2 in PBS
BHLH78	2.06e-19	4.04e-16	Bound by FOXC2 in PBS	Unbound by FOXC2 in PBS
TGA7	3.03e-19	5.93e-16	Bound by FOXC2 in PBS	Unbound by FOXC2 in PBS
ARNT2	3.12e-19	6.09e-16	Bound by FOXC2 in PBS	Unbound by FOXC2 in PBS
E2F2	5.67e-19	1.11e-15	Bound by FOXC2 in PBS	Unbound by FOXC2 in PBS
bZIP14	8.87e-19	1.73e-15	Bound by FOXC2 in PBS	Unbound by FOXC2 in PBS
YRR1	9.59e-19	1.88e-15	Bound by FOXC2 in PBS	Unbound by FOXC2 in PBS
UNE10	1.11e-18	2.16e-15	Bound by FOXC2 in PBS	Unbound by FOXC2 in PBS
FOSL1::JUN	1.32e-18	2.57e-15	Bound by FOXC2 in PBS	Unbound by FOXC2 in PBS
BHLH34	1.71e-18	3.34e-15	Bound by FOXC2 in PBS	Unbound by FOXC2 in PBS
ERF015	1.78e-18	3.48e-15	Bound by FOXC2 in PBS	Unbound by FOXC2 in PBS
HAP3	2.37e-18	4.63e-15	Bound by FOXC2 in PBS	Unbound by FOXC2 in PBS
Hey	2.53e-18	4.95e-15	Bound by FOXC2 in PBS	Unbound by FOXC2 in PBS
SWI4	2.55e-18	4.99e-15	Bound by FOXC2 in PBS	Unbound by FOXC2 in PBS
EBF3	3.23e-18	6.31e-15	Bound by FOXC2 in PBS	Unbound by FOXC2 in PBS
O11	3.42e-18	6.7e-15	Bound by FOXC2 in PBS	Unbound by FOXC2 in PBS
MET32	4.3e-18	8.4e-15	Bound by FOXC2 in PBS	Unbound by FOXC2 in PBS
Npas4	5.2e-18	1.02e-14	Bound by FOXC2 in PBS	Unbound by FOXC2 in PBS
ZNF460	5.31e-18	1.04e-14	Bound by FOXC2 in PBS	Unbound by FOXC2 in PBS
CAMTA1	5.94e-18	1.16e-14	Bound by FOXC2 in PBS	Unbound by FOXC2 in PBS
BHLH49	6.15e-18	1.2e-14	Bound by FOXC2 in PBS	Unbound by FOXC2 in PBS
BHLHE40	7.83e-18	1.53e-14	Bound by FOXC2 in PBS	Unbound by FOXC2 in PBS
CREB3	1.17e-17	2.29e-14	Bound by FOXC2 in PBS	Unbound by FOXC2 in PBS
PHYPADRAFT_28324	1.25e-17	2.45e-14	Bound by FOXC2 in PBS	Unbound by FOXC2 in PBS
NR3C2	1.33e-17	2.6e-14	Bound by FOXC2 in PBS	Unbound by FOXC2 in PBS
VEZF1	1.82e-17	3.55e-14	Bound by FOXC2 in PBS	Unbound by FOXC2 in PBS
CTCF	3.25e-17	6.36e-14	Bound by FOXC2 in PBS	Unbound by FOXC2 in PBS
TGA5	3.57e-17	6.99e-14	Bound by FOXC2 in PBS	Unbound by FOXC2 in PBS
KLF13	4.53e-17	8.85e-14	Bound by FOXC2 in PBS	Unbound by FOXC2 in PBS
MLX	6.38e-17	1.25e-13	Bound by FOXC2 in PBS	Unbound by FOXC2 in PBS
RAP2-1	7.64e-17	1.49e-13	Bound by FOXC2 in PBS	Unbound by FOXC2 in PBS
HOXB2::ELK1	8.91e-17	1.74e-13	Bound by FOXC2 in PBS	Unbound by FOXC2 in PBS
Arnt	9.56e-17	1.87e-13	Bound by FOXC2 in PBS	Unbound by FOXC2 in PBS
ARALYDRAFT_897773	1.15e-16	2.25e-13	Bound by FOXC2 in PBS	Unbound by FOXC2 in PBS
TINY	1.53e-16	2.99e-13	Bound by FOXC2 in PBS	Unbound by FOXC2 in PBS
NR3C1	1.6e-16	3.13e-13	Bound by FOXC2 in PBS	Unbound by FOXC2 in PBS
TFEC	2.4e-16	4.7e-13	Bound by FOXC2 in PBS	Unbound by FOXC2 in PBS
DREB1F	2.44e-16	4.77e-13	Bound by FOXC2 in PBS	Unbound by FOXC2 in PBS
PHYPADRAFT_48267	5.56e-16	1.09e-12	Bound by FOXC2 in PBS	Unbound by FOXC2 in PBS
ABI5	5.92e-16	1.16e-12	Bound by FOXC2 in PBS	Unbound by FOXC2 in PBS
Fos-b	6.99e-16	1.37e-12	Bound by FOXC2 in PBS	Unbound by FOXC2 in PBS
Thap11	1.11e-15	2.18e-12	Bound by FOXC2 in PBS	Unbound by FOXC2 in PBS
FOXJ2::ELF1	1.84e-15	3.6e-12	Bound by FOXC2 in PBS	Unbound by FOXC2 in PBS
DREB1G	2.27e-15	4.44e-12	Bound by FOXC2 in PBS	Unbound by FOXC2 in PBS
BIM1	4.44e-15	8.68e-12	Bound by FOXC2 in PBS	Unbound by FOXC2 in PBS
Creb5	4.78e-15	9.35e-12	Bound by FOXC2 in PBS	Unbound by FOXC2 in PBS
Ebf2	5.09e-15	9.96e-12	Bound by FOXC2 in PBS	Unbound by FOXC2 in PBS
ZNF549	5.23e-15	1.02e-11	Bound by FOXC2 in PBS	Unbound by FOXC2 in PBS
ZBTB7C	6.5e-15	1.27e-11	Bound by FOXC2 in PBS	Unbound by FOXC2 in PBS
ARALYDRAFT_493022	8.66e-15	1.69e-11	Bound by FOXC2 in PBS	Unbound by FOXC2 in PBS
Tfcp2l1	8.72e-15	1.71e-11	Bound by FOXC2 in PBS	Unbound by FOXC2 in PBS
TYE7	9.51e-15	1.86e-11	Bound by FOXC2 in PBS	Unbound by FOXC2 in PBS
TFE3	1.07e-14	2.09e-11	Bound by FOXC2 in PBS	Unbound by FOXC2 in PBS
Nfe2l2	1.11e-14	2.16e-11	Bound by FOXC2 in PBS	Unbound by FOXC2 in PBS
ARF3	1.92e-14	3.75e-11	Bound by FOXC2 in PBS	Unbound by FOXC2 in PBS
BIM3	2.21e-14	4.33e-11	Bound by FOXC2 in PBS	Unbound by FOXC2 in PBS
PHYPADRAFT_143875	2.71e-14	5.31e-11	Bound by FOXC2 in PBS	Unbound by FOXC2 in PBS
Creb3l2	3.08e-14	6.02e-11	Bound by FOXC2 in PBS	Unbound by FOXC2 in PBS
MLXIPL	4.04e-14	7.9e-11	Bound by FOXC2 in PBS	Unbound by FOXC2 in PBS
NAC019	5.85e-14	1.14e-10	Bound by FOXC2 in PBS	Unbound by FOXC2 in PBS
NFYA	6.99e-14	1.37e-10	Bound by FOXC2 in PBS	Unbound by FOXC2 in PBS
Mitf	7.42e-14	1.45e-10	Bound by FOXC2 in PBS	Unbound by FOXC2 in PBS
FOS::JUN	1.15e-13	2.25e-10	Bound by FOXC2 in PBS	Unbound by FOXC2 in PBS
URC2	1.16e-13	2.27e-10	Bound by FOXC2 in PBS	Unbound by FOXC2 in PBS
MAFK	1.22e-13	2.39e-10	Bound by FOXC2 in PBS	Unbound by FOXC2 in PBS
MNT	1.44e-13	2.81e-10	Bound by FOXC2 in PBS	Unbound by FOXC2 in PBS
JUND	2.33e-13	4.55e-10	Bound by FOXC2 in PBS	Unbound by FOXC2 in PBS
DREB2E	2.55e-13	4.99e-10	Bound by FOXC2 in PBS	Unbound by FOXC2 in PBS
Mlxip	2.9e-13	5.68e-10	Bound by FOXC2 in PBS	Unbound by FOXC2 in PBS
FOXO1::FLI1	2.96e-13	5.8e-10	Bound by FOXC2 in PBS	Unbound by FOXC2 in PBS
FOXO1::ELK3	6.21e-13	1.22e-09	Bound by FOXC2 in PBS	Unbound by FOXC2 in PBS
BHLH104	7.9e-13	1.55e-09	Bound by FOXC2 in PBS	Unbound by FOXC2 in PBS
MYCN	8.97e-13	1.76e-09	Bound by FOXC2 in PBS	Unbound by FOXC2 in PBS
BHLH74	1.06e-12	2.08e-09	Bound by FOXC2 in PBS	Unbound by FOXC2 in PBS
GMEB2	1.12e-12	2.18e-09	Bound by FOXC2 in PBS	Unbound by FOXC2 in PBS
ARO80	1.12e-12	2.19e-09	Bound by FOXC2 in PBS	Unbound by FOXC2 in PBS
msn-1	1.23e-12	2.41e-09	Bound by FOXC2 in PBS	Unbound by FOXC2 in PBS
PHYPADRAFT_72483	1.41e-12	2.75e-09	Bound by FOXC2 in PBS	Unbound by FOXC2 in PBS
BHLHE41	1.57e-12	3.07e-09	Bound by FOXC2 in PBS	Unbound by FOXC2 in PBS
TFEB	1.62e-12	3.16e-09	Bound by FOXC2 in PBS	Unbound by FOXC2 in PBS
HAP5	1.84e-12	3.6e-09	Bound by FOXC2 in PBS	Unbound by FOXC2 in PBS
EBF1	1.86e-12	3.63e-09	Bound by FOXC2 in PBS	Unbound by FOXC2 in PBS
YPR196W	1.93e-12	3.77e-09	Bound by FOXC2 in PBS	Unbound by FOXC2 in PBS
ZNF76	1.97e-12	3.85e-09	Bound by FOXC2 in PBS	Unbound by FOXC2 in PBS
USF2	2.27e-12	4.43e-09	Bound by FOXC2 in PBS	Unbound by FOXC2 in PBS
ELK1::HOXB13	2.74e-12	5.35e-09	Bound by FOXC2 in PBS	Unbound by FOXC2 in PBS
SMZ	3.35e-12	6.55e-09	Bound by FOXC2 in PBS	Unbound by FOXC2 in PBS
hlh-30	4.05e-12	7.92e-09	Bound by FOXC2 in PBS	Unbound by FOXC2 in PBS
NFkb	4.27e-12	8.36e-09	Bound by FOXC2 in PBS	Unbound by FOXC2 in PBS
E2F4	4.59e-12	8.97e-09	Bound by FOXC2 in PBS	Unbound by FOXC2 in PBS
ERF::FOXO1	4.97e-12	9.72e-09	Bound by FOXC2 in PBS	Unbound by FOXC2 in PBS
NAC025	5.29e-12	1.03e-08	Bound by FOXC2 in PBS	Unbound by FOXC2 in PBS
TGA6	5.39e-12	1.05e-08	Bound by FOXC2 in PBS	Unbound by FOXC2 in PBS
SPT	5.5e-12	1.08e-08	Bound by FOXC2 in PBS	Unbound by FOXC2 in PBS
ARALYDRAFT_484486	5.65e-12	1.1e-08	Bound by FOXC2 in PBS	Unbound by FOXC2 in PBS
ARALYDRAFT_495258	5.65e-12	1.1e-08	Bound by FOXC2 in PBS	Unbound by FOXC2 in PBS
HAC1	5.66e-12	1.11e-08	Bound by FOXC2 in PBS	Unbound by FOXC2 in PBS
DREB1A	5.85e-12	1.14e-08	Bound by FOXC2 in PBS	Unbound by FOXC2 in PBS
ATF2	9.83e-12	1.92e-08	Bound by FOXC2 in PBS	Unbound by FOXC2 in PBS
TFAP4::ETV1	1.68e-11	3.28e-08	Bound by FOXC2 in PBS	Unbound by FOXC2 in PBS
NFYC	2.07e-11	4.05e-08	Bound by FOXC2 in PBS	Unbound by FOXC2 in PBS
ZNF669	2.79e-11	5.45e-08	Bound by FOXC2 in PBS	Unbound by FOXC2 in PBS
PHYPADRAFT_173530	3.13e-11	6.12e-08	Bound by FOXC2 in PBS	Unbound by FOXC2 in PBS
BZR2	3.34e-11	6.54e-08	Bound by FOXC2 in PBS	Unbound by FOXC2 in PBS
HBI1	4.4e-11	8.61e-08	Bound by FOXC2 in PBS	Unbound by FOXC2 in PBS
TCF12	4.65e-11	9.1e-08	Bound by FOXC2 in PBS	Unbound by FOXC2 in PBS
gcm2	4.83e-11	9.45e-08	Bound by FOXC2 in PBS	Unbound by FOXC2 in PBS
CREB1	5.47e-11	1.07e-07	Bound by FOXC2 in PBS	Unbound by FOXC2 in PBS
POPTR_0002s00440g	1.1e-10	2.14e-07	Bound by FOXC2 in PBS	Unbound by FOXC2 in PBS
ERF036	1.58e-10	3.1e-07	Bound by FOXC2 in PBS	Unbound by FOXC2 in PBS
MAF::NFE2	1.6e-10	3.14e-07	Bound by FOXC2 in PBS	Unbound by FOXC2 in PBS
ZBTB6	1.69e-10	3.31e-07	Bound by FOXC2 in PBS	Unbound by FOXC2 in PBS
ETV5::FOXI1	1.78e-10	3.49e-07	Bound by FOXC2 in PBS	Unbound by FOXC2 in PBS
Ar	2.01e-10	3.93e-07	Bound by FOXC2 in PBS	Unbound by FOXC2 in PBS
MAX	2.2e-10	4.3e-07	Bound by FOXC2 in PBS	Unbound by FOXC2 in PBS
PIF1	2.7e-10	5.27e-07	Bound by FOXC2 in PBS	Unbound by FOXC2 in PBS
BPE	3.52e-10	6.89e-07	Bound by FOXC2 in PBS	Unbound by FOXC2 in PBS
CBF1	3.6e-10	7.04e-07	Bound by FOXC2 in PBS	Unbound by FOXC2 in PBS
SP5	3.61e-10	7.06e-07	Bound by FOXC2 in PBS	Unbound by FOXC2 in PBS
RFX3	3.96e-10	7.75e-07	Bound by FOXC2 in PBS	Unbound by FOXC2 in PBS
TCP24	5.46e-10	1.07e-06	Bound by FOXC2 in PBS	Unbound by FOXC2 in PBS
JUN	7.21e-10	1.41e-06	Bound by FOXC2 in PBS	Unbound by FOXC2 in PBS
TGA1A	9.09e-10	1.78e-06	Bound by FOXC2 in PBS	Unbound by FOXC2 in PBS
bZIP911	9.79e-10	1.91e-06	Bound by FOXC2 in PBS	Unbound by FOXC2 in PBS
sv	1.04e-09	2.04e-06	Bound by FOXC2 in PBS	Unbound by FOXC2 in PBS
RFX2	1.22e-09	2.38e-06	Bound by FOXC2 in PBS	Unbound by FOXC2 in PBS
NR2C1	2.05e-09	4.02e-06	Bound by FOXC2 in PBS	Unbound by FOXC2 in PBS
PLAG1	2.6e-09	5.08e-06	Bound by FOXC2 in PBS	Unbound by FOXC2 in PBS
RBPJ	2.89e-09	5.66e-06	Bound by FOXC2 in PBS	Unbound by FOXC2 in PBS
FOXO1::ELF1	3.07e-09	6e-06	Bound by FOXC2 in PBS	Unbound by FOXC2 in PBS
PHYPADRAFT_182268	3.19e-09	6.24e-06	Bound by FOXC2 in PBS	Unbound by FOXC2 in PBS
ERF011	3.38e-09	6.61e-06	Bound by FOXC2 in PBS	Unbound by FOXC2 in PBS
TCP17	3.48e-09	6.8e-06	Bound by FOXC2 in PBS	Unbound by FOXC2 in PBS
NFKB2	4e-09	7.83e-06	Bound by FOXC2 in PBS	Unbound by FOXC2 in PBS
BIM2	4.95e-09	9.68e-06	Bound by FOXC2 in PBS	Unbound by FOXC2 in PBS
Wt1	7.6e-09	1.49e-05	Bound by FOXC2 in PBS	Unbound by FOXC2 in PBS
GSM1	7.76e-09	1.52e-05	Bound by FOXC2 in PBS	Unbound by FOXC2 in PBS
AIB	7.98e-09	1.56e-05	Bound by FOXC2 in PBS	Unbound by FOXC2 in PBS
RFX1	8.28e-09	1.62e-05	Bound by FOXC2 in PBS	Unbound by FOXC2 in PBS
ZIC5	1.3e-08	2.55e-05	Bound by FOXC2 in PBS	Unbound by FOXC2 in PBS
RFX5	1.37e-08	2.67e-05	Bound by FOXC2 in PBS	Unbound by FOXC2 in PBS
ERF023	1.6e-08	3.13e-05	Bound by FOXC2 in PBS	Unbound by FOXC2 in PBS
NAC018	1.89e-08	3.7e-05	Bound by FOXC2 in PBS	Unbound by FOXC2 in PBS
STAT1	2.18e-08	4.27e-05	Bound by FOXC2 in PBS	Unbound by FOXC2 in PBS
KLF9	2.57e-08	5.03e-05	Bound by FOXC2 in PBS	Unbound by FOXC2 in PBS
ERF034	3.26e-08	6.37e-05	Bound by FOXC2 in PBS	Unbound by FOXC2 in PBS
DEAR3	3.35e-08	6.55e-05	Bound by FOXC2 in PBS	Unbound by FOXC2 in PBS
ZIC1	3.97e-08	7.77e-05	Bound by FOXC2 in PBS	Unbound by FOXC2 in PBS
TCP3	4.48e-08	8.76e-05	Bound by FOXC2 in PBS	Unbound by FOXC2 in PBS
ERF038	6.86e-08	0.000134	Bound by FOXC2 in PBS	Unbound by FOXC2 in PBS
MYC	7.54e-08	0.000148	Bound by FOXC2 in PBS	Unbound by FOXC2 in PBS
PAX2	8.46e-08	0.000165	Bound by FOXC2 in PBS	Unbound by FOXC2 in PBS
ABF4	1.24e-07	0.000243	Bound by FOXC2 in PBS	Unbound by FOXC2 in PBS
ZBTB7B	1.5e-07	0.000293	Bound by FOXC2 in PBS	Unbound by FOXC2 in PBS
TCP13	1.56e-07	0.000306	Bound by FOXC2 in PBS	Unbound by FOXC2 in PBS
Usf	2.52e-07	0.000492	Bound by FOXC2 in PBS	Unbound by FOXC2 in PBS
MITF	2.74e-07	0.000535	Bound by FOXC2 in PBS	Unbound by FOXC2 in PBS
Stat4	3.38e-07	0.000661	Bound by FOXC2 in PBS	Unbound by FOXC2 in PBS
ZNF449	3.54e-07	0.000693	Bound by FOXC2 in PBS	Unbound by FOXC2 in PBS
gcm	4.27e-07	0.000836	Bound by FOXC2 in PBS	Unbound by FOXC2 in PBS
wc-1	4.29e-07	0.00084	Bound by FOXC2 in PBS	Unbound by FOXC2 in PBS
NFKB1	7.47e-07	0.00146	Bound by FOXC2 in PBS	Unbound by FOXC2 in PBS
SPL11	7.83e-07	0.00153	Bound by FOXC2 in PBS	Unbound by FOXC2 in PBS
XBP1	1.05e-06	0.00205	Bound by FOXC2 in PBS	Unbound by FOXC2 in PBS
ARF1	1.09e-06	0.00214	Bound by FOXC2 in PBS	Unbound by FOXC2 in PBS
DREB1D	1.23e-06	0.0024	Bound by FOXC2 in PBS	Unbound by FOXC2 in PBS
Bach1::Mafk	1.86e-06	0.00364	Bound by FOXC2 in PBS	Unbound by FOXC2 in PBS
TCP4	2.15e-06	0.00421	Bound by FOXC2 in PBS	Unbound by FOXC2 in PBS
STAT3	2.6e-06	0.00509	Bound by FOXC2 in PBS	Unbound by FOXC2 in PBS
Elf5	4.52e-06	0.00885	Bound by FOXC2 in PBS	Unbound by FOXC2 in PBS
ERF025	7.2e-06	0.0141	Bound by FOXC2 in PBS	Unbound by FOXC2 in PBS
ARALYDRAFT_496250	8.05e-06	0.0157	Bound by FOXC2 in PBS	Unbound by FOXC2 in PBS
ERF023	1.19e-05	0.0233	Bound by FOXC2 in PBS	Unbound by FOXC2 in PBS
SPIB	1.26e-05	0.0247	Bound by FOXC2 in PBS	Unbound by FOXC2 in PBS
RXRB	1.49e-05	0.0291	Bound by FOXC2 in PBS	Unbound by FOXC2 in PBS
UME6	1.69e-05	0.033	Bound by FOXC2 in PBS	Unbound by FOXC2 in PBS
PDR3	1.81e-05	0.0354	Bound by FOXC2 in PBS	Unbound by FOXC2 in PBS
INSM1	1.95e-05	0.0381	Bound by FOXC2 in PBS	Unbound by FOXC2 in PBS
SREBF2	2.09e-05	0.0408	Bound by FOXC2 in PBS	Unbound by FOXC2 in PBS
CEBPG	2.47e-05	0.0483	Bound by FOXC2 in PBS	Unbound by FOXC2 in PBS
ARF14	2.49e-05	0.0488	Bound by FOXC2 in PBS	Unbound by FOXC2 in PBS
TCP5	3.05e-05	0.0596	Bound by FOXC2 in PBS	Unbound by FOXC2 in PBS
TCP7	3.07e-05	0.06	Bound by FOXC2 in PBS	Unbound by FOXC2 in PBS
ZNF320	3.27e-05	0.0641	Bound by FOXC2 in PBS	Unbound by FOXC2 in PBS
BEE2	3.57e-05	0.0699	Bound by FOXC2 in PBS	Unbound by FOXC2 in PBS
ZNF343	4.09e-05	0.08	Bound by FOXC2 in PBS	Unbound by FOXC2 in PBS
GCR1	4.12e-05	0.0805	Bound by FOXC2 in PBS	Unbound by FOXC2 in PBS
PAX1	4.25e-05	0.0831	Bound by FOXC2 in PBS	Unbound by FOXC2 in PBS
SPL14	4.41e-05	0.0862	Bound by FOXC2 in PBS	Unbound by FOXC2 in PBS
ZEB1	4.97e-05	0.0972	Bound by FOXC2 in PBS	Unbound by FOXC2 in PBS
ETV5::FOXO1	6.53e-05	0.128	Bound by FOXC2 in PBS	Unbound by FOXC2 in PBS
Stat5b	7.65e-05	0.15	Bound by FOXC2 in PBS	Unbound by FOXC2 in PBS
ARR14	8.18e-05	0.16	Bound by FOXC2 in PBS	Unbound by FOXC2 in PBS
ZBED2	8.96e-05	0.175	Bound by FOXC2 in PBS	Unbound by FOXC2 in PBS
NR2C2	9.14e-05	0.179	Bound by FOXC2 in PBS	Unbound by FOXC2 in PBS
ERF::SREBF2	9.22e-05	0.18	Bound by FOXC2 in PBS	Unbound by FOXC2 in PBS
SPL12	0.000109	0.214	Bound by FOXC2 in PBS	Unbound by FOXC2 in PBS
PHO4	0.00013	0.254	Bound by FOXC2 in PBS	Unbound by FOXC2 in PBS
DREB1B	0.00014	0.274	Bound by FOXC2 in PBS	Unbound by FOXC2 in PBS
PIF5	0.000143	0.28	Bound by FOXC2 in PBS	Unbound by FOXC2 in PBS
pan	0.000151	0.296	Bound by FOXC2 in PBS	Unbound by FOXC2 in PBS
MYC4	0.000172	0.336	Bound by FOXC2 in PBS	Unbound by FOXC2 in PBS
RFX4	0.00018	0.353	Bound by FOXC2 in PBS	Unbound by FOXC2 in PBS
TCF3	0.000197	0.386	Bound by FOXC2 in PBS	Unbound by FOXC2 in PBS
AFT2	0.000257	0.503	Bound by FOXC2 in PBS	Unbound by FOXC2 in PBS
RXRG	0.000288	0.563	Bound by FOXC2 in PBS	Unbound by FOXC2 in PBS
RUNX2	0.000291	0.568	Bound by FOXC2 in PBS	Unbound by FOXC2 in PBS
PIF4	0.000291	0.57	Bound by FOXC2 in PBS	Unbound by FOXC2 in PBS
GLIS2	0.000302	0.59	Bound by FOXC2 in PBS	Unbound by FOXC2 in PBS
NFIX	0.000311	0.608	Bound by FOXC2 in PBS	Unbound by FOXC2 in PBS
USF1	0.000325	0.637	Bound by FOXC2 in PBS	Unbound by FOXC2 in PBS
CEBPB	0.00036	0.704	Bound by FOXC2 in PBS	Unbound by FOXC2 in PBS
Clamp	0.000367	0.718	Bound by FOXC2 in PBS	Unbound by FOXC2 in PBS
ARF5	0.000397	0.776	Bound by FOXC2 in PBS	Unbound by FOXC2 in PBS
ZNF143	0.000469	0.917	Bound by FOXC2 in PBS	Unbound by FOXC2 in PBS
PDR1	0.000483	0.945	Bound by FOXC2 in PBS	Unbound by FOXC2 in PBS
ZNF263	0.00049	0.958	Bound by FOXC2 in PBS	Unbound by FOXC2 in PBS
Zic3	0.000511	0.999	Bound by FOXC2 in PBS	Unbound by FOXC2 in PBS
TCP22	0.000558	1.09	Bound by FOXC2 in PBS	Unbound by FOXC2 in PBS
BHLH3	7e-04	1.37	Bound by FOXC2 in PBS	Unbound by FOXC2 in PBS
Znf423	0.000736	1.44	Bound by FOXC2 in PBS	Unbound by FOXC2 in PBS
SREBF1	0.000747	1.46	Bound by FOXC2 in PBS	Unbound by FOXC2 in PBS
bHLH77	0.000824	1.61	Bound by FOXC2 in PBS	Unbound by FOXC2 in PBS
Bgb::run	0.00092	1.8	Bound by FOXC2 in PBS	Unbound by FOXC2 in PBS
CEBPE	0.001	1.96	Bound by FOXC2 in PBS	Unbound by FOXC2 in PBS
ZNF257	0.00102	1.99	Bound by FOXC2 in PBS	Unbound by FOXC2 in PBS
ATF6	0.00118	2.3	Bound by FOXC2 in PBS	Unbound by FOXC2 in PBS
SWI5	0.00155	3.04	Bound by FOXC2 in PBS	Unbound by FOXC2 in PBS
Stat5a::Stat5b	0.00172	3.37	Bound by FOXC2 in PBS	Unbound by FOXC2 in PBS
ZFP42	0.00233	4.55	Bound by FOXC2 in PBS	Unbound by FOXC2 in PBS
AIL7	0.00278	5.44	Bound by FOXC2 in PBS	Unbound by FOXC2 in PBS
RIM101	0.00398	7.78	Bound by FOXC2 in PBS	Unbound by FOXC2 in PBS
SREBF1	0.00441	8.62	Bound by FOXC2 in PBS	Unbound by FOXC2 in PBS
GLYMA-13G317000	0.00546	10.7	Bound by FOXC2 in PBS	Unbound by FOXC2 in PBS
RGT1	0.00549	10.7	Bound by FOXC2 in PBS	Unbound by FOXC2 in PBS
BZIP28	0.00555	10.9	Bound by FOXC2 in PBS	Unbound by FOXC2 in PBS
AGL55	0.00599	11.7	Bound by FOXC2 in PBS	Unbound by FOXC2 in PBS
Npas2	0.00612	12	Bound by FOXC2 in PBS	Unbound by FOXC2 in PBS
RAP2-9	0.00663	13	Bound by FOXC2 in PBS	Unbound by FOXC2 in PBS
LRL2	0.00811	15.9	Bound by FOXC2 in PBS	Unbound by FOXC2 in PBS
PAX9	0.00872	17.1	Bound by FOXC2 in PBS	Unbound by FOXC2 in PBS
ZKSCAN5	0.00941	18.4	Bound by FOXC2 in PBS	Unbound by FOXC2 in PBS

## Sheet: Supp10A
motif_alt_ID	adj_p.value	E.value	Analysis	Controls
Atf3	0	0	Decreased FOXC2 binding	No significant binding changes in FOXC2
BATF	5.12998241389883e-319	9.99999998481684e-316	Decreased FOXC2 binding	No significant binding changes in FOXC2
FOSB::JUNB	1.15999998104527e-316	2.27000000001188e-313	Decreased FOXC2 binding	No significant binding changes in FOXC2
FOSL2::JUNB	1.48000000051966e-315	2.88999999999937e-312	Decreased FOXC2 binding	No significant binding changes in FOXC2
BATF3	6.11999999881058e-315	1.20000000000013e-311	Decreased FOXC2 binding	No significant binding changes in FOXC2
BATF::JUN	1.11000000014271e-314	2.17999999999982e-311	Decreased FOXC2 binding	No significant binding changes in FOXC2
FOSL2::JUND	1.53999999999872e-312	3.02e-309	Decreased FOXC2 binding	No significant binding changes in FOXC2
FOS	7.44e-310	1.46e-306	Decreased FOXC2 binding	No significant binding changes in FOXC2
FOSL1::JUND	2.04e-309	3.99e-306	Decreased FOXC2 binding	No significant binding changes in FOXC2
FOSL1	2.9e-309	5.68e-306	Decreased FOXC2 binding	No significant binding changes in FOXC2
FOSL1::JUNB	3.47e-309	6.79e-306	Decreased FOXC2 binding	No significant binding changes in FOXC2
FOS::JUN	1.88e-308	3.69e-305	Decreased FOXC2 binding	No significant binding changes in FOXC2
Jun	2.77e-302	5.41e-299	Decreased FOXC2 binding	No significant binding changes in FOXC2
FOS::JUNB	6.39e-302	1.25e-298	Decreased FOXC2 binding	No significant binding changes in FOXC2
FOSL1::JUN	1.82e-300	3.56e-297	Decreased FOXC2 binding	No significant binding changes in FOXC2
FOSL2::JUN	2.55e-300	4.99e-297	Decreased FOXC2 binding	No significant binding changes in FOXC2
BNC2	9.12e-300	1.78e-296	Decreased FOXC2 binding	No significant binding changes in FOXC2
JUNB	3.22e-299	6.3e-296	Decreased FOXC2 binding	No significant binding changes in FOXC2
FOS::JUND	2.93e-298	5.72e-295	Decreased FOXC2 binding	No significant binding changes in FOXC2
JUND	3.52e-290	6.89e-287	Decreased FOXC2 binding	No significant binding changes in FOXC2
BACH1	3.46e-288	6.77e-285	Decreased FOXC2 binding	No significant binding changes in FOXC2
JUN::JUNB	3.36e-281	6.57e-278	Decreased FOXC2 binding	No significant binding changes in FOXC2
FOSL2	1e-274	1.96e-271	Decreased FOXC2 binding	No significant binding changes in FOXC2
GCN4	6.43e-259	1.26e-255	Decreased FOXC2 binding	No significant binding changes in FOXC2
fos-1	7.92e-237	1.55e-233	Decreased FOXC2 binding	No significant binding changes in FOXC2
JDP2	5.66e-213	1.11e-209	Decreased FOXC2 binding	No significant binding changes in FOXC2
ARG81	1.82e-195	3.56e-192	Decreased FOXC2 binding	No significant binding changes in FOXC2
MAFK	1.64e-145	3.21e-142	Decreased FOXC2 binding	No significant binding changes in FOXC2
BACH2	3.53e-107	6.9e-104	Decreased FOXC2 binding	No significant binding changes in FOXC2
NFE2	4.63e-96	9.05e-93	Decreased FOXC2 binding	No significant binding changes in FOXC2
YAP7	1.19e-89	2.32e-86	Decreased FOXC2 binding	No significant binding changes in FOXC2
MAFG::NFE2L1	3.41e-84	6.66e-81	Decreased FOXC2 binding	No significant binding changes in FOXC2
Nfe2l2	7.75e-68	1.52e-64	Decreased FOXC2 binding	No significant binding changes in FOXC2
ARG80	2.19e-64	4.29e-61	Decreased FOXC2 binding	No significant binding changes in FOXC2
MAF::NFE2	5.3e-62	1.04e-58	Decreased FOXC2 binding	No significant binding changes in FOXC2
Mafg	7.12e-61	1.39e-57	Decreased FOXC2 binding	No significant binding changes in FOXC2
WRKY48	2.34e-53	4.58e-50	Decreased FOXC2 binding	No significant binding changes in FOXC2
FOSL1::JUND	4.33e-50	8.47e-47	Decreased FOXC2 binding	No significant binding changes in FOXC2
z	3.54e-48	6.93e-45	Decreased FOXC2 binding	No significant binding changes in FOXC2
mirr	4.35e-46	8.5e-43	Decreased FOXC2 binding	No significant binding changes in FOXC2
ara	2.07e-41	4.05e-38	Decreased FOXC2 binding	No significant binding changes in FOXC2
KAN1	1.03e-39	2.02e-36	Decreased FOXC2 binding	No significant binding changes in FOXC2
caup	3.57e-39	6.98e-36	Decreased FOXC2 binding	No significant binding changes in FOXC2
ZAT10	6.89e-36	1.35e-32	Decreased FOXC2 binding	No significant binding changes in FOXC2
WRKY43	1.15e-34	2.25e-31	Decreased FOXC2 binding	No significant binding changes in FOXC2
GABPA	7.21e-34	1.41e-30	Decreased FOXC2 binding	No significant binding changes in FOXC2
CEBPG	7.88e-33	1.54e-29	Decreased FOXC2 binding	No significant binding changes in FOXC2
Nr2e1	7.24e-32	1.42e-28	Decreased FOXC2 binding	No significant binding changes in FOXC2
YAP5	4.9e-31	9.58e-28	Decreased FOXC2 binding	No significant binding changes in FOXC2
TREE1	6.33e-31	1.24e-27	Decreased FOXC2 binding	No significant binding changes in FOXC2
ETV1	7.16e-31	1.4e-27	Decreased FOXC2 binding	No significant binding changes in FOXC2
GLYMA-07G038400	2.83e-30	5.54e-27	Decreased FOXC2 binding	No significant binding changes in FOXC2
slbo	3.08e-30	6.03e-27	Decreased FOXC2 binding	No significant binding changes in FOXC2
SoxC	5.4e-30	1.06e-26	Decreased FOXC2 binding	No significant binding changes in FOXC2
Bach1::Mafk	9.04e-30	1.77e-26	Decreased FOXC2 binding	No significant binding changes in FOXC2
ARR1	2.16e-29	4.22e-26	Decreased FOXC2 binding	No significant binding changes in FOXC2
PKNOX1	4.77e-29	9.33e-26	Decreased FOXC2 binding	No significant binding changes in FOXC2
Erg	2.13e-28	4.16e-25	Decreased FOXC2 binding	No significant binding changes in FOXC2
FoxO	2.19e-28	4.28e-25	Decreased FOXC2 binding	No significant binding changes in FOXC2
WRKY57	6.33e-28	1.24e-24	Decreased FOXC2 binding	No significant binding changes in FOXC2
AT1G14600	9.98e-28	1.95e-24	Decreased FOXC2 binding	No significant binding changes in FOXC2
DOF2.4	1.23e-27	2.41e-24	Decreased FOXC2 binding	No significant binding changes in FOXC2
IKZF1	2.66e-26	5.2e-23	Decreased FOXC2 binding	No significant binding changes in FOXC2
Foxo1	3.05e-26	5.96e-23	Decreased FOXC2 binding	No significant binding changes in FOXC2
large-Maf	5.17e-26	1.01e-22	Decreased FOXC2 binding	No significant binding changes in FOXC2
Erf-a	7.24e-26	1.42e-22	Decreased FOXC2 binding	No significant binding changes in FOXC2
ELF3	1.42e-25	2.77e-22	Decreased FOXC2 binding	No significant binding changes in FOXC2
PBX3	2.28e-25	4.46e-22	Decreased FOXC2 binding	No significant binding changes in FOXC2
PHO2	2.69e-25	5.26e-22	Decreased FOXC2 binding	No significant binding changes in FOXC2
Elf5	2.76e-25	5.4e-22	Decreased FOXC2 binding	No significant binding changes in FOXC2
ATHB-6	2.91e-25	5.7e-22	Decreased FOXC2 binding	No significant binding changes in FOXC2
DOF1.8	3.28e-25	6.43e-22	Decreased FOXC2 binding	No significant binding changes in FOXC2
PHYPADRAFT_153324	5.03e-25	9.85e-22	Decreased FOXC2 binding	No significant binding changes in FOXC2
CEBPA	6.11e-25	1.2e-21	Decreased FOXC2 binding	No significant binding changes in FOXC2
FoxI-c	1.01e-24	1.97e-21	Decreased FOXC2 binding	No significant binding changes in FOXC2
Hox3	1.67e-24	3.27e-21	Decreased FOXC2 binding	No significant binding changes in FOXC2
CAD1	2.18e-24	4.27e-21	Decreased FOXC2 binding	No significant binding changes in FOXC2
sd	2.28e-24	4.45e-21	Decreased FOXC2 binding	No significant binding changes in FOXC2
MEF2A	2.98e-24	5.83e-21	Decreased FOXC2 binding	No significant binding changes in FOXC2
AT5G04390	5.83e-24	1.14e-20	Decreased FOXC2 binding	No significant binding changes in FOXC2
EHF	1.06e-23	2.08e-20	Decreased FOXC2 binding	No significant binding changes in FOXC2
PHYPADRAFT_140773	1.09e-23	2.13e-20	Decreased FOXC2 binding	No significant binding changes in FOXC2
FoxK	1.94e-23	3.8e-20	Decreased FOXC2 binding	No significant binding changes in FOXC2
ELF1	3.88e-23	7.58e-20	Decreased FOXC2 binding	No significant binding changes in FOXC2
FoxG	8.33e-23	1.63e-19	Decreased FOXC2 binding	No significant binding changes in FOXC2
Ikzf3	8.47e-23	1.66e-19	Decreased FOXC2 binding	No significant binding changes in FOXC2
Bcl11B	9.51e-23	1.86e-19	Decreased FOXC2 binding	No significant binding changes in FOXC2
NR4A1	1.22e-22	2.39e-19	Decreased FOXC2 binding	No significant binding changes in FOXC2
GATA1/2/3	1.62e-22	3.17e-19	Decreased FOXC2 binding	No significant binding changes in FOXC2
Six4	1.92e-22	3.75e-19	Decreased FOXC2 binding	No significant binding changes in FOXC2
MGA1	2.2e-22	4.29e-19	Decreased FOXC2 binding	No significant binding changes in FOXC2
Gata3	3.07e-22	6e-19	Decreased FOXC2 binding	No significant binding changes in FOXC2
NR2F2	3.83e-22	7.5e-19	Decreased FOXC2 binding	No significant binding changes in FOXC2
FLI1::FOXI1	6.71e-22	1.31e-18	Decreased FOXC2 binding	No significant binding changes in FOXC2
Hox1	7.95e-22	1.56e-18	Decreased FOXC2 binding	No significant binding changes in FOXC2
FoxQ	1.04e-21	2.03e-18	Decreased FOXC2 binding	No significant binding changes in FOXC2
PHYPADRAFT_38837	2.24e-21	4.38e-18	Decreased FOXC2 binding	No significant binding changes in FOXC2
Foxo3	2.27e-21	4.43e-18	Decreased FOXC2 binding	No significant binding changes in FOXC2
Uncx-b	2.32e-21	4.54e-18	Decreased FOXC2 binding	No significant binding changes in FOXC2
br	6.05e-21	1.18e-17	Decreased FOXC2 binding	No significant binding changes in FOXC2
ERF::FOXI1	8.66e-21	1.69e-17	Decreased FOXC2 binding	No significant binding changes in FOXC2
vvl	8.77e-21	1.72e-17	Decreased FOXC2 binding	No significant binding changes in FOXC2
Runx1	8.98e-21	1.76e-17	Decreased FOXC2 binding	No significant binding changes in FOXC2
CEBPD	1.02e-20	2e-17	Decreased FOXC2 binding	No significant binding changes in FOXC2
vis	2.73e-20	5.34e-17	Decreased FOXC2 binding	No significant binding changes in FOXC2
Meox	3.41e-20	6.67e-17	Decreased FOXC2 binding	No significant binding changes in FOXC2
HCM1	3.52e-20	6.88e-17	Decreased FOXC2 binding	No significant binding changes in FOXC2
Nr1H2	3.78e-20	7.39e-17	Decreased FOXC2 binding	No significant binding changes in FOXC2
GATA-a	4.98e-20	9.74e-17	Decreased FOXC2 binding	No significant binding changes in FOXC2
NLP7	1.26e-19	2.47e-16	Decreased FOXC2 binding	No significant binding changes in FOXC2
DOF5.3	2.43e-19	4.76e-16	Decreased FOXC2 binding	No significant binding changes in FOXC2
FOXJ2::ELF1	2.46e-19	4.82e-16	Decreased FOXC2 binding	No significant binding changes in FOXC2
CREB1	3.4e-19	6.65e-16	Decreased FOXC2 binding	No significant binding changes in FOXC2
TRPS1	3.98e-19	7.79e-16	Decreased FOXC2 binding	No significant binding changes in FOXC2
GATA1	5.56e-19	1.09e-15	Decreased FOXC2 binding	No significant binding changes in FOXC2
SFL1	6.08e-19	1.19e-15	Decreased FOXC2 binding	No significant binding changes in FOXC2
SoxB2	6.33e-19	1.24e-15	Decreased FOXC2 binding	No significant binding changes in FOXC2
NFIL3	7.95e-19	1.56e-15	Decreased FOXC2 binding	No significant binding changes in FOXC2
ETV2::FOXI1	9.69e-19	1.9e-15	Decreased FOXC2 binding	No significant binding changes in FOXC2
NCU00019	1.2e-18	2.35e-15	Decreased FOXC2 binding	No significant binding changes in FOXC2
GATA6	1.32e-18	2.59e-15	Decreased FOXC2 binding	No significant binding changes in FOXC2
CUP9	1.48e-18	2.9e-15	Decreased FOXC2 binding	No significant binding changes in FOXC2
MEIS1	1.96e-18	3.83e-15	Decreased FOXC2 binding	No significant binding changes in FOXC2
SPIB	2.24e-18	4.38e-15	Decreased FOXC2 binding	No significant binding changes in FOXC2
Tlx	2.43e-18	4.75e-15	Decreased FOXC2 binding	No significant binding changes in FOXC2
FoxD-b	2.92e-18	5.71e-15	Decreased FOXC2 binding	No significant binding changes in FOXC2
Nr1H4	3.12e-18	6.1e-15	Decreased FOXC2 binding	No significant binding changes in FOXC2
FOXO1::ELF1	3.34e-18	6.53e-15	Decreased FOXC2 binding	No significant binding changes in FOXC2
Lhx3/4	3.96e-18	7.74e-15	Decreased FOXC2 binding	No significant binding changes in FOXC2
FOXA3	3.97e-18	7.77e-15	Decreased FOXC2 binding	No significant binding changes in FOXC2
Mnx	4.49e-18	8.78e-15	Decreased FOXC2 binding	No significant binding changes in FOXC2
MEOX2	8.15e-18	1.59e-14	Decreased FOXC2 binding	No significant binding changes in FOXC2
GLN3	8.2e-18	1.6e-14	Decreased FOXC2 binding	No significant binding changes in FOXC2
fkh-9	8.68e-18	1.7e-14	Decreased FOXC2 binding	No significant binding changes in FOXC2
Foxl2	1.08e-17	2.11e-14	Decreased FOXC2 binding	No significant binding changes in FOXC2
AGL42	1.27e-17	2.49e-14	Decreased FOXC2 binding	No significant binding changes in FOXC2
twi	1.5e-17	2.93e-14	Decreased FOXC2 binding	No significant binding changes in FOXC2
NID1	1.62e-17	3.18e-14	Decreased FOXC2 binding	No significant binding changes in FOXC2
ZNF354A	1.77e-17	3.47e-14	Decreased FOXC2 binding	No significant binding changes in FOXC2
Hox4	2.46e-17	4.8e-14	Decreased FOXC2 binding	No significant binding changes in FOXC2
FoxF	3.23e-17	6.33e-14	Decreased FOXC2 binding	No significant binding changes in FOXC2
FoxL2	3.93e-17	7.68e-14	Decreased FOXC2 binding	No significant binding changes in FOXC2
H2.0	4.06e-17	7.94e-14	Decreased FOXC2 binding	No significant binding changes in FOXC2
Prop	4.24e-17	8.3e-14	Decreased FOXC2 binding	No significant binding changes in FOXC2
Dbx	5.08e-17	9.94e-14	Decreased FOXC2 binding	No significant binding changes in FOXC2
SoxF	6.81e-17	1.33e-13	Decreased FOXC2 binding	No significant binding changes in FOXC2
TOS8	7.03e-17	1.37e-13	Decreased FOXC2 binding	No significant binding changes in FOXC2
Rax	7.06e-17	1.38e-13	Decreased FOXC2 binding	No significant binding changes in FOXC2
FoxE	7.1e-17	1.39e-13	Decreased FOXC2 binding	No significant binding changes in FOXC2
PBX2	7.55e-17	1.48e-13	Decreased FOXC2 binding	No significant binding changes in FOXC2
GATAd	9.26e-17	1.81e-13	Decreased FOXC2 binding	No significant binding changes in FOXC2
EIL3	1.14e-16	2.22e-13	Decreased FOXC2 binding	No significant binding changes in FOXC2
RORB	1.88e-16	3.67e-13	Decreased FOXC2 binding	No significant binding changes in FOXC2
FOXC1	2.57e-16	5.02e-13	Decreased FOXC2 binding	No significant binding changes in FOXC2
MEIS1	2.62e-16	5.13e-13	Decreased FOXC2 binding	No significant binding changes in FOXC2
Noto	2.77e-16	5.42e-13	Decreased FOXC2 binding	No significant binding changes in FOXC2
Atbf	3.61e-16	7.06e-13	Decreased FOXC2 binding	No significant binding changes in FOXC2
ATF4	3.93e-16	7.69e-13	Decreased FOXC2 binding	No significant binding changes in FOXC2
NR4A2	3.95e-16	7.72e-13	Decreased FOXC2 binding	No significant binding changes in FOXC2
FoxA-b	4.95e-16	9.68e-13	Decreased FOXC2 binding	No significant binding changes in FOXC2
FOXP1	5.25e-16	1.03e-12	Decreased FOXC2 binding	No significant binding changes in FOXC2
lim-7	5.48e-16	1.07e-12	Decreased FOXC2 binding	No significant binding changes in FOXC2
Zm00001d027846	5.73e-16	1.12e-12	Decreased FOXC2 binding	No significant binding changes in FOXC2
MEF2C	6.77e-16	1.32e-12	Decreased FOXC2 binding	No significant binding changes in FOXC2
GATA4	7.94e-16	1.55e-12	Decreased FOXC2 binding	No significant binding changes in FOXC2
GSX1	8.7e-16	1.7e-12	Decreased FOXC2 binding	No significant binding changes in FOXC2
FOXA1	9.59e-16	1.88e-12	Decreased FOXC2 binding	No significant binding changes in FOXC2
GATA2	1.07e-15	2.1e-12	Decreased FOXC2 binding	No significant binding changes in FOXC2
AP1	2e-15	3.91e-12	Decreased FOXC2 binding	No significant binding changes in FOXC2
FOS::JUN	2.62e-15	5.12e-12	Decreased FOXC2 binding	No significant binding changes in FOXC2
AGL55	2.97e-15	5.8e-12	Decreased FOXC2 binding	No significant binding changes in FOXC2
NR2C1	3.27e-15	6.39e-12	Decreased FOXC2 binding	No significant binding changes in FOXC2
RUNX3	3.9e-15	7.62e-12	Decreased FOXC2 binding	No significant binding changes in FOXC2
Cebpg	3.9e-15	7.64e-12	Decreased FOXC2 binding	No significant binding changes in FOXC2
Isx	4.61e-15	9.02e-12	Decreased FOXC2 binding	No significant binding changes in FOXC2
Pdp1	4.77e-15	9.33e-12	Decreased FOXC2 binding	No significant binding changes in FOXC2
FoxI-b	5.68e-15	1.11e-11	Decreased FOXC2 binding	No significant binding changes in FOXC2
dsx	6.8e-15	1.33e-11	Decreased FOXC2 binding	No significant binding changes in FOXC2
FOXC2	6.96e-15	1.36e-11	Decreased FOXC2 binding	No significant binding changes in FOXC2
NR2C2	8.04e-15	1.57e-11	Decreased FOXC2 binding	No significant binding changes in FOXC2
TEC1	8.52e-15	1.67e-11	Decreased FOXC2 binding	No significant binding changes in FOXC2
DMRTA2	1.2e-14	2.34e-11	Decreased FOXC2 binding	No significant binding changes in FOXC2
Hmbox1	1.67e-14	3.26e-11	Decreased FOXC2 binding	No significant binding changes in FOXC2
Stat5a	1.81e-14	3.55e-11	Decreased FOXC2 binding	No significant binding changes in FOXC2
MXI1	2.09e-14	4.1e-11	Decreased FOXC2 binding	No significant binding changes in FOXC2
SUM1	2.34e-14	4.58e-11	Decreased FOXC2 binding	No significant binding changes in FOXC2
DOF5.7	3.16e-14	6.17e-11	Decreased FOXC2 binding	No significant binding changes in FOXC2
Hex	3.36e-14	6.57e-11	Decreased FOXC2 binding	No significant binding changes in FOXC2
RIN	3.69e-14	7.21e-11	Decreased FOXC2 binding	No significant binding changes in FOXC2
Tbx2/3	4.14e-14	8.1e-11	Decreased FOXC2 binding	No significant binding changes in FOXC2
AT2G38300	4.59e-14	8.99e-11	Decreased FOXC2 binding	No significant binding changes in FOXC2
SOX15	4.61e-14	9.02e-11	Decreased FOXC2 binding	No significant binding changes in FOXC2
TEAD2	4.68e-14	9.16e-11	Decreased FOXC2 binding	No significant binding changes in FOXC2
Vdr	4.72e-14	9.23e-11	Decreased FOXC2 binding	No significant binding changes in FOXC2
Nfat5	5.46e-14	1.07e-10	Decreased FOXC2 binding	No significant binding changes in FOXC2
FOXO1::ELK1	5.59e-14	1.09e-10	Decreased FOXC2 binding	No significant binding changes in FOXC2
Nkx3	5.93e-14	1.16e-10	Decreased FOXC2 binding	No significant binding changes in FOXC2
VAX2	6.19e-14	1.21e-10	Decreased FOXC2 binding	No significant binding changes in FOXC2
Hnf1	6.39e-14	1.25e-10	Decreased FOXC2 binding	No significant binding changes in FOXC2
SPT23	6.96e-14	1.36e-10	Decreased FOXC2 binding	No significant binding changes in FOXC2
At3g11280	7.09e-14	1.39e-10	Decreased FOXC2 binding	No significant binding changes in FOXC2
Optix	7.63e-14	1.49e-10	Decreased FOXC2 binding	No significant binding changes in FOXC2
HOXA7	8.43e-14	1.65e-10	Decreased FOXC2 binding	No significant binding changes in FOXC2
Hox5	9.49e-14	1.86e-10	Decreased FOXC2 binding	No significant binding changes in FOXC2
SoxB1	1.16e-13	2.28e-10	Decreased FOXC2 binding	No significant binding changes in FOXC2
HDG11	1.34e-13	2.61e-10	Decreased FOXC2 binding	No significant binding changes in FOXC2
SRY	1.88e-13	3.68e-10	Decreased FOXC2 binding	No significant binding changes in FOXC2
Nfatc2	1.96e-13	3.84e-10	Decreased FOXC2 binding	No significant binding changes in FOXC2
GZF3	2.22e-13	4.35e-10	Decreased FOXC2 binding	No significant binding changes in FOXC2
FOXA2	2.31e-13	4.51e-10	Decreased FOXC2 binding	No significant binding changes in FOXC2
SOX2	2.82e-13	5.52e-10	Decreased FOXC2 binding	No significant binding changes in FOXC2
MEIS2	4.75e-13	9.3e-10	Decreased FOXC2 binding	No significant binding changes in FOXC2
Nk-3	4.8e-13	9.39e-10	Decreased FOXC2 binding	No significant binding changes in FOXC2
AT5G05790	4.97e-13	9.73e-10	Decreased FOXC2 binding	No significant binding changes in FOXC2
Otx	4.97e-13	9.73e-10	Decreased FOXC2 binding	No significant binding changes in FOXC2
FOXO4	6.18e-13	1.21e-09	Decreased FOXC2 binding	No significant binding changes in FOXC2
Brachyury	6.51e-13	1.27e-09	Decreased FOXC2 binding	No significant binding changes in FOXC2
Stat5a::Stat5b	6.51e-13	1.27e-09	Decreased FOXC2 binding	No significant binding changes in FOXC2
ATF2	7.49e-13	1.46e-09	Decreased FOXC2 binding	No significant binding changes in FOXC2
VAX1	8.83e-13	1.73e-09	Decreased FOXC2 binding	No significant binding changes in FOXC2
YAB4	9.24e-13	1.81e-09	Decreased FOXC2 binding	No significant binding changes in FOXC2
skn-1	1.2e-12	2.34e-09	Decreased FOXC2 binding	No significant binding changes in FOXC2
POU5F1B	1.36e-12	2.67e-09	Decreased FOXC2 binding	No significant binding changes in FOXC2
PEND	1.39e-12	2.72e-09	Decreased FOXC2 binding	No significant binding changes in FOXC2
HOXA1	1.48e-12	2.9e-09	Decreased FOXC2 binding	No significant binding changes in FOXC2
HAND2	1.79e-12	3.51e-09	Decreased FOXC2 binding	No significant binding changes in FOXC2
Spi1	1.87e-12	3.66e-09	Decreased FOXC2 binding	No significant binding changes in FOXC2
AT2G40260	1.91e-12	3.73e-09	Decreased FOXC2 binding	No significant binding changes in FOXC2
FOXP3	2.07e-12	4.05e-09	Decreased FOXC2 binding	No significant binding changes in FOXC2
FoxI-a	2.45e-12	4.78e-09	Decreased FOXC2 binding	No significant binding changes in FOXC2
DMRTC2	2.82e-12	5.51e-09	Decreased FOXC2 binding	No significant binding changes in FOXC2
DOF5.6	3.51e-12	6.86e-09	Decreased FOXC2 binding	No significant binding changes in FOXC2
RHOXF1	4.21e-12	8.24e-09	Decreased FOXC2 binding	No significant binding changes in FOXC2
FoxB	4.36e-12	8.52e-09	Decreased FOXC2 binding	No significant binding changes in FOXC2
ZKSCAN5	4.83e-12	9.45e-09	Decreased FOXC2 binding	No significant binding changes in FOXC2
MET28	6.07e-12	1.19e-08	Decreased FOXC2 binding	No significant binding changes in FOXC2
squamosa	7.89e-12	1.54e-08	Decreased FOXC2 binding	No significant binding changes in FOXC2
Abd-B	8.41e-12	1.64e-08	Decreased FOXC2 binding	No significant binding changes in FOXC2
Foxf1	9.39e-12	1.84e-08	Decreased FOXC2 binding	No significant binding changes in FOXC2
HOXB3	9.75e-12	1.91e-08	Decreased FOXC2 binding	No significant binding changes in FOXC2
PRDM1	1.04e-11	2.03e-08	Decreased FOXC2 binding	No significant binding changes in FOXC2
FOXB1	1.19e-11	2.33e-08	Decreased FOXC2 binding	No significant binding changes in FOXC2
GSC2	1.33e-11	2.61e-08	Decreased FOXC2 binding	No significant binding changes in FOXC2
TFAP4	1.36e-11	2.66e-08	Decreased FOXC2 binding	No significant binding changes in FOXC2
achi	1.59e-11	3.12e-08	Decreased FOXC2 binding	No significant binding changes in FOXC2
MOT2	1.61e-11	3.15e-08	Decreased FOXC2 binding	No significant binding changes in FOXC2
FOXK2	1.61e-11	3.15e-08	Decreased FOXC2 binding	No significant binding changes in FOXC2
TGA6	1.62e-11	3.17e-08	Decreased FOXC2 binding	No significant binding changes in FOXC2
small-Maf	1.84e-11	3.61e-08	Decreased FOXC2 binding	No significant binding changes in FOXC2
ZNF317	2.07e-11	4.06e-08	Decreased FOXC2 binding	No significant binding changes in FOXC2
slp1	2.37e-11	4.64e-08	Decreased FOXC2 binding	No significant binding changes in FOXC2
Otp	2.51e-11	4.91e-08	Decreased FOXC2 binding	No significant binding changes in FOXC2
Sox17	2.53e-11	4.96e-08	Decreased FOXC2 binding	No significant binding changes in FOXC2
FoxM	2.63e-11	5.14e-08	Decreased FOXC2 binding	No significant binding changes in FOXC2
Lmx-b	2.72e-11	5.32e-08	Decreased FOXC2 binding	No significant binding changes in FOXC2
AHL12	3.17e-11	6.2e-08	Decreased FOXC2 binding	No significant binding changes in FOXC2
HOXB2	3.41e-11	6.68e-08	Decreased FOXC2 binding	No significant binding changes in FOXC2
RORA	4.08e-11	7.99e-08	Decreased FOXC2 binding	No significant binding changes in FOXC2
AHL20	4.11e-11	8.04e-08	Decreased FOXC2 binding	No significant binding changes in FOXC2
FOXD3	4.37e-11	8.55e-08	Decreased FOXC2 binding	No significant binding changes in FOXC2
GATA5	4.37e-11	8.55e-08	Decreased FOXC2 binding	No significant binding changes in FOXC2
POU5F1	4.6e-11	8.99e-08	Decreased FOXC2 binding	No significant binding changes in FOXC2
Arid3a	5.1e-11	9.98e-08	Decreased FOXC2 binding	No significant binding changes in FOXC2
TBX2	5.56e-11	1.09e-07	Decreased FOXC2 binding	No significant binding changes in FOXC2
DOF3.4	5.66e-11	1.11e-07	Decreased FOXC2 binding	No significant binding changes in FOXC2
AHL25	5.85e-11	1.14e-07	Decreased FOXC2 binding	No significant binding changes in FOXC2
ARF27	6.29e-11	1.23e-07	Decreased FOXC2 binding	No significant binding changes in FOXC2
ems	6.43e-11	1.26e-07	Decreased FOXC2 binding	No significant binding changes in FOXC2
NKX6-2	8.42e-11	1.65e-07	Decreased FOXC2 binding	No significant binding changes in FOXC2
CG4328-RA	1.21e-10	2.37e-07	Decreased FOXC2 binding	No significant binding changes in FOXC2
Lim3	1.66e-10	3.24e-07	Decreased FOXC2 binding	No significant binding changes in FOXC2
Ptf1a	1.77e-10	3.47e-07	Decreased FOXC2 binding	No significant binding changes in FOXC2
ARR18	1.78e-10	3.48e-07	Decreased FOXC2 binding	No significant binding changes in FOXC2
unc-62	1.8e-10	3.52e-07	Decreased FOXC2 binding	No significant binding changes in FOXC2
Gsx	2.12e-10	4.14e-07	Decreased FOXC2 binding	No significant binding changes in FOXC2
TWIST1	2.14e-10	4.19e-07	Decreased FOXC2 binding	No significant binding changes in FOXC2
AT5G61620	2.17e-10	4.25e-07	Decreased FOXC2 binding	No significant binding changes in FOXC2
Rel	2.18e-10	4.26e-07	Decreased FOXC2 binding	No significant binding changes in FOXC2
FOXK1	2.31e-10	4.53e-07	Decreased FOXC2 binding	No significant binding changes in FOXC2
Lef1	2.37e-10	4.63e-07	Decreased FOXC2 binding	No significant binding changes in FOXC2
HOXA10	2.38e-10	4.65e-07	Decreased FOXC2 binding	No significant binding changes in FOXC2
myb.Ph3	2.69e-10	5.25e-07	Decreased FOXC2 binding	No significant binding changes in FOXC2
MAFF	2.96e-10	5.8e-07	Decreased FOXC2 binding	No significant binding changes in FOXC2
Stat2	3.02e-10	5.9e-07	Decreased FOXC2 binding	No significant binding changes in FOXC2
Emx	3.12e-10	6.09e-07	Decreased FOXC2 binding	No significant binding changes in FOXC2
AZF1	3.16e-10	6.18e-07	Decreased FOXC2 binding	No significant binding changes in FOXC2
Stat4	3.5e-10	6.84e-07	Decreased FOXC2 binding	No significant binding changes in FOXC2
HLF	3.65e-10	7.14e-07	Decreased FOXC2 binding	No significant binding changes in FOXC2
JUN::JUNB	3.79e-10	7.41e-07	Decreased FOXC2 binding	No significant binding changes in FOXC2
Arid5a	4.33e-10	8.47e-07	Decreased FOXC2 binding	No significant binding changes in FOXC2
GSC	4.42e-10	8.64e-07	Decreased FOXC2 binding	No significant binding changes in FOXC2
TRP5	4.5e-10	8.81e-07	Decreased FOXC2 binding	No significant binding changes in FOXC2
WRKY28	4.54e-10	8.88e-07	Decreased FOXC2 binding	No significant binding changes in FOXC2
WRKY40	4.56e-10	8.92e-07	Decreased FOXC2 binding	No significant binding changes in FOXC2
Dll	4.93e-10	9.65e-07	Decreased FOXC2 binding	No significant binding changes in FOXC2
lbe	4.95e-10	9.68e-07	Decreased FOXC2 binding	No significant binding changes in FOXC2
FOXL1	5.1e-10	9.97e-07	Decreased FOXC2 binding	No significant binding changes in FOXC2
TEAD4	5.15e-10	1.01e-06	Decreased FOXC2 binding	No significant binding changes in FOXC2
Six4	6.56e-10	1.28e-06	Decreased FOXC2 binding	No significant binding changes in FOXC2
Atoh1	6.95e-10	1.36e-06	Decreased FOXC2 binding	No significant binding changes in FOXC2
Cf2	7.48e-10	1.46e-06	Decreased FOXC2 binding	No significant binding changes in FOXC2
GAT1	7.89e-10	1.54e-06	Decreased FOXC2 binding	No significant binding changes in FOXC2
AT3G46070	8.02e-10	1.57e-06	Decreased FOXC2 binding	No significant binding changes in FOXC2
JUN	8.12e-10	1.59e-06	Decreased FOXC2 binding	No significant binding changes in FOXC2
SOX18	8.59e-10	1.68e-06	Decreased FOXC2 binding	No significant binding changes in FOXC2
Dlx3	8.94e-10	1.75e-06	Decreased FOXC2 binding	No significant binding changes in FOXC2
HOXB5	9.18e-10	1.8e-06	Decreased FOXC2 binding	No significant binding changes in FOXC2
HSF1	9.62e-10	1.88e-06	Decreased FOXC2 binding	No significant binding changes in FOXC2
NEUROG2	1.03e-09	2.02e-06	Decreased FOXC2 binding	No significant binding changes in FOXC2
D	1.08e-09	2.1e-06	Decreased FOXC2 binding	No significant binding changes in FOXC2
RAV1	1.13e-09	2.21e-06	Decreased FOXC2 binding	No significant binding changes in FOXC2
OTX2	1.29e-09	2.53e-06	Decreased FOXC2 binding	No significant binding changes in FOXC2
Hsf	1.68e-09	3.28e-06	Decreased FOXC2 binding	No significant binding changes in FOXC2
AT5G56840	1.72e-09	3.37e-06	Decreased FOXC2 binding	No significant binding changes in FOXC2
KUA1	1.73e-09	3.38e-06	Decreased FOXC2 binding	No significant binding changes in FOXC2
HOXA5	1.75e-09	3.43e-06	Decreased FOXC2 binding	No significant binding changes in FOXC2
abd-A	1.87e-09	3.67e-06	Decreased FOXC2 binding	No significant binding changes in FOXC2
ETV5::FOXO1	2.07e-09	4.05e-06	Decreased FOXC2 binding	No significant binding changes in FOXC2
MOT3	2.57e-09	5.03e-06	Decreased FOXC2 binding	No significant binding changes in FOXC2
POU2F1	2.7e-09	5.28e-06	Decreased FOXC2 binding	No significant binding changes in FOXC2
FOSL1::JUN	3.02e-09	5.91e-06	Decreased FOXC2 binding	No significant binding changes in FOXC2
REF6	3.07e-09	6.01e-06	Decreased FOXC2 binding	No significant binding changes in FOXC2
HOXA4	3.13e-09	6.11e-06	Decreased FOXC2 binding	No significant binding changes in FOXC2
JUND	3.52e-09	6.89e-06	Decreased FOXC2 binding	No significant binding changes in FOXC2
HOXA6	3.71e-09	7.25e-06	Decreased FOXC2 binding	No significant binding changes in FOXC2
Sox3	3.79e-09	7.42e-06	Decreased FOXC2 binding	No significant binding changes in FOXC2
Nk-1	3.85e-09	7.53e-06	Decreased FOXC2 binding	No significant binding changes in FOXC2
ATOH7	4.17e-09	8.15e-06	Decreased FOXC2 binding	No significant binding changes in FOXC2
br	4.22e-09	8.26e-06	Decreased FOXC2 binding	No significant binding changes in FOXC2
TCF7	4.26e-09	8.34e-06	Decreased FOXC2 binding	No significant binding changes in FOXC2
HHEX	4.37e-09	8.54e-06	Decreased FOXC2 binding	No significant binding changes in FOXC2
br	4.4e-09	8.61e-06	Decreased FOXC2 binding	No significant binding changes in FOXC2
HHO2	4.45e-09	8.71e-06	Decreased FOXC2 binding	No significant binding changes in FOXC2
POU3F1	4.61e-09	9.01e-06	Decreased FOXC2 binding	No significant binding changes in FOXC2
elt-6	5.01e-09	9.79e-06	Decreased FOXC2 binding	No significant binding changes in FOXC2
SRM1	5.74e-09	1.12e-05	Decreased FOXC2 binding	No significant binding changes in FOXC2
NAC062	5.95e-09	1.16e-05	Decreased FOXC2 binding	No significant binding changes in FOXC2
CEBPG	7.16e-09	1.4e-05	Decreased FOXC2 binding	No significant binding changes in FOXC2
Npas4	7.26e-09	1.42e-05	Decreased FOXC2 binding	No significant binding changes in FOXC2
ARR1	7.7e-09	1.51e-05	Decreased FOXC2 binding	No significant binding changes in FOXC2
Dlx4	7.92e-09	1.55e-05	Decreased FOXC2 binding	No significant binding changes in FOXC2
fkh-2	8.16e-09	1.6e-05	Decreased FOXC2 binding	No significant binding changes in FOXC2
Nr1h3::Rxra	8.33e-09	1.63e-05	Decreased FOXC2 binding	No significant binding changes in FOXC2
AT5G04760	8.43e-09	1.65e-05	Decreased FOXC2 binding	No significant binding changes in FOXC2
WRKY59	9.09e-09	1.78e-05	Decreased FOXC2 binding	No significant binding changes in FOXC2
lbl	1.01e-08	1.97e-05	Decreased FOXC2 binding	No significant binding changes in FOXC2
AGL3	1.19e-08	2.33e-05	Decreased FOXC2 binding	No significant binding changes in FOXC2
MEIS3	1.22e-08	2.39e-05	Decreased FOXC2 binding	No significant binding changes in FOXC2
ARF16	1.28e-08	2.5e-05	Decreased FOXC2 binding	No significant binding changes in FOXC2
GCR2	1.32e-08	2.58e-05	Decreased FOXC2 binding	No significant binding changes in FOXC2
NR3C1	1.36e-08	2.66e-05	Decreased FOXC2 binding	No significant binding changes in FOXC2
PHL2	1.73e-08	3.38e-05	Decreased FOXC2 binding	No significant binding changes in FOXC2
EVX1	1.84e-08	3.6e-05	Decreased FOXC2 binding	No significant binding changes in FOXC2
hth	1.86e-08	3.63e-05	Decreased FOXC2 binding	No significant binding changes in FOXC2
SHOX	1.96e-08	3.82e-05	Decreased FOXC2 binding	No significant binding changes in FOXC2
Msx	2.12e-08	4.15e-05	Decreased FOXC2 binding	No significant binding changes in FOXC2
Stat5b	2.31e-08	4.52e-05	Decreased FOXC2 binding	No significant binding changes in FOXC2
MSANTD3	2.63e-08	5.14e-05	Decreased FOXC2 binding	No significant binding changes in FOXC2
ESR2	2.99e-08	5.84e-05	Decreased FOXC2 binding	No significant binding changes in FOXC2
STAT3	3.21e-08	6.28e-05	Decreased FOXC2 binding	No significant binding changes in FOXC2
FOSB::JUNB	3.31e-08	6.48e-05	Decreased FOXC2 binding	No significant binding changes in FOXC2
nhr-6	4.21e-08	8.24e-05	Decreased FOXC2 binding	No significant binding changes in FOXC2
CDX2	4.81e-08	9.41e-05	Decreased FOXC2 binding	No significant binding changes in FOXC2
Pou5f1::Sox2	4.83e-08	9.44e-05	Decreased FOXC2 binding	No significant binding changes in FOXC2
MZF1	5.02e-08	9.82e-05	Decreased FOXC2 binding	No significant binding changes in FOXC2
SOX8	5.1e-08	9.97e-05	Decreased FOXC2 binding	No significant binding changes in FOXC2
Gsc	5.16e-08	0.000101	Decreased FOXC2 binding	No significant binding changes in FOXC2
BZIP60	5.33e-08	0.000104	Decreased FOXC2 binding	No significant binding changes in FOXC2
HOXB6	5.57e-08	0.000109	Decreased FOXC2 binding	No significant binding changes in FOXC2
NR2F1	6.31e-08	0.000123	Decreased FOXC2 binding	No significant binding changes in FOXC2
TCF21	6.37e-08	0.000125	Decreased FOXC2 binding	No significant binding changes in FOXC2
Zm00001d044409	6.58e-08	0.000129	Decreased FOXC2 binding	No significant binding changes in FOXC2
ERF::FOXO1	6.88e-08	0.000135	Decreased FOXC2 binding	No significant binding changes in FOXC2
Nfatc1	7.27e-08	0.000142	Decreased FOXC2 binding	No significant binding changes in FOXC2
ASR3	7.55e-08	0.000148	Decreased FOXC2 binding	No significant binding changes in FOXC2
br	7.68e-08	0.00015	Decreased FOXC2 binding	No significant binding changes in FOXC2
Arid3b	7.77e-08	0.000152	Decreased FOXC2 binding	No significant binding changes in FOXC2
Ebf2	8.08e-08	0.000158	Decreased FOXC2 binding	No significant binding changes in FOXC2
eve	8.86e-08	0.000173	Decreased FOXC2 binding	No significant binding changes in FOXC2
E5	9.13e-08	0.000178	Decreased FOXC2 binding	No significant binding changes in FOXC2
elt-2	9.56e-08	0.000187	Decreased FOXC2 binding	No significant binding changes in FOXC2
MNB1A	9.69e-08	0.00019	Decreased FOXC2 binding	No significant binding changes in FOXC2
FLC	9.82e-08	0.000192	Decreased FOXC2 binding	No significant binding changes in FOXC2
Dlx-c	9.91e-08	0.000194	Decreased FOXC2 binding	No significant binding changes in FOXC2
lin-14	1.11e-07	0.000217	Decreased FOXC2 binding	No significant binding changes in FOXC2
ARF2	1.14e-07	0.000223	Decreased FOXC2 binding	No significant binding changes in FOXC2
EVX2	1.2e-07	0.000234	Decreased FOXC2 binding	No significant binding changes in FOXC2
pqm-1	1.22e-07	0.000238	Decreased FOXC2 binding	No significant binding changes in FOXC2
NR3C2	1.24e-07	0.000242	Decreased FOXC2 binding	No significant binding changes in FOXC2
daf-16	1.25e-07	0.000245	Decreased FOXC2 binding	No significant binding changes in FOXC2
DAL80	1.29e-07	0.000253	Decreased FOXC2 binding	No significant binding changes in FOXC2
DMRTA1	1.45e-07	0.000283	Decreased FOXC2 binding	No significant binding changes in FOXC2
ATHB-51	1.64e-07	0.000321	Decreased FOXC2 binding	No significant binding changes in FOXC2
FOXO6	1.79e-07	0.00035	Decreased FOXC2 binding	No significant binding changes in FOXC2
ZIM3	1.8e-07	0.000352	Decreased FOXC2 binding	No significant binding changes in FOXC2
HOXD8	2.03e-07	0.000398	Decreased FOXC2 binding	No significant binding changes in FOXC2
FOXD1	2.06e-07	0.000404	Decreased FOXC2 binding	No significant binding changes in FOXC2
HOXD4	2.07e-07	0.000405	Decreased FOXC2 binding	No significant binding changes in FOXC2
Zm00001d005692	2.12e-07	0.000415	Decreased FOXC2 binding	No significant binding changes in FOXC2
WRKY15	2.3e-07	0.000449	Decreased FOXC2 binding	No significant binding changes in FOXC2
ESRRA	2.31e-07	0.000452	Decreased FOXC2 binding	No significant binding changes in FOXC2
ZNF214	2.4e-07	0.00047	Decreased FOXC2 binding	No significant binding changes in FOXC2
RME1	2.46e-07	0.000482	Decreased FOXC2 binding	No significant binding changes in FOXC2
HSFA6B	2.68e-07	0.000525	Decreased FOXC2 binding	No significant binding changes in FOXC2
Gfi1B	2.71e-07	0.00053	Decreased FOXC2 binding	No significant binding changes in FOXC2
Hand1::Tcf3	2.85e-07	0.000557	Decreased FOXC2 binding	No significant binding changes in FOXC2
HOXB8	3.14e-07	0.000614	Decreased FOXC2 binding	No significant binding changes in FOXC2
SVP	3.22e-07	0.000629	Decreased FOXC2 binding	No significant binding changes in FOXC2
HOXC8	3.38e-07	0.000662	Decreased FOXC2 binding	No significant binding changes in FOXC2
ALX3	3.56e-07	0.000696	Decreased FOXC2 binding	No significant binding changes in FOXC2
ZNF680	3.6e-07	0.000704	Decreased FOXC2 binding	No significant binding changes in FOXC2
WRKY75	3.61e-07	0.000707	Decreased FOXC2 binding	No significant binding changes in FOXC2
Awh	3.63e-07	0.000711	Decreased FOXC2 binding	No significant binding changes in FOXC2
FOSB::JUN	3.71e-07	0.000725	Decreased FOXC2 binding	No significant binding changes in FOXC2
FOSL2::JUN	3.78e-07	0.000738	Decreased FOXC2 binding	No significant binding changes in FOXC2
CDF2	3.81e-07	0.000744	Decreased FOXC2 binding	No significant binding changes in FOXC2
NAC101	4.06e-07	0.000793	Decreased FOXC2 binding	No significant binding changes in FOXC2
Sox11	4.26e-07	0.000833	Decreased FOXC2 binding	No significant binding changes in FOXC2
UNCX	4.34e-07	0.000849	Decreased FOXC2 binding	No significant binding changes in FOXC2
Foxj2	4.37e-07	0.000856	Decreased FOXC2 binding	No significant binding changes in FOXC2
Six3/6	4.57e-07	0.000894	Decreased FOXC2 binding	No significant binding changes in FOXC2
Zm00001d044785	6.9e-07	0.00135	Decreased FOXC2 binding	No significant binding changes in FOXC2
Dmrt1	7.15e-07	0.0014	Decreased FOXC2 binding	No significant binding changes in FOXC2
Zm00001d015407	7.19e-07	0.00141	Decreased FOXC2 binding	No significant binding changes in FOXC2
Dof2	7.78e-07	0.00152	Decreased FOXC2 binding	No significant binding changes in FOXC2
ETS1	7.89e-07	0.00154	Decreased FOXC2 binding	No significant binding changes in FOXC2
DPRX	8.3e-07	0.00162	Decreased FOXC2 binding	No significant binding changes in FOXC2
unc-30	8.79e-07	0.00172	Decreased FOXC2 binding	No significant binding changes in FOXC2
FOXI1	8.92e-07	0.00174	Decreased FOXC2 binding	No significant binding changes in FOXC2
Stat6	9.54e-07	0.00187	Decreased FOXC2 binding	No significant binding changes in FOXC2
ETV5::FOXI1	9.8e-07	0.00192	Decreased FOXC2 binding	No significant binding changes in FOXC2
SOX13	1.02e-06	0.002	Decreased FOXC2 binding	No significant binding changes in FOXC2
Foxj3	1.06e-06	0.00207	Decreased FOXC2 binding	No significant binding changes in FOXC2
NAC105	1.08e-06	0.00211	Decreased FOXC2 binding	No significant binding changes in FOXC2
Pparg::Rxra	1.1e-06	0.00215	Decreased FOXC2 binding	No significant binding changes in FOXC2
POU6F1	1.11e-06	0.00217	Decreased FOXC2 binding	No significant binding changes in FOXC2
ct	1.17e-06	0.00228	Decreased FOXC2 binding	No significant binding changes in FOXC2
Ar	1.23e-06	0.00241	Decreased FOXC2 binding	No significant binding changes in FOXC2
CEBPE	1.33e-06	0.00261	Decreased FOXC2 binding	No significant binding changes in FOXC2
DIV1	1.36e-06	0.00266	Decreased FOXC2 binding	No significant binding changes in FOXC2
atf-7	1.49e-06	0.00291	Decreased FOXC2 binding	No significant binding changes in FOXC2
SPT2	1.52e-06	0.00297	Decreased FOXC2 binding	No significant binding changes in FOXC2
Tbx6	1.63e-06	0.00319	Decreased FOXC2 binding	No significant binding changes in FOXC2
NTL8	1.86e-06	0.00363	Decreased FOXC2 binding	No significant binding changes in FOXC2
HOXC4	1.97e-06	0.00385	Decreased FOXC2 binding	No significant binding changes in FOXC2
PHOX2A	2.02e-06	0.00394	Decreased FOXC2 binding	No significant binding changes in FOXC2
RORC	2.11e-06	0.00413	Decreased FOXC2 binding	No significant binding changes in FOXC2
WRKY18	2.14e-06	0.00419	Decreased FOXC2 binding	No significant binding changes in FOXC2
PHDP	2.45e-06	0.00478	Decreased FOXC2 binding	No significant binding changes in FOXC2
MIXL1	2.55e-06	0.00498	Decreased FOXC2 binding	No significant binding changes in FOXC2
Stat92E	2.68e-06	0.00523	Decreased FOXC2 binding	No significant binding changes in FOXC2
bsh	2.72e-06	0.00532	Decreased FOXC2 binding	No significant binding changes in FOXC2
TEM1	2.79e-06	0.00545	Decreased FOXC2 binding	No significant binding changes in FOXC2
WRKY31	2.84e-06	0.00556	Decreased FOXC2 binding	No significant binding changes in FOXC2
B-H2	2.85e-06	0.00558	Decreased FOXC2 binding	No significant binding changes in FOXC2
unc-86	2.87e-06	0.00562	Decreased FOXC2 binding	No significant binding changes in FOXC2
Sox5	3.08e-06	0.00603	Decreased FOXC2 binding	No significant binding changes in FOXC2
REL	3.16e-06	0.00618	Decreased FOXC2 binding	No significant binding changes in FOXC2
SMB	3.21e-06	0.00628	Decreased FOXC2 binding	No significant binding changes in FOXC2
cad	3.36e-06	0.00657	Decreased FOXC2 binding	No significant binding changes in FOXC2
Ubx	3.47e-06	0.00679	Decreased FOXC2 binding	No significant binding changes in FOXC2
HOXB13	3.48e-06	0.0068	Decreased FOXC2 binding	No significant binding changes in FOXC2
CDX1	3.63e-06	0.00711	Decreased FOXC2 binding	No significant binding changes in FOXC2
WRKY53	4.06e-06	0.00794	Decreased FOXC2 binding	No significant binding changes in FOXC2
INO4	4.09e-06	0.00801	Decreased FOXC2 binding	No significant binding changes in FOXC2
AT3G10030	4.25e-06	0.00832	Decreased FOXC2 binding	No significant binding changes in FOXC2
PDX1	4.55e-06	0.00891	Decreased FOXC2 binding	No significant binding changes in FOXC2
MEF2D	4.71e-06	0.00921	Decreased FOXC2 binding	No significant binding changes in FOXC2
TEAD3	4.98e-06	0.00974	Decreased FOXC2 binding	No significant binding changes in FOXC2
zen	5.52e-06	0.0108	Decreased FOXC2 binding	No significant binding changes in FOXC2
Mafb	5.72e-06	0.0112	Decreased FOXC2 binding	No significant binding changes in FOXC2
AP3	5.77e-06	0.0113	Decreased FOXC2 binding	No significant binding changes in FOXC2
Atoh1	5.86e-06	0.0115	Decreased FOXC2 binding	No significant binding changes in FOXC2
FOSL2::JUND	6.16e-06	0.012	Decreased FOXC2 binding	No significant binding changes in FOXC2
SIZF2	6.26e-06	0.0122	Decreased FOXC2 binding	No significant binding changes in FOXC2
EBF1	6.29e-06	0.0123	Decreased FOXC2 binding	No significant binding changes in FOXC2
CEBPB	6.55e-06	0.0128	Decreased FOXC2 binding	No significant binding changes in FOXC2
STAT1	7.32e-06	0.0143	Decreased FOXC2 binding	No significant binding changes in FOXC2
EOMES	7.41e-06	0.0145	Decreased FOXC2 binding	No significant binding changes in FOXC2
HOXD9	7.88e-06	0.0154	Decreased FOXC2 binding	No significant binding changes in FOXC2
GATA1::TAL1	8.11e-06	0.0159	Decreased FOXC2 binding	No significant binding changes in FOXC2
MEF2B	8.2e-06	0.016	Decreased FOXC2 binding	No significant binding changes in FOXC2
HHO3	8.73e-06	0.0171	Decreased FOXC2 binding	No significant binding changes in FOXC2
NKX6-3	9.27e-06	0.0181	Decreased FOXC2 binding	No significant binding changes in FOXC2
kn	9.77e-06	0.0191	Decreased FOXC2 binding	No significant binding changes in FOXC2
PBF	1e-05	0.0196	Decreased FOXC2 binding	No significant binding changes in FOXC2
SIX1	1.01e-05	0.0197	Decreased FOXC2 binding	No significant binding changes in FOXC2
HOXB4	1.05e-05	0.0205	Decreased FOXC2 binding	No significant binding changes in FOXC2
Esrrg	1.06e-05	0.0208	Decreased FOXC2 binding	No significant binding changes in FOXC2
HHO6	1.1e-05	0.0214	Decreased FOXC2 binding	No significant binding changes in FOXC2
WRKY29	1.13e-05	0.0222	Decreased FOXC2 binding	No significant binding changes in FOXC2
fkh	1.16e-05	0.0227	Decreased FOXC2 binding	No significant binding changes in FOXC2
SPT15	1.17e-05	0.0228	Decreased FOXC2 binding	No significant binding changes in FOXC2
btn	1.21e-05	0.0237	Decreased FOXC2 binding	No significant binding changes in FOXC2
AT3G10580	1.24e-05	0.0242	Decreased FOXC2 binding	No significant binding changes in FOXC2
POU3F2	1.36e-05	0.0265	Decreased FOXC2 binding	No significant binding changes in FOXC2
KAN2	1.36e-05	0.0266	Decreased FOXC2 binding	No significant binding changes in FOXC2
ZAT6	1.38e-05	0.0269	Decreased FOXC2 binding	No significant binding changes in FOXC2
cnc::maf-S	1.39e-05	0.0273	Decreased FOXC2 binding	No significant binding changes in FOXC2
GATA4	1.45e-05	0.0283	Decreased FOXC2 binding	No significant binding changes in FOXC2
ERF::HOXB13	1.57e-05	0.0307	Decreased FOXC2 binding	No significant binding changes in FOXC2
EBF3	1.57e-05	0.0308	Decreased FOXC2 binding	No significant binding changes in FOXC2
Nkx2-1	1.62e-05	0.0318	Decreased FOXC2 binding	No significant binding changes in FOXC2
Ptx1	1.75e-05	0.0342	Decreased FOXC2 binding	No significant binding changes in FOXC2
FOSL2::JUNB	1.85e-05	0.0362	Decreased FOXC2 binding	No significant binding changes in FOXC2
RAX2	2e-05	0.0391	Decreased FOXC2 binding	No significant binding changes in FOXC2
NAC045	2.05e-05	0.0401	Decreased FOXC2 binding	No significant binding changes in FOXC2
SFP1	2.06e-05	0.0403	Decreased FOXC2 binding	No significant binding changes in FOXC2
FOXO1::ELK3	2.11e-05	0.0412	Decreased FOXC2 binding	No significant binding changes in FOXC2
PHOX2B	2.14e-05	0.0419	Decreased FOXC2 binding	No significant binding changes in FOXC2
FOXE1	2.18e-05	0.0427	Decreased FOXC2 binding	No significant binding changes in FOXC2
RELA	2.19e-05	0.0429	Decreased FOXC2 binding	No significant binding changes in FOXC2
FOXP2	2.4e-05	0.047	Decreased FOXC2 binding	No significant binding changes in FOXC2
BARHL2	2.42e-05	0.0473	Decreased FOXC2 binding	No significant binding changes in FOXC2
sma-4	2.49e-05	0.0486	Decreased FOXC2 binding	No significant binding changes in FOXC2
WRKY25	2.5e-05	0.0488	Decreased FOXC2 binding	No significant binding changes in FOXC2
Isl1	2.59e-05	0.0506	Decreased FOXC2 binding	No significant binding changes in FOXC2
POU4F3	2.67e-05	0.0523	Decreased FOXC2 binding	No significant binding changes in FOXC2
ISL2	2.7e-05	0.0528	Decreased FOXC2 binding	No significant binding changes in FOXC2
SEP3	2.73e-05	0.0534	Decreased FOXC2 binding	No significant binding changes in FOXC2
MEOX1	2.93e-05	0.0572	Decreased FOXC2 binding	No significant binding changes in FOXC2
HNF4A	2.94e-05	0.0574	Decreased FOXC2 binding	No significant binding changes in FOXC2
Irf1	3.37e-05	0.0659	Decreased FOXC2 binding	No significant binding changes in FOXC2
MNX1	3.37e-05	0.066	Decreased FOXC2 binding	No significant binding changes in FOXC2
WRKY45	3.62e-05	0.0708	Decreased FOXC2 binding	No significant binding changes in FOXC2
CG11617	3.64e-05	0.0711	Decreased FOXC2 binding	No significant binding changes in FOXC2
GRF9	3.79e-05	0.074	Decreased FOXC2 binding	No significant binding changes in FOXC2
MYB59	3.81e-05	0.0745	Decreased FOXC2 binding	No significant binding changes in FOXC2
HSFC1	3.94e-05	0.0771	Decreased FOXC2 binding	No significant binding changes in FOXC2
Antp	4.01e-05	0.0785	Decreased FOXC2 binding	No significant binding changes in FOXC2
Vsx1	4.17e-05	0.0816	Decreased FOXC2 binding	No significant binding changes in FOXC2
Tbox-a	4.32e-05	0.0845	Decreased FOXC2 binding	No significant binding changes in FOXC2
WRKY55	4.48e-05	0.0877	Decreased FOXC2 binding	No significant binding changes in FOXC2
NAC076	4.51e-05	0.0883	Decreased FOXC2 binding	No significant binding changes in FOXC2
hb	4.74e-05	0.0927	Decreased FOXC2 binding	No significant binding changes in FOXC2
Hnf1A	4.86e-05	0.0951	Decreased FOXC2 binding	No significant binding changes in FOXC2
RVE4	4.87e-05	0.0953	Decreased FOXC2 binding	No significant binding changes in FOXC2
BARX2	5.01e-05	0.098	Decreased FOXC2 binding	No significant binding changes in FOXC2
NAC69	5.33e-05	0.104	Decreased FOXC2 binding	No significant binding changes in FOXC2
bcd	5.35e-05	0.105	Decreased FOXC2 binding	No significant binding changes in FOXC2
USF1	5.49e-05	0.107	Decreased FOXC2 binding	No significant binding changes in FOXC2
CDX4	5.6e-05	0.109	Decreased FOXC2 binding	No significant binding changes in FOXC2
RAV1	5.73e-05	0.112	Decreased FOXC2 binding	No significant binding changes in FOXC2
HRS1	6.06e-05	0.119	Decreased FOXC2 binding	No significant binding changes in FOXC2
OTX1	6.14e-05	0.12	Decreased FOXC2 binding	No significant binding changes in FOXC2
WRKY71	6.21e-05	0.121	Decreased FOXC2 binding	No significant binding changes in FOXC2
ftz	6.25e-05	0.122	Decreased FOXC2 binding	No significant binding changes in FOXC2
SEP1	6.32e-05	0.124	Decreased FOXC2 binding	No significant binding changes in FOXC2
NK7.1	6.35e-05	0.124	Decreased FOXC2 binding	No significant binding changes in FOXC2
Tbox-b	6.82e-05	0.133	Decreased FOXC2 binding	No significant binding changes in FOXC2
ZBTB26	6.93e-05	0.136	Decreased FOXC2 binding	No significant binding changes in FOXC2
DOF1.5	7.06e-05	0.138	Decreased FOXC2 binding	No significant binding changes in FOXC2
DUX4	7.14e-05	0.14	Decreased FOXC2 binding	No significant binding changes in FOXC2
DLX6	7.35e-05	0.144	Decreased FOXC2 binding	No significant binding changes in FOXC2
NEUROG2	7.39e-05	0.145	Decreased FOXC2 binding	No significant binding changes in FOXC2
GSX2	7.51e-05	0.147	Decreased FOXC2 binding	No significant binding changes in FOXC2
PI	8.03e-05	0.157	Decreased FOXC2 binding	No significant binding changes in FOXC2
WRKY2	8.06e-05	0.158	Decreased FOXC2 binding	No significant binding changes in FOXC2
NAC007	8.19e-05	0.16	Decreased FOXC2 binding	No significant binding changes in FOXC2
SATB1	8.28e-05	0.162	Decreased FOXC2 binding	No significant binding changes in FOXC2
ATHB-12	8.71e-05	0.17	Decreased FOXC2 binding	No significant binding changes in FOXC2
DOF5.1	8.85e-05	0.173	Decreased FOXC2 binding	No significant binding changes in FOXC2
POU6F1	8.95e-05	0.175	Decreased FOXC2 binding	No significant binding changes in FOXC2
NAC028	8.96e-05	0.175	Decreased FOXC2 binding	No significant binding changes in FOXC2
Lhx4	8.99e-05	0.176	Decreased FOXC2 binding	No significant binding changes in FOXC2
STE12	9.27e-05	0.181	Decreased FOXC2 binding	No significant binding changes in FOXC2
POU4F1	9.47e-05	0.185	Decreased FOXC2 binding	No significant binding changes in FOXC2
TBX19	9.8e-05	0.192	Decreased FOXC2 binding	No significant binding changes in FOXC2
Scr	9.83e-05	0.192	Decreased FOXC2 binding	No significant binding changes in FOXC2
GATA15	9.87e-05	0.193	Decreased FOXC2 binding	No significant binding changes in FOXC2
PITX3	0.000108	0.212	Decreased FOXC2 binding	No significant binding changes in FOXC2
DLX1	0.00011	0.215	Decreased FOXC2 binding	No significant binding changes in FOXC2
ZNF85	0.000111	0.217	Decreased FOXC2 binding	No significant binding changes in FOXC2
NAC078	0.000112	0.218	Decreased FOXC2 binding	No significant binding changes in FOXC2
HOXA2	0.000117	0.229	Decreased FOXC2 binding	No significant binding changes in FOXC2
ap	0.00012	0.234	Decreased FOXC2 binding	No significant binding changes in FOXC2
BSX	0.000122	0.238	Decreased FOXC2 binding	No significant binding changes in FOXC2
lab	0.000125	0.244	Decreased FOXC2 binding	No significant binding changes in FOXC2
MYR2	0.000131	0.257	Decreased FOXC2 binding	No significant binding changes in FOXC2
EIL4	0.000137	0.269	Decreased FOXC2 binding	No significant binding changes in FOXC2
SIX2	0.000141	0.275	Decreased FOXC2 binding	No significant binding changes in FOXC2
TEAD1	0.000142	0.277	Decreased FOXC2 binding	No significant binding changes in FOXC2
pal-1	0.000143	0.279	Decreased FOXC2 binding	No significant binding changes in FOXC2
dsc-1	0.000145	0.284	Decreased FOXC2 binding	No significant binding changes in FOXC2
FOXH1	0.000146	0.286	Decreased FOXC2 binding	No significant binding changes in FOXC2
Nr5A2	0.000147	0.288	Decreased FOXC2 binding	No significant binding changes in FOXC2
HMRA2	0.00015	0.293	Decreased FOXC2 binding	No significant binding changes in FOXC2
Hoxa13	0.000153	0.299	Decreased FOXC2 binding	No significant binding changes in FOXC2
WRKY23	0.000162	0.316	Decreased FOXC2 binding	No significant binding changes in FOXC2
cebp-1	0.000162	0.318	Decreased FOXC2 binding	No significant binding changes in FOXC2
FOXD2	0.000165	0.323	Decreased FOXC2 binding	No significant binding changes in FOXC2
FoxA-a	0.000171	0.334	Decreased FOXC2 binding	No significant binding changes in FOXC2
otp	0.000173	0.339	Decreased FOXC2 binding	No significant binding changes in FOXC2
Crx	0.000174	0.34	Decreased FOXC2 binding	No significant binding changes in FOXC2
zen2	0.000182	0.355	Decreased FOXC2 binding	No significant binding changes in FOXC2
GCR1	0.000184	0.361	Decreased FOXC2 binding	No significant binding changes in FOXC2
HGTX	0.000185	0.363	Decreased FOXC2 binding	No significant binding changes in FOXC2
oc	0.000186	0.364	Decreased FOXC2 binding	No significant binding changes in FOXC2
WRKY6	0.00019	0.371	Decreased FOXC2 binding	No significant binding changes in FOXC2
ZNF24	0.00019	0.371	Decreased FOXC2 binding	No significant binding changes in FOXC2
Zfp335	0.000192	0.375	Decreased FOXC2 binding	No significant binding changes in FOXC2
HOXD3	0.000192	0.376	Decreased FOXC2 binding	No significant binding changes in FOXC2
YAP6	0.000195	0.381	Decreased FOXC2 binding	No significant binding changes in FOXC2
AT1G19000	2e-04	0.39	Decreased FOXC2 binding	No significant binding changes in FOXC2
DOF4.5	0.000201	0.393	Decreased FOXC2 binding	No significant binding changes in FOXC2
vab-7	0.000213	0.416	Decreased FOXC2 binding	No significant binding changes in FOXC2
CG18599	0.000224	0.438	Decreased FOXC2 binding	No significant binding changes in FOXC2
AP4	0.00023	0.449	Decreased FOXC2 binding	No significant binding changes in FOXC2
Dfd	0.000232	0.453	Decreased FOXC2 binding	No significant binding changes in FOXC2
dve	0.000245	0.479	Decreased FOXC2 binding	No significant binding changes in FOXC2
ZHD9	0.000257	0.502	Decreased FOXC2 binding	No significant binding changes in FOXC2
OLIG3	0.000283	0.554	Decreased FOXC2 binding	No significant binding changes in FOXC2
PITX1	0.000285	0.557	Decreased FOXC2 binding	No significant binding changes in FOXC2
ARF34	0.000295	0.577	Decreased FOXC2 binding	No significant binding changes in FOXC2
TBX4	0.000298	0.582	Decreased FOXC2 binding	No significant binding changes in FOXC2
pha-4	0.000315	0.615	Decreased FOXC2 binding	No significant binding changes in FOXC2
MYB62	0.000316	0.618	Decreased FOXC2 binding	No significant binding changes in FOXC2
VSX1	0.000351	0.687	Decreased FOXC2 binding	No significant binding changes in FOXC2
Dlx5	0.000367	0.718	Decreased FOXC2 binding	No significant binding changes in FOXC2
SREBF2	0.000367	0.719	Decreased FOXC2 binding	No significant binding changes in FOXC2
Bgb::run	0.000397	0.776	Decreased FOXC2 binding	No significant binding changes in FOXC2
Nkx3-2	0.000398	0.779	Decreased FOXC2 binding	No significant binding changes in FOXC2
slou	0.000402	0.786	Decreased FOXC2 binding	No significant binding changes in FOXC2
POU3F3	0.000444	0.869	Decreased FOXC2 binding	No significant binding changes in FOXC2
so	0.000454	0.888	Decreased FOXC2 binding	No significant binding changes in FOXC2
vnd	0.000516	1.01	Decreased FOXC2 binding	No significant binding changes in FOXC2
MYB57	0.000525	1.03	Decreased FOXC2 binding	No significant binding changes in FOXC2
PRRX1	0.000529	1.03	Decreased FOXC2 binding	No significant binding changes in FOXC2
WRKY50	0.00053	1.04	Decreased FOXC2 binding	No significant binding changes in FOXC2
AT2G38090	0.000548	1.07	Decreased FOXC2 binding	No significant binding changes in FOXC2
NAC017	0.000556	1.09	Decreased FOXC2 binding	No significant binding changes in FOXC2
KAN4	0.000581	1.14	Decreased FOXC2 binding	No significant binding changes in FOXC2
tup	0.000637	1.25	Decreased FOXC2 binding	No significant binding changes in FOXC2
ATHB-16	0.000643	1.26	Decreased FOXC2 binding	No significant binding changes in FOXC2
HOXB7	0.000664	1.3	Decreased FOXC2 binding	No significant binding changes in FOXC2
MGA	0.000677	1.32	Decreased FOXC2 binding	No significant binding changes in FOXC2
RAV2	0.000684	1.34	Decreased FOXC2 binding	No significant binding changes in FOXC2
MYB51	0.000684	1.34	Decreased FOXC2 binding	No significant binding changes in FOXC2
CDF5	0.000688	1.35	Decreased FOXC2 binding	No significant binding changes in FOXC2
DOF1.7	0.000726	1.42	Decreased FOXC2 binding	No significant binding changes in FOXC2
WRKY42	0.000732	1.43	Decreased FOXC2 binding	No significant binding changes in FOXC2
TBX1	0.000738	1.44	Decreased FOXC2 binding	No significant binding changes in FOXC2
LIN54	0.000748	1.46	Decreased FOXC2 binding	No significant binding changes in FOXC2
DRGX	0.000769	1.51	Decreased FOXC2 binding	No significant binding changes in FOXC2
Nobox	0.000773	1.51	Decreased FOXC2 binding	No significant binding changes in FOXC2
ZHD6	0.000787	1.54	Decreased FOXC2 binding	No significant binding changes in FOXC2
TCF7L2	0.000812	1.59	Decreased FOXC2 binding	No significant binding changes in FOXC2
WRKY26	0.000896	1.75	Decreased FOXC2 binding	No significant binding changes in FOXC2
RVE7	0.000896	1.75	Decreased FOXC2 binding	No significant binding changes in FOXC2
lms	0.000898	1.76	Decreased FOXC2 binding	No significant binding changes in FOXC2
NEUROD1	0.000905	1.77	Decreased FOXC2 binding	No significant binding changes in FOXC2
ESRRB	0.000911	1.78	Decreased FOXC2 binding	No significant binding changes in FOXC2
NR5A1	0.000951	1.86	Decreased FOXC2 binding	No significant binding changes in FOXC2
EcR::usp	0.000961	1.88	Decreased FOXC2 binding	No significant binding changes in FOXC2
HOXC10	0.000991	1.94	Decreased FOXC2 binding	No significant binding changes in FOXC2
SOX4	0.00103	2.02	Decreased FOXC2 binding	No significant binding changes in FOXC2
GRHL2	0.00104	2.03	Decreased FOXC2 binding	No significant binding changes in FOXC2
ZHD5	0.00104	2.04	Decreased FOXC2 binding	No significant binding changes in FOXC2
C15	0.00105	2.06	Decreased FOXC2 binding	No significant binding changes in FOXC2
mab-3	0.00106	2.08	Decreased FOXC2 binding	No significant binding changes in FOXC2
tll	0.00112	2.2	Decreased FOXC2 binding	No significant binding changes in FOXC2
NFATC3	0.00117	2.29	Decreased FOXC2 binding	No significant binding changes in FOXC2
LHY	0.00117	2.29	Decreased FOXC2 binding	No significant binding changes in FOXC2
HNF4G	0.0013	2.55	Decreased FOXC2 binding	No significant binding changes in FOXC2
AT1G76870	0.00133	2.6	Decreased FOXC2 binding	No significant binding changes in FOXC2
Dux	0.00137	2.67	Decreased FOXC2 binding	No significant binding changes in FOXC2
CG34031	0.00141	2.75	Decreased FOXC2 binding	No significant binding changes in FOXC2
TBF1	0.00144	2.81	Decreased FOXC2 binding	No significant binding changes in FOXC2
PAX4	0.00144	2.82	Decreased FOXC2 binding	No significant binding changes in FOXC2
Msgn1	0.00145	2.84	Decreased FOXC2 binding	No significant binding changes in FOXC2
USV1	0.00146	2.85	Decreased FOXC2 binding	No significant binding changes in FOXC2
HMRA1	0.00149	2.91	Decreased FOXC2 binding	No significant binding changes in FOXC2
TBR1	0.0015	2.93	Decreased FOXC2 binding	No significant binding changes in FOXC2
ONECUT1	0.00154	3.01	Decreased FOXC2 binding	No significant binding changes in FOXC2
SCRT1	0.00155	3.02	Decreased FOXC2 binding	No significant binding changes in FOXC2
TBP	0.00156	3.04	Decreased FOXC2 binding	No significant binding changes in FOXC2
P0510F09.23	0.00156	3.04	Decreased FOXC2 binding	No significant binding changes in FOXC2
RVE6	0.00156	3.06	Decreased FOXC2 binding	No significant binding changes in FOXC2
ATHB-5	0.00159	3.1	Decreased FOXC2 binding	No significant binding changes in FOXC2
NR1I3	0.00164	3.2	Decreased FOXC2 binding	No significant binding changes in FOXC2
TBX5	0.00169	3.31	Decreased FOXC2 binding	No significant binding changes in FOXC2
NAC096	0.00169	3.31	Decreased FOXC2 binding	No significant binding changes in FOXC2
DOF3.6	0.00176	3.45	Decreased FOXC2 binding	No significant binding changes in FOXC2
OLIG1	0.0018	3.53	Decreased FOXC2 binding	No significant binding changes in FOXC2
ETV2	0.00186	3.65	Decreased FOXC2 binding	No significant binding changes in FOXC2
WRKY63	0.00195	3.82	Decreased FOXC2 binding	No significant binding changes in FOXC2
RVE5	0.00197	3.86	Decreased FOXC2 binding	No significant binding changes in FOXC2
GT-4	0.00198	3.88	Decreased FOXC2 binding	No significant binding changes in FOXC2
NAC050	0.00198	3.88	Decreased FOXC2 binding	No significant binding changes in FOXC2
NR2F1	0.00199	3.89	Decreased FOXC2 binding	No significant binding changes in FOXC2
IDD4	0.002	3.9	Decreased FOXC2 binding	No significant binding changes in FOXC2
Neurod2	0.00202	3.95	Decreased FOXC2 binding	No significant binding changes in FOXC2
WRKY33	0.00206	4.03	Decreased FOXC2 binding	No significant binding changes in FOXC2
SOK2	0.00208	4.07	Decreased FOXC2 binding	No significant binding changes in FOXC2
NFkb	0.00212	4.15	Decreased FOXC2 binding	No significant binding changes in FOXC2
TBX21	0.00213	4.17	Decreased FOXC2 binding	No significant binding changes in FOXC2
BARX1	0.00214	4.18	Decreased FOXC2 binding	No significant binding changes in FOXC2
WRKY38	0.0022	4.29	Decreased FOXC2 binding	No significant binding changes in FOXC2
WRKY30	0.00224	4.39	Decreased FOXC2 binding	No significant binding changes in FOXC2
NAC016	0.00225	4.4	Decreased FOXC2 binding	No significant binding changes in FOXC2
mab-5	0.00226	4.41	Decreased FOXC2 binding	No significant binding changes in FOXC2
CDF3	0.00233	4.55	Decreased FOXC2 binding	No significant binding changes in FOXC2
EMX1	0.00233	4.56	Decreased FOXC2 binding	No significant binding changes in FOXC2
TGA1A	0.00236	4.62	Decreased FOXC2 binding	No significant binding changes in FOXC2
MYB108	0.00247	4.83	Decreased FOXC2 binding	No significant binding changes in FOXC2
Dlx2	0.00249	4.88	Decreased FOXC2 binding	No significant binding changes in FOXC2
RUNX2	0.00253	4.95	Decreased FOXC2 binding	No significant binding changes in FOXC2
MYB81	0.00265	5.19	Decreased FOXC2 binding	No significant binding changes in FOXC2
Dlx-b	0.00276	5.39	Decreased FOXC2 binding	No significant binding changes in FOXC2
Nkx3-1	0.00281	5.49	Decreased FOXC2 binding	No significant binding changes in FOXC2
PHL11	0.00282	5.51	Decreased FOXC2 binding	No significant binding changes in FOXC2
FOXO1::FLI1	0.00283	5.54	Decreased FOXC2 binding	No significant binding changes in FOXC2
elt-3	0.00292	5.71	Decreased FOXC2 binding	No significant binding changes in FOXC2
NDT80	0.00295	5.76	Decreased FOXC2 binding	No significant binding changes in FOXC2
DOF5.8	0.00297	5.8	Decreased FOXC2 binding	No significant binding changes in FOXC2
AT1G74840	0.00299	5.86	Decreased FOXC2 binding	No significant binding changes in FOXC2
HAT1	0.00313	6.13	Decreased FOXC2 binding	No significant binding changes in FOXC2
TCF7L1	0.00315	6.17	Decreased FOXC2 binding	No significant binding changes in FOXC2
exd	0.00316	6.18	Decreased FOXC2 binding	No significant binding changes in FOXC2
WRKY3	0.00328	6.42	Decreased FOXC2 binding	No significant binding changes in FOXC2
NAC68	0.00329	6.44	Decreased FOXC2 binding	No significant binding changes in FOXC2
ATHB-13	0.00334	6.52	Decreased FOXC2 binding	No significant binding changes in FOXC2
PITX2	0.00343	6.71	Decreased FOXC2 binding	No significant binding changes in FOXC2
lim-4	0.00348	6.82	Decreased FOXC2 binding	No significant binding changes in FOXC2
NAC073	0.00349	6.83	Decreased FOXC2 binding	No significant binding changes in FOXC2
PROP1	0.0035	6.86	Decreased FOXC2 binding	No significant binding changes in FOXC2
WRKY65	0.00359	7.03	Decreased FOXC2 binding	No significant binding changes in FOXC2
HAT5	0.00373	7.3	Decreased FOXC2 binding	No significant binding changes in FOXC2
RVE8	0.00376	7.35	Decreased FOXC2 binding	No significant binding changes in FOXC2
RVE7L	0.00383	7.49	Decreased FOXC2 binding	No significant binding changes in FOXC2
TCX2	0.00384	7.51	Decreased FOXC2 binding	No significant binding changes in FOXC2
NKX6-1	0.00398	7.78	Decreased FOXC2 binding	No significant binding changes in FOXC2
nub	0.004	7.82	Decreased FOXC2 binding	No significant binding changes in FOXC2
DUXA	0.00408	7.97	Decreased FOXC2 binding	No significant binding changes in FOXC2
VSX2	0.00411	8.03	Decreased FOXC2 binding	No significant binding changes in FOXC2
pb	0.00413	8.08	Decreased FOXC2 binding	No significant binding changes in FOXC2
WRKY14	0.00417	8.15	Decreased FOXC2 binding	No significant binding changes in FOXC2
FaEOBII	0.00423	8.27	Decreased FOXC2 binding	No significant binding changes in FOXC2
NAC053	0.00424	8.28	Decreased FOXC2 binding	No significant binding changes in FOXC2
ARR10	0.00428	8.38	Decreased FOXC2 binding	No significant binding changes in FOXC2
DMRT3	0.00437	8.54	Decreased FOXC2 binding	No significant binding changes in FOXC2
Rhox11	0.00449	8.78	Decreased FOXC2 binding	No significant binding changes in FOXC2
DOF5.4	0.00459	8.98	Decreased FOXC2 binding	No significant binding changes in FOXC2
eor-1	0.00474	9.26	Decreased FOXC2 binding	No significant binding changes in FOXC2
GLYMA-08G357600	0.00483	9.44	Decreased FOXC2 binding	No significant binding changes in FOXC2
MATALPHA2	0.00501	9.8	Decreased FOXC2 binding	No significant binding changes in FOXC2
TGIF2LY	0.00506	9.9	Decreased FOXC2 binding	No significant binding changes in FOXC2
FKH1	0.00513	10	Decreased FOXC2 binding	No significant binding changes in FOXC2
NTL9	0.00529	10.4	Decreased FOXC2 binding	No significant binding changes in FOXC2
ETV7	0.00574	11.2	Decreased FOXC2 binding	No significant binding changes in FOXC2
ATHB-15	0.00583	11.4	Decreased FOXC2 binding	No significant binding changes in FOXC2
Tbx15/18/22	0.00608	11.9	Decreased FOXC2 binding	No significant binding changes in FOXC2
AGL15	0.0061	11.9	Decreased FOXC2 binding	No significant binding changes in FOXC2
HHO5	0.00616	12.1	Decreased FOXC2 binding	No significant binding changes in FOXC2
ind	0.00626	12.2	Decreased FOXC2 binding	No significant binding changes in FOXC2
OLIG2	0.00638	12.5	Decreased FOXC2 binding	No significant binding changes in FOXC2
Dmbx1	0.00648	12.7	Decreased FOXC2 binding	No significant binding changes in FOXC2
Dof3	0.00652	12.8	Decreased FOXC2 binding	No significant binding changes in FOXC2
NKX2-5	0.00661	12.9	Decreased FOXC2 binding	No significant binding changes in FOXC2
Pax7	0.00663	13	Decreased FOXC2 binding	No significant binding changes in FOXC2
IDD7	0.00665	13	Decreased FOXC2 binding	No significant binding changes in FOXC2
ATHB-53	0.00675	13.2	Decreased FOXC2 binding	No significant binding changes in FOXC2
AGL63	0.00677	13.2	Decreased FOXC2 binding	No significant binding changes in FOXC2
NEUROG1	0.00682	13.3	Decreased FOXC2 binding	No significant binding changes in FOXC2
ECM23	0.00729	14.3	Decreased FOXC2 binding	No significant binding changes in FOXC2
EDS1	0.0073	14.3	Decreased FOXC2 binding	No significant binding changes in FOXC2
RVE1	0.00745	14.6	Decreased FOXC2 binding	No significant binding changes in FOXC2
REI1	0.00753	14.7	Decreased FOXC2 binding	No significant binding changes in FOXC2
ATHB-4	0.0077	15.1	Decreased FOXC2 binding	No significant binding changes in FOXC2
MYB107	0.00798	15.6	Decreased FOXC2 binding	No significant binding changes in FOXC2
LBX2	0.00862	16.9	Decreased FOXC2 binding	No significant binding changes in FOXC2
SOX10	0.00909	17.8	Decreased FOXC2 binding	No significant binding changes in FOXC2
MEIS2	0.00913	17.9	Decreased FOXC2 binding	No significant binding changes in FOXC2
RAP1	0.00956	18.7	Decreased FOXC2 binding	No significant binding changes in FOXC2
CIN5	0.00996	19.5	Decreased FOXC2 binding	No significant binding changes in FOXC2
mirr	0	0	Increased FOXC2 binding	No significant binding changes in FOXC2
ara	0	0	Increased FOXC2 binding	No significant binding changes in FOXC2
FoxK	0	0	Increased FOXC2 binding	No significant binding changes in FOXC2
FoxD-b	0	0	Increased FOXC2 binding	No significant binding changes in FOXC2
FoxE	0	0	Increased FOXC2 binding	No significant binding changes in FOXC2
FoxL2	0	0	Increased FOXC2 binding	No significant binding changes in FOXC2
caup	0	0	Increased FOXC2 binding	No significant binding changes in FOXC2
HCM1	0	0	Increased FOXC2 binding	No significant binding changes in FOXC2
Tlx	0	0	Increased FOXC2 binding	No significant binding changes in FOXC2
PHO2	0	0	Increased FOXC2 binding	No significant binding changes in FOXC2
FOXC2	0	0	Increased FOXC2 binding	No significant binding changes in FOXC2
FoxQ	0	0	Increased FOXC2 binding	No significant binding changes in FOXC2
Hox1	0	0	Increased FOXC2 binding	No significant binding changes in FOXC2
NCU00019	0	0	Increased FOXC2 binding	No significant binding changes in FOXC2
Lhx3/4	0	0	Increased FOXC2 binding	No significant binding changes in FOXC2
FoxI-a	0	0	Increased FOXC2 binding	No significant binding changes in FOXC2
FoxF	0	0	Increased FOXC2 binding	No significant binding changes in FOXC2
Uncx-b	0	0	Increased FOXC2 binding	No significant binding changes in FOXC2
Rax	0	0	Increased FOXC2 binding	No significant binding changes in FOXC2
FoxO	0	0	Increased FOXC2 binding	No significant binding changes in FOXC2
fkh-9	0	0	Increased FOXC2 binding	No significant binding changes in FOXC2
FoxG	0	0	Increased FOXC2 binding	No significant binding changes in FOXC2
Hmbox1	0	0	Increased FOXC2 binding	No significant binding changes in FOXC2
lim-7	0	0	Increased FOXC2 binding	No significant binding changes in FOXC2
Hex	0	0	Increased FOXC2 binding	No significant binding changes in FOXC2
Atbf	0	0	Increased FOXC2 binding	No significant binding changes in FOXC2
FOXP3	0	0	Increased FOXC2 binding	No significant binding changes in FOXC2
Prop	0	0	Increased FOXC2 binding	No significant binding changes in FOXC2
FoxI-b	0	0	Increased FOXC2 binding	No significant binding changes in FOXC2
H2.0	0	0	Increased FOXC2 binding	No significant binding changes in FOXC2
Nkx3	0	0	Increased FOXC2 binding	No significant binding changes in FOXC2
FoxM	0	1.48219693752374e-323	Increased FOXC2 binding	No significant binding changes in FOXC2
slp1	0	7.4109846876187e-323	Increased FOXC2 binding	No significant binding changes in FOXC2
Mnx	1.48219693752374e-323	2.65016812429245e-320	Increased FOXC2 binding	No significant binding changes in FOXC2
SoxC	6.86751247719333e-322	1.33999990399417e-318	Increased FOXC2 binding	No significant binding changes in FOXC2
GSX1	7.16395186469807e-322	1.39999923602513e-318	Increased FOXC2 binding	No significant binding changes in FOXC2
Nk-3	1.87991978242594e-320	3.67000015000905e-317	Increased FOXC2 binding	No significant binding changes in FOXC2
Isx	6.41988900206116e-320	1.26000000411452e-316	Increased FOXC2 binding	No significant binding changes in FOXC2
Lmx-b	5.94999999999754e-312	1.16e-308	Increased FOXC2 binding	No significant binding changes in FOXC2
Foxo1	4.47000000000011e-311	8.74e-308	Increased FOXC2 binding	No significant binding changes in FOXC2
CG4328-RA	5.62000000000007e-311	1.1e-307	Increased FOXC2 binding	No significant binding changes in FOXC2
Foxl2	1.64e-310	3.21e-307	Increased FOXC2 binding	No significant binding changes in FOXC2
FOXC1	3.51e-310	6.87e-307	Increased FOXC2 binding	No significant binding changes in FOXC2
NKX6-2	6.57e-307	1.29e-303	Increased FOXC2 binding	No significant binding changes in FOXC2
Abd-B	1.34e-303	2.61e-300	Increased FOXC2 binding	No significant binding changes in FOXC2
VAX2	1.37e-303	2.69e-300	Increased FOXC2 binding	No significant binding changes in FOXC2
Foxo3	4.74e-301	9.28e-298	Increased FOXC2 binding	No significant binding changes in FOXC2
FOXA3	1.63e-290	3.19e-287	Increased FOXC2 binding	No significant binding changes in FOXC2
VAX1	2.99e-287	5.85e-284	Increased FOXC2 binding	No significant binding changes in FOXC2
Hnf1	3.28e-287	6.42e-284	Increased FOXC2 binding	No significant binding changes in FOXC2
Arid3b	4.77e-287	9.32e-284	Increased FOXC2 binding	No significant binding changes in FOXC2
FOXD3	8.02e-286	1.57e-282	Increased FOXC2 binding	No significant binding changes in FOXC2
Emx	1.6e-281	3.13e-278	Increased FOXC2 binding	No significant binding changes in FOXC2
FOXK2	4.51e-280	8.83e-277	Increased FOXC2 binding	No significant binding changes in FOXC2
FOXP1	4.7e-279	9.19e-276	Increased FOXC2 binding	No significant binding changes in FOXC2
Hox5	1.27e-278	2.48e-275	Increased FOXC2 binding	No significant binding changes in FOXC2
ALX3	7.52e-277	1.47e-273	Increased FOXC2 binding	No significant binding changes in FOXC2
FOXL1	2.62e-275	5.13e-272	Increased FOXC2 binding	No significant binding changes in FOXC2
SHOX	3.3e-275	6.46e-272	Increased FOXC2 binding	No significant binding changes in FOXC2
FoxI-c	3.93e-275	7.69e-272	Increased FOXC2 binding	No significant binding changes in FOXC2
UNCX	8.38e-275	1.64e-271	Increased FOXC2 binding	No significant binding changes in FOXC2
NK7.1	4.09e-273	8.01e-270	Increased FOXC2 binding	No significant binding changes in FOXC2
lbe	6.12e-273	1.2e-269	Increased FOXC2 binding	No significant binding changes in FOXC2
E5	3.39e-271	6.63e-268	Increased FOXC2 binding	No significant binding changes in FOXC2
Dlx3	1.28e-266	2.5e-263	Increased FOXC2 binding	No significant binding changes in FOXC2
CG32105	1.52e-266	2.97e-263	Increased FOXC2 binding	No significant binding changes in FOXC2
PHDP	3.66e-266	7.16e-263	Increased FOXC2 binding	No significant binding changes in FOXC2
Foxj2	5.37e-266	1.05e-262	Increased FOXC2 binding	No significant binding changes in FOXC2
Lhx4	5.94e-264	1.16e-260	Increased FOXC2 binding	No significant binding changes in FOXC2
Otp	8.39e-263	1.64e-259	Increased FOXC2 binding	No significant binding changes in FOXC2
HHEX	8.37e-262	1.64e-258	Increased FOXC2 binding	No significant binding changes in FOXC2
FOXO4	1.44e-260	2.82e-257	Increased FOXC2 binding	No significant binding changes in FOXC2
Meox	1.88e-260	3.68e-257	Increased FOXC2 binding	No significant binding changes in FOXC2
YAP5	2.04e-258	3.98e-255	Increased FOXC2 binding	No significant binding changes in FOXC2
slou	2.89e-258	5.65e-255	Increased FOXC2 binding	No significant binding changes in FOXC2
Foxf1	1.38e-256	2.71e-253	Increased FOXC2 binding	No significant binding changes in FOXC2
abd-A	1.96e-255	3.83e-252	Increased FOXC2 binding	No significant binding changes in FOXC2
HOXA7	2.14e-254	4.18e-251	Increased FOXC2 binding	No significant binding changes in FOXC2
Hox3	3.62e-254	7.09e-251	Increased FOXC2 binding	No significant binding changes in FOXC2
Noto	1.54e-252	3.02e-249	Increased FOXC2 binding	No significant binding changes in FOXC2
NKX6-1	2.61e-252	5.11e-249	Increased FOXC2 binding	No significant binding changes in FOXC2
lms	2.78e-252	5.44e-249	Increased FOXC2 binding	No significant binding changes in FOXC2
HOXB3	3.41e-251	6.68e-248	Increased FOXC2 binding	No significant binding changes in FOXC2
HDG11	1.29e-249	2.53e-246	Increased FOXC2 binding	No significant binding changes in FOXC2
HOXA6	5.76e-249	1.13e-245	Increased FOXC2 binding	No significant binding changes in FOXC2
FOXE1	1.99e-248	3.89e-245	Increased FOXC2 binding	No significant binding changes in FOXC2
MIXL1	1.15e-247	2.26e-244	Increased FOXC2 binding	No significant binding changes in FOXC2
VSX1	4.42e-246	8.65e-243	Increased FOXC2 binding	No significant binding changes in FOXC2
Dlx-c	5.32e-246	1.04e-242	Increased FOXC2 binding	No significant binding changes in FOXC2
dsc-1	1.26e-245	2.47e-242	Increased FOXC2 binding	No significant binding changes in FOXC2
FoxA-b	2.39e-245	4.68e-242	Increased FOXC2 binding	No significant binding changes in FOXC2
Msx	1.67e-243	3.27e-240	Increased FOXC2 binding	No significant binding changes in FOXC2
fkh	4e-243	7.82e-240	Increased FOXC2 binding	No significant binding changes in FOXC2
Lim3	7.44e-243	1.46e-239	Increased FOXC2 binding	No significant binding changes in FOXC2
CG15696-RA	2.64e-242	5.16e-239	Increased FOXC2 binding	No significant binding changes in FOXC2
Dbx	3.62e-242	7.08e-239	Increased FOXC2 binding	No significant binding changes in FOXC2
HOXA10	6.09e-241	1.19e-237	Increased FOXC2 binding	No significant binding changes in FOXC2
AHL20	1.3e-240	2.54e-237	Increased FOXC2 binding	No significant binding changes in FOXC2
Foxj3	5.56e-240	1.09e-236	Increased FOXC2 binding	No significant binding changes in FOXC2
FOXA2	8.14e-240	1.59e-236	Increased FOXC2 binding	No significant binding changes in FOXC2
SRY	2.08e-239	4.06e-236	Increased FOXC2 binding	No significant binding changes in FOXC2
PRRX1	5.52e-239	1.08e-235	Increased FOXC2 binding	No significant binding changes in FOXC2
lbl	8.74e-239	1.71e-235	Increased FOXC2 binding	No significant binding changes in FOXC2
Dlx4	1.36e-238	2.67e-235	Increased FOXC2 binding	No significant binding changes in FOXC2
Dll	2.61e-238	5.11e-235	Increased FOXC2 binding	No significant binding changes in FOXC2
RAX2	7.15e-238	1.4e-234	Increased FOXC2 binding	No significant binding changes in FOXC2
Vsx1	1.52e-237	2.97e-234	Increased FOXC2 binding	No significant binding changes in FOXC2
ems	2.82e-236	5.52e-233	Increased FOXC2 binding	No significant binding changes in FOXC2
Hox4	2.23e-235	4.36e-232	Increased FOXC2 binding	No significant binding changes in FOXC2
daf-16	3.61e-234	7.05e-231	Increased FOXC2 binding	No significant binding changes in FOXC2
DLX6	3.16e-233	6.19e-230	Increased FOXC2 binding	No significant binding changes in FOXC2
HGTX	1.06e-230	2.07e-227	Increased FOXC2 binding	No significant binding changes in FOXC2
Nk-1	2.1e-230	4.11e-227	Increased FOXC2 binding	No significant binding changes in FOXC2
Shox2	5.78e-230	1.13e-226	Increased FOXC2 binding	No significant binding changes in FOXC2
RAX	7.47e-230	1.46e-226	Increased FOXC2 binding	No significant binding changes in FOXC2
DOF2.4	8.61e-230	1.68e-226	Increased FOXC2 binding	No significant binding changes in FOXC2
otp	6.32e-229	1.24e-225	Increased FOXC2 binding	No significant binding changes in FOXC2
br	2.25e-228	4.4e-225	Increased FOXC2 binding	No significant binding changes in FOXC2
HOXC8	3.28e-228	6.42e-225	Increased FOXC2 binding	No significant binding changes in FOXC2
MEOX2	8.59e-227	1.68e-223	Increased FOXC2 binding	No significant binding changes in FOXC2
AHL25	1.78e-225	3.49e-222	Increased FOXC2 binding	No significant binding changes in FOXC2
CG9876	2.01e-225	3.94e-222	Increased FOXC2 binding	No significant binding changes in FOXC2
vab-7	5.81e-225	1.14e-221	Increased FOXC2 binding	No significant binding changes in FOXC2
ATHB-6	2.7e-224	5.28e-221	Increased FOXC2 binding	No significant binding changes in FOXC2
hbn	2.73e-222	5.34e-219	Increased FOXC2 binding	No significant binding changes in FOXC2
FOXA1	4.26e-220	8.33e-217	Increased FOXC2 binding	No significant binding changes in FOXC2
mab-5	6.81e-220	1.33e-216	Increased FOXC2 binding	No significant binding changes in FOXC2
AT1G14600	1.25e-219	2.44e-216	Increased FOXC2 binding	No significant binding changes in FOXC2
CG32532	1.35e-219	2.64e-216	Increased FOXC2 binding	No significant binding changes in FOXC2
Dfd	1.74e-219	3.39e-216	Increased FOXC2 binding	No significant binding changes in FOXC2
YOX1	2.46e-218	4.82e-215	Increased FOXC2 binding	No significant binding changes in FOXC2
tup	5.81e-218	1.14e-214	Increased FOXC2 binding	No significant binding changes in FOXC2
zen2	2.08e-217	4.06e-214	Increased FOXC2 binding	No significant binding changes in FOXC2
fkh-2	1.02e-216	2e-213	Increased FOXC2 binding	No significant binding changes in FOXC2
NOTO	1.32e-215	2.57e-212	Increased FOXC2 binding	No significant binding changes in FOXC2
FOXB1	3.59e-214	7.03e-211	Increased FOXC2 binding	No significant binding changes in FOXC2
Awh	2.88e-213	5.64e-210	Increased FOXC2 binding	No significant binding changes in FOXC2
FOXD2	1.4e-212	2.73e-209	Increased FOXC2 binding	No significant binding changes in FOXC2
VSX2	7.39e-212	1.45e-208	Increased FOXC2 binding	No significant binding changes in FOXC2
CG34031	2.72e-211	5.31e-208	Increased FOXC2 binding	No significant binding changes in FOXC2
HOXC4	6.88e-210	1.35e-206	Increased FOXC2 binding	No significant binding changes in FOXC2
ap	8.07e-210	1.58e-206	Increased FOXC2 binding	No significant binding changes in FOXC2
HOXB6	7.62e-209	1.49e-205	Increased FOXC2 binding	No significant binding changes in FOXC2
Ubx	6.21e-208	1.22e-204	Increased FOXC2 binding	No significant binding changes in FOXC2
TLX2	6.36e-208	1.24e-204	Increased FOXC2 binding	No significant binding changes in FOXC2
SUM1	2.65e-207	5.17e-204	Increased FOXC2 binding	No significant binding changes in FOXC2
Arid3a	1.72e-206	3.37e-203	Increased FOXC2 binding	No significant binding changes in FOXC2
FOXK1	2.02e-206	3.95e-203	Increased FOXC2 binding	No significant binding changes in FOXC2
SoxB2	4.07e-205	7.97e-202	Increased FOXC2 binding	No significant binding changes in FOXC2
eve	7.53e-205	1.47e-201	Increased FOXC2 binding	No significant binding changes in FOXC2
en	4.41e-204	8.62e-201	Increased FOXC2 binding	No significant binding changes in FOXC2
DLX1	4.62e-204	9.03e-201	Increased FOXC2 binding	No significant binding changes in FOXC2
HOXB8	2.83e-203	5.54e-200	Increased FOXC2 binding	No significant binding changes in FOXC2
btn	6.51e-203	1.27e-199	Increased FOXC2 binding	No significant binding changes in FOXC2
repo	5.23e-202	1.02e-198	Increased FOXC2 binding	No significant binding changes in FOXC2
bsh	9.47e-201	1.85e-197	Increased FOXC2 binding	No significant binding changes in FOXC2
PDX1	4.61e-200	9.02e-197	Increased FOXC2 binding	No significant binding changes in FOXC2
AHL12	1.26e-199	2.46e-196	Increased FOXC2 binding	No significant binding changes in FOXC2
unpg	6.35e-199	1.24e-195	Increased FOXC2 binding	No significant binding changes in FOXC2
Zm00001d027846	6.79e-199	1.33e-195	Increased FOXC2 binding	No significant binding changes in FOXC2
ZHD1	1.35e-198	2.65e-195	Increased FOXC2 binding	No significant binding changes in FOXC2
br	1.79e-198	3.5e-195	Increased FOXC2 binding	No significant binding changes in FOXC2
HOXB4	1.09e-197	2.13e-194	Increased FOXC2 binding	No significant binding changes in FOXC2
DOF1.8	9.58e-197	1.87e-193	Increased FOXC2 binding	No significant binding changes in FOXC2
ro	1.36e-196	2.66e-193	Increased FOXC2 binding	No significant binding changes in FOXC2
ftz	1.5e-196	2.93e-193	Increased FOXC2 binding	No significant binding changes in FOXC2
EMX1	3.76e-196	7.35e-193	Increased FOXC2 binding	No significant binding changes in FOXC2
DOF5.3	1.65e-195	3.22e-192	Increased FOXC2 binding	No significant binding changes in FOXC2
HOXD4	1.7e-194	3.32e-191	Increased FOXC2 binding	No significant binding changes in FOXC2
Pph13	1.27e-193	2.48e-190	Increased FOXC2 binding	No significant binding changes in FOXC2
unc-4	1.43e-193	2.8e-190	Increased FOXC2 binding	No significant binding changes in FOXC2
DRGX	3.48e-191	6.81e-188	Increased FOXC2 binding	No significant binding changes in FOXC2
Antp	4.39e-191	8.58e-188	Increased FOXC2 binding	No significant binding changes in FOXC2
LHX2	1e-190	1.96e-187	Increased FOXC2 binding	No significant binding changes in FOXC2
Hmx	1.96e-190	3.84e-187	Increased FOXC2 binding	No significant binding changes in FOXC2
Gsx	1.5e-189	2.93e-186	Increased FOXC2 binding	No significant binding changes in FOXC2
Msx3	1.71e-189	3.34e-186	Increased FOXC2 binding	No significant binding changes in FOXC2
KAN1	2.25e-189	4.39e-186	Increased FOXC2 binding	No significant binding changes in FOXC2
lim-4	3.09e-189	6.04e-186	Increased FOXC2 binding	No significant binding changes in FOXC2
HESX1	6.28e-188	1.23e-184	Increased FOXC2 binding	No significant binding changes in FOXC2
GBX2	7.71e-188	1.51e-184	Increased FOXC2 binding	No significant binding changes in FOXC2
OdsH	1.01e-187	1.98e-184	Increased FOXC2 binding	No significant binding changes in FOXC2
C15	2.94e-187	5.76e-184	Increased FOXC2 binding	No significant binding changes in FOXC2
ATHB-23	4.16e-187	8.13e-184	Increased FOXC2 binding	No significant binding changes in FOXC2
ISX	3.8e-186	7.43e-183	Increased FOXC2 binding	No significant binding changes in FOXC2
CG18599	4.27e-186	8.36e-183	Increased FOXC2 binding	No significant binding changes in FOXC2
BARX1	6.78e-186	1.33e-182	Increased FOXC2 binding	No significant binding changes in FOXC2
Bsx	6.82e-186	1.33e-182	Increased FOXC2 binding	No significant binding changes in FOXC2
HOXA1	1.03e-185	2.01e-182	Increased FOXC2 binding	No significant binding changes in FOXC2
ind	1.07e-185	2.1e-182	Increased FOXC2 binding	No significant binding changes in FOXC2
BSX	1.29e-185	2.52e-182	Increased FOXC2 binding	No significant binding changes in FOXC2
MSX1	5.79e-185	1.13e-181	Increased FOXC2 binding	No significant binding changes in FOXC2
Rx	2.17e-184	4.24e-181	Increased FOXC2 binding	No significant binding changes in FOXC2
POU6F1	4.35e-184	8.52e-181	Increased FOXC2 binding	No significant binding changes in FOXC2
LMX1A	4.42e-184	8.64e-181	Increased FOXC2 binding	No significant binding changes in FOXC2
PHYPADRAFT_140773	6.6e-184	1.29e-180	Increased FOXC2 binding	No significant binding changes in FOXC2
PRRX2	7.38e-184	1.44e-180	Increased FOXC2 binding	No significant binding changes in FOXC2
ESX1	6.58e-183	1.29e-179	Increased FOXC2 binding	No significant binding changes in FOXC2
LBX2	1.05e-182	2.05e-179	Increased FOXC2 binding	No significant binding changes in FOXC2
MSX2	2.96e-182	5.79e-179	Increased FOXC2 binding	No significant binding changes in FOXC2
exex	3.27e-182	6.4e-179	Increased FOXC2 binding	No significant binding changes in FOXC2
LHX9	3.39e-182	6.63e-179	Increased FOXC2 binding	No significant binding changes in FOXC2
Nobox	3.74e-182	7.31e-179	Increased FOXC2 binding	No significant binding changes in FOXC2
lab	1.06e-180	2.08e-177	Increased FOXC2 binding	No significant binding changes in FOXC2
Scr	1.15e-180	2.24e-177	Increased FOXC2 binding	No significant binding changes in FOXC2
SoxF	1.42e-180	2.77e-177	Increased FOXC2 binding	No significant binding changes in FOXC2
EMX2	2.51e-180	4.92e-177	Increased FOXC2 binding	No significant binding changes in FOXC2
LHX5	4.77e-180	9.32e-177	Increased FOXC2 binding	No significant binding changes in FOXC2
CG11294	1.11e-179	2.18e-176	Increased FOXC2 binding	No significant binding changes in FOXC2
FOXP2	7.04e-178	1.38e-174	Increased FOXC2 binding	No significant binding changes in FOXC2
LBX1	7.49e-178	1.46e-174	Increased FOXC2 binding	No significant binding changes in FOXC2
FOXD1	1.16e-177	2.27e-174	Increased FOXC2 binding	No significant binding changes in FOXC2
CG11085	1.67e-177	3.26e-174	Increased FOXC2 binding	No significant binding changes in FOXC2
HOXA2	1.83e-177	3.58e-174	Increased FOXC2 binding	No significant binding changes in FOXC2
zen	8.72e-177	1.71e-173	Increased FOXC2 binding	No significant binding changes in FOXC2
Lim1	5.46e-176	1.07e-172	Increased FOXC2 binding	No significant binding changes in FOXC2
pb	1.05e-175	2.05e-172	Increased FOXC2 binding	No significant binding changes in FOXC2
PAX4	3.84e-174	7.5e-171	Increased FOXC2 binding	No significant binding changes in FOXC2
HOXD8	5.03e-174	9.84e-171	Increased FOXC2 binding	No significant binding changes in FOXC2
HOXB2	5.51e-174	1.08e-170	Increased FOXC2 binding	No significant binding changes in FOXC2
EN2	8.14e-174	1.59e-170	Increased FOXC2 binding	No significant binding changes in FOXC2
MEOX1	3.35e-173	6.55e-170	Increased FOXC2 binding	No significant binding changes in FOXC2
ARGFX	5.08e-173	9.94e-170	Increased FOXC2 binding	No significant binding changes in FOXC2
Dlx-b	8.44e-172	1.65e-168	Increased FOXC2 binding	No significant binding changes in FOXC2
FOXO6	2.11e-171	4.12e-168	Increased FOXC2 binding	No significant binding changes in FOXC2
zfh-2	8.38e-171	1.64e-167	Increased FOXC2 binding	No significant binding changes in FOXC2
MNX1	1.55e-170	3.03e-167	Increased FOXC2 binding	No significant binding changes in FOXC2
EN1	1.76e-170	3.43e-167	Increased FOXC2 binding	No significant binding changes in FOXC2
FOXN3	2.52e-170	4.93e-167	Increased FOXC2 binding	No significant binding changes in FOXC2
al	3.76e-170	7.35e-167	Increased FOXC2 binding	No significant binding changes in FOXC2
mix-a	2.06e-169	4.02e-166	Increased FOXC2 binding	No significant binding changes in FOXC2
FOXI1	5.97e-169	1.17e-165	Increased FOXC2 binding	No significant binding changes in FOXC2
PHYPADRAFT_153324	3.15e-166	6.16e-163	Increased FOXC2 binding	No significant binding changes in FOXC2
TREE1	3.16e-166	6.18e-163	Increased FOXC2 binding	No significant binding changes in FOXC2
vvl	2.01e-163	3.93e-160	Increased FOXC2 binding	No significant binding changes in FOXC2
inv	1.06e-161	2.07e-158	Increased FOXC2 binding	No significant binding changes in FOXC2
HOXD3	1.49e-160	2.91e-157	Increased FOXC2 binding	No significant binding changes in FOXC2
EVX2	1.33e-158	2.61e-155	Increased FOXC2 binding	No significant binding changes in FOXC2
GBX1	3.38e-157	6.62e-154	Increased FOXC2 binding	No significant binding changes in FOXC2
PHYPADRAFT_38837	3.79e-155	7.42e-152	Increased FOXC2 binding	No significant binding changes in FOXC2
pha-4	8.23e-155	1.61e-151	Increased FOXC2 binding	No significant binding changes in FOXC2
br	4.86e-154	9.51e-151	Increased FOXC2 binding	No significant binding changes in FOXC2
ZHD5	1.83e-152	3.58e-149	Increased FOXC2 binding	No significant binding changes in FOXC2
LMX1B	2.14e-151	4.18e-148	Increased FOXC2 binding	No significant binding changes in FOXC2
ZHD6	6.93e-151	1.36e-147	Increased FOXC2 binding	No significant binding changes in FOXC2
ISL2	2.42e-150	4.74e-147	Increased FOXC2 binding	No significant binding changes in FOXC2
FoxA-a	5.92e-149	1.16e-145	Increased FOXC2 binding	No significant binding changes in FOXC2
SOX15	3.99e-148	7.81e-145	Increased FOXC2 binding	No significant binding changes in FOXC2
HOXA4	8.79e-148	1.72e-144	Increased FOXC2 binding	No significant binding changes in FOXC2
EVX1	2.01e-147	3.93e-144	Increased FOXC2 binding	No significant binding changes in FOXC2
ZHD10	3.24e-147	6.34e-144	Increased FOXC2 binding	No significant binding changes in FOXC2
Vsx2	6.15e-146	1.2e-142	Increased FOXC2 binding	No significant binding changes in FOXC2
FKH1	1.3e-145	2.55e-142	Increased FOXC2 binding	No significant binding changes in FOXC2
Dr	3.19e-143	6.23e-140	Increased FOXC2 binding	No significant binding changes in FOXC2
HOXA5	1.87e-139	3.65e-136	Increased FOXC2 binding	No significant binding changes in FOXC2
ZNF354A	4.39e-138	8.58e-135	Increased FOXC2 binding	No significant binding changes in FOXC2
POU6F2	3.71e-136	7.25e-133	Increased FOXC2 binding	No significant binding changes in FOXC2
HOXB5	4.92e-136	9.61e-133	Increased FOXC2 binding	No significant binding changes in FOXC2
FoxB	4.98e-136	9.74e-133	Increased FOXC2 binding	No significant binding changes in FOXC2
HOXB7	2.01e-135	3.93e-132	Increased FOXC2 binding	No significant binding changes in FOXC2
Hoxa13	5.48e-135	1.07e-131	Increased FOXC2 binding	No significant binding changes in FOXC2
GSX2	1.49e-134	2.91e-131	Increased FOXC2 binding	No significant binding changes in FOXC2
BARX2	3.35e-129	6.55e-126	Increased FOXC2 binding	No significant binding changes in FOXC2
PHOX2A	7e-129	1.37e-125	Increased FOXC2 binding	No significant binding changes in FOXC2
Alx1	7.05e-128	1.38e-124	Increased FOXC2 binding	No significant binding changes in FOXC2
FKH2	4.43e-127	8.67e-124	Increased FOXC2 binding	No significant binding changes in FOXC2
ZHD9	6.14e-127	1.2e-123	Increased FOXC2 binding	No significant binding changes in FOXC2
HOXD9	3.05e-126	5.96e-123	Increased FOXC2 binding	No significant binding changes in FOXC2
LHX6	2.4e-125	4.7e-122	Increased FOXC2 binding	No significant binding changes in FOXC2
Alx4	4.07e-125	7.96e-122	Increased FOXC2 binding	No significant binding changes in FOXC2
ARR1	6.61e-125	1.29e-121	Increased FOXC2 binding	No significant binding changes in FOXC2
large-Maf	1.16e-123	2.26e-120	Increased FOXC2 binding	No significant binding changes in FOXC2
Foxq1	1.22e-122	2.39e-119	Increased FOXC2 binding	No significant binding changes in FOXC2
B-H2	8.66e-122	1.69e-118	Increased FOXC2 binding	No significant binding changes in FOXC2
Lhx8	5.71e-119	1.12e-115	Increased FOXC2 binding	No significant binding changes in FOXC2
PEND	1.05e-118	2.05e-115	Increased FOXC2 binding	No significant binding changes in FOXC2
Lhx1	3.12e-118	6.1e-115	Increased FOXC2 binding	No significant binding changes in FOXC2
br	7.76e-117	1.52e-113	Increased FOXC2 binding	No significant binding changes in FOXC2
POU6F1	1.98e-115	3.87e-112	Increased FOXC2 binding	No significant binding changes in FOXC2
DOF5.6	1.02e-113	1.99e-110	Increased FOXC2 binding	No significant binding changes in FOXC2
pal-1	2.5e-113	4.89e-110	Increased FOXC2 binding	No significant binding changes in FOXC2
HOXB13	4.08e-113	7.98e-110	Increased FOXC2 binding	No significant binding changes in FOXC2
PHOX2B	4.58e-113	8.96e-110	Increased FOXC2 binding	No significant binding changes in FOXC2
CDX2	4.67e-113	9.13e-110	Increased FOXC2 binding	No significant binding changes in FOXC2
Ptf1a	6.18e-113	1.21e-109	Increased FOXC2 binding	No significant binding changes in FOXC2
Arx	2.51e-112	4.91e-109	Increased FOXC2 binding	No significant binding changes in FOXC2
AP1	5.76e-109	1.13e-105	Increased FOXC2 binding	No significant binding changes in FOXC2
SFL1	6.07e-109	1.19e-105	Increased FOXC2 binding	No significant binding changes in FOXC2
SATB1	1.09e-107	2.14e-104	Increased FOXC2 binding	No significant binding changes in FOXC2
Pax7	1.5e-107	2.94e-104	Increased FOXC2 binding	No significant binding changes in FOXC2
BARHL2	1.6e-107	3.12e-104	Increased FOXC2 binding	No significant binding changes in FOXC2
Zm00001d005692	4.87e-107	9.53e-104	Increased FOXC2 binding	No significant binding changes in FOXC2
FOXG1	1e-106	1.96e-103	Increased FOXC2 binding	No significant binding changes in FOXC2
B-H1	1.15e-106	2.25e-103	Increased FOXC2 binding	No significant binding changes in FOXC2
POU5F1	1.05e-105	2.05e-102	Increased FOXC2 binding	No significant binding changes in FOXC2
ZAT10	1.11e-104	2.17e-101	Increased FOXC2 binding	No significant binding changes in FOXC2
POU3F1	2.8e-104	5.47e-101	Increased FOXC2 binding	No significant binding changes in FOXC2
MEF2A	2.12e-102	4.15e-99	Increased FOXC2 binding	No significant binding changes in FOXC2
NAC062	1.66e-101	3.24e-98	Increased FOXC2 binding	No significant binding changes in FOXC2
Dlx5	4.77e-99	9.32e-96	Increased FOXC2 binding	No significant binding changes in FOXC2
sd	2.46e-96	4.81e-93	Increased FOXC2 binding	No significant binding changes in FOXC2
GLN3	6.26e-96	1.22e-92	Increased FOXC2 binding	No significant binding changes in FOXC2
SOX8	1.62e-95	3.17e-92	Increased FOXC2 binding	No significant binding changes in FOXC2
PBX2	4.19e-95	8.19e-92	Increased FOXC2 binding	No significant binding changes in FOXC2
DOF5.7	7.1e-95	1.39e-91	Increased FOXC2 binding	No significant binding changes in FOXC2
MAFF	1.97e-94	3.85e-91	Increased FOXC2 binding	No significant binding changes in FOXC2
TWIST1	2.98e-94	5.83e-91	Increased FOXC2 binding	No significant binding changes in FOXC2
TEAD3	3.79e-94	7.42e-91	Increased FOXC2 binding	No significant binding changes in FOXC2
PROP1	1.95e-93	3.81e-90	Increased FOXC2 binding	No significant binding changes in FOXC2
AT2G38300	2.49e-93	4.87e-90	Increased FOXC2 binding	No significant binding changes in FOXC2
FOXF2	8.33e-93	1.63e-89	Increased FOXC2 binding	No significant binding changes in FOXC2
Dlx2	1.61e-92	3.15e-89	Increased FOXC2 binding	No significant binding changes in FOXC2
DOF3.6	1.19e-91	2.32e-88	Increased FOXC2 binding	No significant binding changes in FOXC2
small-Maf	1.35e-90	2.64e-87	Increased FOXC2 binding	No significant binding changes in FOXC2
VENTX	2.43e-90	4.76e-87	Increased FOXC2 binding	No significant binding changes in FOXC2
SoxB1	4.46e-90	8.72e-87	Increased FOXC2 binding	No significant binding changes in FOXC2
NAC101	5.89e-90	1.15e-86	Increased FOXC2 binding	No significant binding changes in FOXC2
POU5F1B	2.12e-89	4.15e-86	Increased FOXC2 binding	No significant binding changes in FOXC2
AT5G04390	2.04e-88	3.98e-85	Increased FOXC2 binding	No significant binding changes in FOXC2
TEAD2	2.16e-88	4.22e-85	Increased FOXC2 binding	No significant binding changes in FOXC2
POU4F1	3.56e-88	6.96e-85	Increased FOXC2 binding	No significant binding changes in FOXC2
GATA1/2/3	3.7e-88	7.23e-85	Increased FOXC2 binding	No significant binding changes in FOXC2
TEAD4	1.88e-86	3.68e-83	Increased FOXC2 binding	No significant binding changes in FOXC2
HDG1	6.64e-86	1.3e-82	Increased FOXC2 binding	No significant binding changes in FOXC2
AT2G40260	1.48e-83	2.89e-80	Increased FOXC2 binding	No significant binding changes in FOXC2
POU3F3	1.55e-83	3.04e-80	Increased FOXC2 binding	No significant binding changes in FOXC2
Arid5a	3.21e-82	6.28e-79	Increased FOXC2 binding	No significant binding changes in FOXC2
MOT3	5.92e-82	1.16e-78	Increased FOXC2 binding	No significant binding changes in FOXC2
hb	1.82e-78	3.56e-75	Increased FOXC2 binding	No significant binding changes in FOXC2
MNB1A	3.1e-78	6.07e-75	Increased FOXC2 binding	No significant binding changes in FOXC2
Lhx3	3.11e-77	6.08e-74	Increased FOXC2 binding	No significant binding changes in FOXC2
DOF3.4	6.61e-77	1.29e-73	Increased FOXC2 binding	No significant binding changes in FOXC2
twi	8.1e-77	1.58e-73	Increased FOXC2 binding	No significant binding changes in FOXC2
dsx	1.12e-76	2.2e-73	Increased FOXC2 binding	No significant binding changes in FOXC2
squamosa	1.51e-76	2.96e-73	Increased FOXC2 binding	No significant binding changes in FOXC2
MEIS2	1.04e-75	2.04e-72	Increased FOXC2 binding	No significant binding changes in FOXC2
HDG7	1.69e-75	3.32e-72	Increased FOXC2 binding	No significant binding changes in FOXC2
HMRA2	2.52e-75	4.92e-72	Increased FOXC2 binding	No significant binding changes in FOXC2
NKX6-3	4.64e-75	9.07e-72	Increased FOXC2 binding	No significant binding changes in FOXC2
DOF1.7	9.07e-75	1.77e-71	Increased FOXC2 binding	No significant binding changes in FOXC2
DOF5.1	1.43e-72	2.79e-69	Increased FOXC2 binding	No significant binding changes in FOXC2
slbo	2.03e-72	3.97e-69	Increased FOXC2 binding	No significant binding changes in FOXC2
SMB	3.32e-72	6.49e-69	Increased FOXC2 binding	No significant binding changes in FOXC2
POU4F3	4.4e-71	8.61e-68	Increased FOXC2 binding	No significant binding changes in FOXC2
MOT2	1.02e-70	1.99e-67	Increased FOXC2 binding	No significant binding changes in FOXC2
Hmx3	1.07e-70	2.1e-67	Increased FOXC2 binding	No significant binding changes in FOXC2
DOF5.8	1.32e-70	2.58e-67	Increased FOXC2 binding	No significant binding changes in FOXC2
Bhlha15	2.06e-70	4.03e-67	Increased FOXC2 binding	No significant binding changes in FOXC2
ZBTB18	4.64e-70	9.08e-67	Increased FOXC2 binding	No significant binding changes in FOXC2
MYF5	1.06e-69	2.07e-66	Increased FOXC2 binding	No significant binding changes in FOXC2
POU2F1	6.31e-69	1.23e-65	Increased FOXC2 binding	No significant binding changes in FOXC2
Optix	8.21e-69	1.61e-65	Increased FOXC2 binding	No significant binding changes in FOXC2
NAC076	1.72e-68	3.36e-65	Increased FOXC2 binding	No significant binding changes in FOXC2
ANL2	2.86e-68	5.59e-65	Increased FOXC2 binding	No significant binding changes in FOXC2
SOX4	3.51e-68	6.87e-65	Increased FOXC2 binding	No significant binding changes in FOXC2
Atoh7	3.99e-68	7.81e-65	Increased FOXC2 binding	No significant binding changes in FOXC2
TEC1	1.13e-67	2.21e-64	Increased FOXC2 binding	No significant binding changes in FOXC2
Stat2	1.74e-67	3.41e-64	Increased FOXC2 binding	No significant binding changes in FOXC2
NAC68	1.32e-66	2.58e-63	Increased FOXC2 binding	No significant binding changes in FOXC2
ARF16	1.88e-66	3.68e-63	Increased FOXC2 binding	No significant binding changes in FOXC2
SPT23	1.96e-66	3.83e-63	Increased FOXC2 binding	No significant binding changes in FOXC2
CDF2	4.18e-66	8.18e-63	Increased FOXC2 binding	No significant binding changes in FOXC2
AP4	9.46e-66	1.85e-62	Increased FOXC2 binding	No significant binding changes in FOXC2
TFAP4	2.88e-65	5.64e-62	Increased FOXC2 binding	No significant binding changes in FOXC2
SOX18	7.94e-65	1.55e-61	Increased FOXC2 binding	No significant binding changes in FOXC2
MEF2C	1.32e-64	2.58e-61	Increased FOXC2 binding	No significant binding changes in FOXC2
TAL1::TCF3	1.46e-64	2.86e-61	Increased FOXC2 binding	No significant binding changes in FOXC2
ATHB-5	2.08e-64	4.06e-61	Increased FOXC2 binding	No significant binding changes in FOXC2
ATHB-12	2.24e-64	4.37e-61	Increased FOXC2 binding	No significant binding changes in FOXC2
Bcl11B	2.43e-64	4.76e-61	Increased FOXC2 binding	No significant binding changes in FOXC2
Ptf1A	2.47e-64	4.84e-61	Increased FOXC2 binding	No significant binding changes in FOXC2
NEUROG2	4.44e-64	8.68e-61	Increased FOXC2 binding	No significant binding changes in FOXC2
Isl1	4.27e-63	8.36e-60	Increased FOXC2 binding	No significant binding changes in FOXC2
YHP1	1.56e-62	3.05e-59	Increased FOXC2 binding	No significant binding changes in FOXC2
TEAD1	3.73e-62	7.3e-59	Increased FOXC2 binding	No significant binding changes in FOXC2
PBF	3.77e-62	7.37e-59	Increased FOXC2 binding	No significant binding changes in FOXC2
NAC007	4.79e-62	9.38e-59	Increased FOXC2 binding	No significant binding changes in FOXC2
DOF1.5	1e-61	1.96e-58	Increased FOXC2 binding	No significant binding changes in FOXC2
HOXC10	4.83e-61	9.45e-58	Increased FOXC2 binding	No significant binding changes in FOXC2
AZF1	5.18e-61	1.01e-57	Increased FOXC2 binding	No significant binding changes in FOXC2
TRPS1	2.74e-60	5.37e-57	Increased FOXC2 binding	No significant binding changes in FOXC2
Hmx1	2.77e-60	5.42e-57	Increased FOXC2 binding	No significant binding changes in FOXC2
GT-2	3.73e-60	7.29e-57	Increased FOXC2 binding	No significant binding changes in FOXC2
HAT2	7.4e-60	1.45e-56	Increased FOXC2 binding	No significant binding changes in FOXC2
Mafb	9.37e-60	1.83e-56	Increased FOXC2 binding	No significant binding changes in FOXC2
ZNF317	1.23e-59	2.4e-56	Increased FOXC2 binding	No significant binding changes in FOXC2
Neurod2	1.88e-59	3.68e-56	Increased FOXC2 binding	No significant binding changes in FOXC2
ATHB-13	7.12e-59	1.39e-55	Increased FOXC2 binding	No significant binding changes in FOXC2
ATHB-51	1.54e-58	3.02e-55	Increased FOXC2 binding	No significant binding changes in FOXC2
TBP	3.22e-58	6.3e-55	Increased FOXC2 binding	No significant binding changes in FOXC2
Tcf12	4.98e-58	9.74e-55	Increased FOXC2 binding	No significant binding changes in FOXC2
Dof2	1.28e-56	2.5e-53	Increased FOXC2 binding	No significant binding changes in FOXC2
myb.Ph3	1.53e-56	2.99e-53	Increased FOXC2 binding	No significant binding changes in FOXC2
MSC	2.98e-56	5.83e-53	Increased FOXC2 binding	No significant binding changes in FOXC2
CDF5	4.28e-56	8.36e-53	Increased FOXC2 binding	No significant binding changes in FOXC2
SGR5	6.6e-55	1.29e-51	Increased FOXC2 binding	No significant binding changes in FOXC2
POU2F3	6.63e-55	1.3e-51	Increased FOXC2 binding	No significant binding changes in FOXC2
SOX2	6.97e-55	1.36e-51	Increased FOXC2 binding	No significant binding changes in FOXC2
DMRTA2	9.11e-55	1.78e-51	Increased FOXC2 binding	No significant binding changes in FOXC2
GATA-a	2.83e-54	5.53e-51	Increased FOXC2 binding	No significant binding changes in FOXC2
NAC045	3.56e-54	6.96e-51	Increased FOXC2 binding	No significant binding changes in FOXC2
SFP1	3.92e-54	7.66e-51	Increased FOXC2 binding	No significant binding changes in FOXC2
GATA6	6.16e-54	1.2e-50	Increased FOXC2 binding	No significant binding changes in FOXC2
CG11617	6.74e-54	1.32e-50	Increased FOXC2 binding	No significant binding changes in FOXC2
Sox11	1.19e-53	2.33e-50	Increased FOXC2 binding	No significant binding changes in FOXC2
AT3G10030	2.85e-53	5.57e-50	Increased FOXC2 binding	No significant binding changes in FOXC2
ZAT6	4.07e-53	7.96e-50	Increased FOXC2 binding	No significant binding changes in FOXC2
POU3F2	5.07e-53	9.92e-50	Increased FOXC2 binding	No significant binding changes in FOXC2
Gata3	8.1e-53	1.58e-49	Increased FOXC2 binding	No significant binding changes in FOXC2
ATHB-16	1.08e-52	2.12e-49	Increased FOXC2 binding	No significant binding changes in FOXC2
ONECUT1	1.83e-52	3.58e-49	Increased FOXC2 binding	No significant binding changes in FOXC2
Pou5f1::Sox2	2.14e-52	4.19e-49	Increased FOXC2 binding	No significant binding changes in FOXC2
MATALPHA2	2.38e-52	4.65e-49	Increased FOXC2 binding	No significant binding changes in FOXC2
D	2.96e-52	5.79e-49	Increased FOXC2 binding	No significant binding changes in FOXC2
NEUROD1	2.98e-52	5.84e-49	Increased FOXC2 binding	No significant binding changes in FOXC2
MEIS1	7.43e-52	1.45e-48	Increased FOXC2 binding	No significant binding changes in FOXC2
MEIS1	1.02e-51	2e-48	Increased FOXC2 binding	No significant binding changes in FOXC2
SPT2	1.6e-51	3.13e-48	Increased FOXC2 binding	No significant binding changes in FOXC2
NAC004	2.27e-50	4.44e-47	Increased FOXC2 binding	No significant binding changes in FOXC2
Elba2	2.83e-50	5.54e-47	Increased FOXC2 binding	No significant binding changes in FOXC2
DOF3.2	3.85e-50	7.53e-47	Increased FOXC2 binding	No significant binding changes in FOXC2
NAC105	5.41e-50	1.06e-46	Increased FOXC2 binding	No significant binding changes in FOXC2
MYF6	6.68e-50	1.31e-46	Increased FOXC2 binding	No significant binding changes in FOXC2
JKD	9.11e-50	1.78e-46	Increased FOXC2 binding	No significant binding changes in FOXC2
GATA4	1.16e-49	2.27e-46	Increased FOXC2 binding	No significant binding changes in FOXC2
ATOH7	1.77e-49	3.47e-46	Increased FOXC2 binding	No significant binding changes in FOXC2
NAC016	1.79e-49	3.51e-46	Increased FOXC2 binding	No significant binding changes in FOXC2
Hmx2	2.24e-49	4.38e-46	Increased FOXC2 binding	No significant binding changes in FOXC2
cad	3.73e-49	7.3e-46	Increased FOXC2 binding	No significant binding changes in FOXC2
Neurod2	4.06e-49	7.95e-46	Increased FOXC2 binding	No significant binding changes in FOXC2
BHLHE22	1.8e-48	3.52e-45	Increased FOXC2 binding	No significant binding changes in FOXC2
FOXH1	1.91e-48	3.74e-45	Increased FOXC2 binding	No significant binding changes in FOXC2
Twist2	1.94e-48	3.79e-45	Increased FOXC2 binding	No significant binding changes in FOXC2
Olig2	3.72e-48	7.27e-45	Increased FOXC2 binding	No significant binding changes in FOXC2
NID1	1.02e-47	1.99e-44	Increased FOXC2 binding	No significant binding changes in FOXC2
HAT22	1.14e-47	2.24e-44	Increased FOXC2 binding	No significant binding changes in FOXC2
DOF1.6	1.35e-47	2.63e-44	Increased FOXC2 binding	No significant binding changes in FOXC2
Pdp1	2.69e-47	5.26e-44	Increased FOXC2 binding	No significant binding changes in FOXC2
NRL	3.53e-47	6.9e-44	Increased FOXC2 binding	No significant binding changes in FOXC2
DMRTA1	4.1e-47	8.01e-44	Increased FOXC2 binding	No significant binding changes in FOXC2
MYOG	1.36e-46	2.65e-43	Increased FOXC2 binding	No significant binding changes in FOXC2
NFIL3	1.79e-46	3.51e-43	Increased FOXC2 binding	No significant binding changes in FOXC2
hlh-1	3.41e-46	6.66e-43	Increased FOXC2 binding	No significant binding changes in FOXC2
BZIP69	3.42e-46	6.69e-43	Increased FOXC2 binding	No significant binding changes in FOXC2
ASR3	4.99e-46	9.77e-43	Increased FOXC2 binding	No significant binding changes in FOXC2
Sox17	9.27e-46	1.81e-42	Increased FOXC2 binding	No significant binding changes in FOXC2
Otx	1.28e-45	2.5e-42	Increased FOXC2 binding	No significant binding changes in FOXC2
NAC096	1.55e-45	3.03e-42	Increased FOXC2 binding	No significant binding changes in FOXC2
Dof3	1.66e-45	3.24e-42	Increased FOXC2 binding	No significant binding changes in FOXC2
Lef1	1.86e-45	3.64e-42	Increased FOXC2 binding	No significant binding changes in FOXC2
Atoh1	2.05e-45	4.01e-42	Increased FOXC2 binding	No significant binding changes in FOXC2
GATA2	2.53e-45	4.94e-42	Increased FOXC2 binding	No significant binding changes in FOXC2
vis	2.69e-45	5.26e-42	Increased FOXC2 binding	No significant binding changes in FOXC2
elt-6	4.75e-45	9.29e-42	Increased FOXC2 binding	No significant binding changes in FOXC2
MSANTD3	6.89e-45	1.35e-41	Increased FOXC2 binding	No significant binding changes in FOXC2
GSC2	7.38e-45	1.44e-41	Increased FOXC2 binding	No significant binding changes in FOXC2
NAC017	1.6e-44	3.12e-41	Increased FOXC2 binding	No significant binding changes in FOXC2
ZIM3	2.21e-44	4.31e-41	Increased FOXC2 binding	No significant binding changes in FOXC2
RIN	7.14e-44	1.4e-40	Increased FOXC2 binding	No significant binding changes in FOXC2
SOX9	9.43e-44	1.85e-40	Increased FOXC2 binding	No significant binding changes in FOXC2
SOX10	9.98e-44	1.95e-40	Increased FOXC2 binding	No significant binding changes in FOXC2
NAC028	1.07e-43	2.08e-40	Increased FOXC2 binding	No significant binding changes in FOXC2
SPT15	1.86e-43	3.64e-40	Increased FOXC2 binding	No significant binding changes in FOXC2
NAC037	2.89e-43	5.65e-40	Increased FOXC2 binding	No significant binding changes in FOXC2
Dmrt1	5.23e-43	1.02e-39	Increased FOXC2 binding	No significant binding changes in FOXC2
ZHD3	5.83e-43	1.14e-39	Increased FOXC2 binding	No significant binding changes in FOXC2
MYB101	6.88e-43	1.35e-39	Increased FOXC2 binding	No significant binding changes in FOXC2
GATA1	8.64e-43	1.69e-39	Increased FOXC2 binding	No significant binding changes in FOXC2
RAV1	3.78e-42	7.39e-39	Increased FOXC2 binding	No significant binding changes in FOXC2
BZIP30	3.66e-41	7.16e-38	Increased FOXC2 binding	No significant binding changes in FOXC2
FIGLA	8.82e-41	1.72e-37	Increased FOXC2 binding	No significant binding changes in FOXC2
NAC078	9.58e-41	1.87e-37	Increased FOXC2 binding	No significant binding changes in FOXC2
Zm00001d015407	1.92e-40	3.75e-37	Increased FOXC2 binding	No significant binding changes in FOXC2
DF1	5.81e-40	1.14e-36	Increased FOXC2 binding	No significant binding changes in FOXC2
NAC057	1.11e-39	2.16e-36	Increased FOXC2 binding	No significant binding changes in FOXC2
Nfat5	1.33e-39	2.6e-36	Increased FOXC2 binding	No significant binding changes in FOXC2
unc-62	1.73e-39	3.39e-36	Increased FOXC2 binding	No significant binding changes in FOXC2
Nkx3-2	1.97e-39	3.86e-36	Increased FOXC2 binding	No significant binding changes in FOXC2
LIN54	2.37e-39	4.64e-36	Increased FOXC2 binding	No significant binding changes in FOXC2
DOF4.5	2.71e-39	5.29e-36	Increased FOXC2 binding	No significant binding changes in FOXC2
NAC050	3.97e-39	7.76e-36	Increased FOXC2 binding	No significant binding changes in FOXC2
AT3G46070	4.26e-39	8.33e-36	Increased FOXC2 binding	No significant binding changes in FOXC2
DMRTC2	6.73e-39	1.32e-35	Increased FOXC2 binding	No significant binding changes in FOXC2
ATHB-53	8.08e-39	1.58e-35	Increased FOXC2 binding	No significant binding changes in FOXC2
POU3F4	8.75e-39	1.71e-35	Increased FOXC2 binding	No significant binding changes in FOXC2
Cebpg	1.01e-38	1.97e-35	Increased FOXC2 binding	No significant binding changes in FOXC2
VIP1	1.72e-38	3.37e-35	Increased FOXC2 binding	No significant binding changes in FOXC2
FLC	2.32e-38	4.54e-35	Increased FOXC2 binding	No significant binding changes in FOXC2
achi	4.1e-38	8.03e-35	Increased FOXC2 binding	No significant binding changes in FOXC2
Irf1	6.57e-38	1.29e-34	Increased FOXC2 binding	No significant binding changes in FOXC2
ZNF384	8.48e-38	1.66e-34	Increased FOXC2 binding	No significant binding changes in FOXC2
ct	8.97e-38	1.75e-34	Increased FOXC2 binding	No significant binding changes in FOXC2
Ptf1A	1.41e-37	2.76e-34	Increased FOXC2 binding	No significant binding changes in FOXC2
NTL8	1.42e-37	2.78e-34	Increased FOXC2 binding	No significant binding changes in FOXC2
WRKY43	1.54e-37	3.02e-34	Increased FOXC2 binding	No significant binding changes in FOXC2
TFAP4	1.58e-37	3.09e-34	Increased FOXC2 binding	No significant binding changes in FOXC2
MYB23	2.45e-37	4.8e-34	Increased FOXC2 binding	No significant binding changes in FOXC2
MXI1	5.25e-37	1.03e-33	Increased FOXC2 binding	No significant binding changes in FOXC2
Rhox11	1.33e-36	2.6e-33	Increased FOXC2 binding	No significant binding changes in FOXC2
Ascl2	1.5e-36	2.92e-33	Increased FOXC2 binding	No significant binding changes in FOXC2
STE12	1.6e-36	3.14e-33	Increased FOXC2 binding	No significant binding changes in FOXC2
SOX13	1.64e-36	3.2e-33	Increased FOXC2 binding	No significant binding changes in FOXC2
GATAd	3.19e-36	6.24e-33	Increased FOXC2 binding	No significant binding changes in FOXC2
Six3/6	5.81e-36	1.14e-32	Increased FOXC2 binding	No significant binding changes in FOXC2
NAC053	1.03e-35	2.02e-32	Increased FOXC2 binding	No significant binding changes in FOXC2
IDD4	1.24e-35	2.42e-32	Increased FOXC2 binding	No significant binding changes in FOXC2
NTL9	1.52e-35	2.97e-32	Increased FOXC2 binding	No significant binding changes in FOXC2
Brachyury	2.63e-35	5.14e-32	Increased FOXC2 binding	No significant binding changes in FOXC2
Vdr	4.04e-35	7.91e-32	Increased FOXC2 binding	No significant binding changes in FOXC2
PRDM1	4.08e-35	7.98e-32	Increased FOXC2 binding	No significant binding changes in FOXC2
NAC103	1.14e-34	2.23e-31	Increased FOXC2 binding	No significant binding changes in FOXC2
MYB81	1.62e-34	3.16e-31	Increased FOXC2 binding	No significant binding changes in FOXC2
Sox3	2.61e-34	5.1e-31	Increased FOXC2 binding	No significant binding changes in FOXC2
HOXD11	4.63e-34	9.05e-31	Increased FOXC2 binding	No significant binding changes in FOXC2
ceh-48	8.76e-34	1.71e-30	Increased FOXC2 binding	No significant binding changes in FOXC2
At3g11280	9.79e-34	1.91e-30	Increased FOXC2 binding	No significant binding changes in FOXC2
AT3G10580	1.26e-33	2.47e-30	Increased FOXC2 binding	No significant binding changes in FOXC2
AT5G47660	2.18e-33	4.27e-30	Increased FOXC2 binding	No significant binding changes in FOXC2
nub	3.11e-33	6.09e-30	Increased FOXC2 binding	No significant binding changes in FOXC2
Sox5	5.92e-33	1.16e-29	Increased FOXC2 binding	No significant binding changes in FOXC2
Nr2e1	1.34e-32	2.61e-29	Increased FOXC2 binding	No significant binding changes in FOXC2
CDX4	1.84e-32	3.59e-29	Increased FOXC2 binding	No significant binding changes in FOXC2
ARR1	2.79e-32	5.46e-29	Increased FOXC2 binding	No significant binding changes in FOXC2
TCX3	3.44e-32	6.72e-29	Increased FOXC2 binding	No significant binding changes in FOXC2
bap	4.05e-32	7.93e-29	Increased FOXC2 binding	No significant binding changes in FOXC2
MGA1	4.11e-32	8.04e-29	Increased FOXC2 binding	No significant binding changes in FOXC2
WRKY57	4.65e-32	9.1e-29	Increased FOXC2 binding	No significant binding changes in FOXC2
YAB4	8.46e-32	1.66e-28	Increased FOXC2 binding	No significant binding changes in FOXC2
Elba1	1.23e-31	2.41e-28	Increased FOXC2 binding	No significant binding changes in FOXC2
CDX1	1.7e-31	3.33e-28	Increased FOXC2 binding	No significant binding changes in FOXC2
Cf2	4.84e-31	9.47e-28	Increased FOXC2 binding	No significant binding changes in FOXC2
Nfatc2	5.01e-31	9.79e-28	Increased FOXC2 binding	No significant binding changes in FOXC2
OLIG3	5.42e-31	1.06e-27	Increased FOXC2 binding	No significant binding changes in FOXC2
DOF4.2	6.01e-31	1.18e-27	Increased FOXC2 binding	No significant binding changes in FOXC2
MYB113	6.84e-31	1.34e-27	Increased FOXC2 binding	No significant binding changes in FOXC2
ATHB-4	1.27e-30	2.48e-27	Increased FOXC2 binding	No significant binding changes in FOXC2
Hoxd13	2.07e-30	4.05e-27	Increased FOXC2 binding	No significant binding changes in FOXC2
lin-54	2.57e-30	5.03e-27	Increased FOXC2 binding	No significant binding changes in FOXC2
HAT5	2.83e-30	5.53e-27	Increased FOXC2 binding	No significant binding changes in FOXC2
eor-1	3.62e-30	7.09e-27	Increased FOXC2 binding	No significant binding changes in FOXC2
CIN5	3.7e-30	7.23e-27	Increased FOXC2 binding	No significant binding changes in FOXC2
Sox6	6.89e-30	1.35e-26	Increased FOXC2 binding	No significant binding changes in FOXC2
HSF1	1.06e-29	2.08e-26	Increased FOXC2 binding	No significant binding changes in FOXC2
PHL2	1.19e-29	2.32e-26	Increased FOXC2 binding	No significant binding changes in FOXC2
skn-1	1.27e-29	2.49e-26	Increased FOXC2 binding	No significant binding changes in FOXC2
DOF5.4	1.31e-29	2.56e-26	Increased FOXC2 binding	No significant binding changes in FOXC2
CAD1	2.37e-29	4.64e-26	Increased FOXC2 binding	No significant binding changes in FOXC2
Runx1	2.88e-29	5.63e-26	Increased FOXC2 binding	No significant binding changes in FOXC2
TOS8	3.56e-29	6.97e-26	Increased FOXC2 binding	No significant binding changes in FOXC2
ARF2	5.95e-29	1.16e-25	Increased FOXC2 binding	No significant binding changes in FOXC2
SEP3	8.46e-29	1.65e-25	Increased FOXC2 binding	No significant binding changes in FOXC2
so	1.37e-28	2.69e-25	Increased FOXC2 binding	No significant binding changes in FOXC2
ATHB-X	1.87e-28	3.66e-25	Increased FOXC2 binding	No significant binding changes in FOXC2
Tcf21	2.1e-28	4.12e-25	Increased FOXC2 binding	No significant binding changes in FOXC2
Hnf1A	2.35e-28	4.6e-25	Increased FOXC2 binding	No significant binding changes in FOXC2
AT5G05790	3.22e-28	6.3e-25	Increased FOXC2 binding	No significant binding changes in FOXC2
TEM1	9.9e-28	1.94e-24	Increased FOXC2 binding	No significant binding changes in FOXC2
PI	1.14e-27	2.22e-24	Increased FOXC2 binding	No significant binding changes in FOXC2
Gsc	1.25e-27	2.44e-24	Increased FOXC2 binding	No significant binding changes in FOXC2
Rbpjl	1.65e-27	3.22e-24	Increased FOXC2 binding	No significant binding changes in FOXC2
ARF27	1.7e-27	3.33e-24	Increased FOXC2 binding	No significant binding changes in FOXC2
HAND2	2.69e-27	5.27e-24	Increased FOXC2 binding	No significant binding changes in FOXC2
HMBOX1	2.93e-27	5.73e-24	Increased FOXC2 binding	No significant binding changes in FOXC2
KAN2	4.04e-27	7.9e-24	Increased FOXC2 binding	No significant binding changes in FOXC2
onecut	4.82e-27	9.43e-24	Increased FOXC2 binding	No significant binding changes in FOXC2
RAP1	4.97e-27	9.71e-24	Increased FOXC2 binding	No significant binding changes in FOXC2
GSC	6.31e-27	1.24e-23	Increased FOXC2 binding	No significant binding changes in FOXC2
CUP9	1.16e-26	2.26e-23	Increased FOXC2 binding	No significant binding changes in FOXC2
NAC69	4.14e-26	8.09e-23	Increased FOXC2 binding	No significant binding changes in FOXC2
Atoh1	4.34e-26	8.5e-23	Increased FOXC2 binding	No significant binding changes in FOXC2
PAX3	4.93e-26	9.64e-23	Increased FOXC2 binding	No significant binding changes in FOXC2
Nkx3-1	5.46e-26	1.07e-22	Increased FOXC2 binding	No significant binding changes in FOXC2
MYB93	6.91e-26	1.35e-22	Increased FOXC2 binding	No significant binding changes in FOXC2
NKX2-5	8.93e-26	1.75e-22	Increased FOXC2 binding	No significant binding changes in FOXC2
ONECUT3	9.56e-26	1.87e-22	Increased FOXC2 binding	No significant binding changes in FOXC2
exd	1.2e-25	2.35e-22	Increased FOXC2 binding	No significant binding changes in FOXC2
SOC1	1.24e-25	2.42e-22	Increased FOXC2 binding	No significant binding changes in FOXC2
RORC	1.53e-25	2.99e-22	Increased FOXC2 binding	No significant binding changes in FOXC2
ASCL1	2.69e-25	5.27e-22	Increased FOXC2 binding	No significant binding changes in FOXC2
DMRT3	3.23e-25	6.32e-22	Increased FOXC2 binding	No significant binding changes in FOXC2
ZNF214	3.5e-25	6.85e-22	Increased FOXC2 binding	No significant binding changes in FOXC2
dmrt99B	4.94e-25	9.67e-22	Increased FOXC2 binding	No significant binding changes in FOXC2
HHO2	8.98e-25	1.76e-21	Increased FOXC2 binding	No significant binding changes in FOXC2
IDD7	9.82e-25	1.92e-21	Increased FOXC2 binding	No significant binding changes in FOXC2
GLYMA-08G357600	1.2e-24	2.34e-21	Increased FOXC2 binding	No significant binding changes in FOXC2
HNF1A	1.54e-24	3.02e-21	Increased FOXC2 binding	No significant binding changes in FOXC2
Hoxa11	2.52e-24	4.94e-21	Increased FOXC2 binding	No significant binding changes in FOXC2
DIV1	2.68e-24	5.24e-21	Increased FOXC2 binding	No significant binding changes in FOXC2
unc-30	3.73e-24	7.29e-21	Increased FOXC2 binding	No significant binding changes in FOXC2
ARR18	5.67e-24	1.11e-20	Increased FOXC2 binding	No significant binding changes in FOXC2
EIL3	9.94e-24	1.94e-20	Increased FOXC2 binding	No significant binding changes in FOXC2
prd	1.62e-23	3.17e-20	Increased FOXC2 binding	No significant binding changes in FOXC2
ovo	1.62e-23	3.17e-20	Increased FOXC2 binding	No significant binding changes in FOXC2
hth	1.65e-23	3.23e-20	Increased FOXC2 binding	No significant binding changes in FOXC2
Tbx6	2.1e-23	4.1e-20	Increased FOXC2 binding	No significant binding changes in FOXC2
MYB62	2.6e-23	5.09e-20	Increased FOXC2 binding	No significant binding changes in FOXC2
Tbx2/3	3.07e-23	6.01e-20	Increased FOXC2 binding	No significant binding changes in FOXC2
MYOD1	3.3e-23	6.45e-20	Increased FOXC2 binding	No significant binding changes in FOXC2
ATHB-40	3.55e-23	6.95e-20	Increased FOXC2 binding	No significant binding changes in FOXC2
MYB107	3.93e-23	7.68e-20	Increased FOXC2 binding	No significant binding changes in FOXC2
AP3	4.24e-23	8.28e-20	Increased FOXC2 binding	No significant binding changes in FOXC2
TCX6	5.17e-23	1.01e-19	Increased FOXC2 binding	No significant binding changes in FOXC2
FUS3	5.37e-23	1.05e-19	Increased FOXC2 binding	No significant binding changes in FOXC2
MGA::EVX1	7.1e-23	1.39e-19	Increased FOXC2 binding	No significant binding changes in FOXC2
blmp-1	1.1e-22	2.15e-19	Increased FOXC2 binding	No significant binding changes in FOXC2
MYB56	1.46e-22	2.85e-19	Increased FOXC2 binding	No significant binding changes in FOXC2
AT1G76870	2.19e-22	4.28e-19	Increased FOXC2 binding	No significant binding changes in FOXC2
ARR10	2.27e-22	4.44e-19	Increased FOXC2 binding	No significant binding changes in FOXC2
BARHL1	2.99e-22	5.85e-19	Increased FOXC2 binding	No significant binding changes in FOXC2
ATMYB31	4.62e-22	9.03e-19	Increased FOXC2 binding	No significant binding changes in FOXC2
SRM1	5.11e-22	9.99e-19	Increased FOXC2 binding	No significant binding changes in FOXC2
NKX2-2	6.9e-22	1.35e-18	Increased FOXC2 binding	No significant binding changes in FOXC2
NKX2-8	7.44e-22	1.46e-18	Increased FOXC2 binding	No significant binding changes in FOXC2
INO4	7.49e-22	1.46e-18	Increased FOXC2 binding	No significant binding changes in FOXC2
GLYMA-07G038400	8.2e-22	1.6e-18	Increased FOXC2 binding	No significant binding changes in FOXC2
MAF	1.41e-21	2.75e-18	Increased FOXC2 binding	No significant binding changes in FOXC2
HHO3	2.65e-21	5.19e-18	Increased FOXC2 binding	No significant binding changes in FOXC2
HHO5	4.38e-21	8.56e-18	Increased FOXC2 binding	No significant binding changes in FOXC2
GAF1	4.67e-21	9.14e-18	Increased FOXC2 binding	No significant binding changes in FOXC2
pqm-1	4.89e-21	9.57e-18	Increased FOXC2 binding	No significant binding changes in FOXC2
ATHB-20	5.85e-21	1.15e-17	Increased FOXC2 binding	No significant binding changes in FOXC2
RORB	6.96e-21	1.36e-17	Increased FOXC2 binding	No significant binding changes in FOXC2
Six4	8.39e-21	1.64e-17	Increased FOXC2 binding	No significant binding changes in FOXC2
IDD6	9.27e-21	1.81e-17	Increased FOXC2 binding	No significant binding changes in FOXC2
AGL3	1.22e-20	2.39e-17	Increased FOXC2 binding	No significant binding changes in FOXC2
AT5G61620	1.42e-20	2.79e-17	Increased FOXC2 binding	No significant binding changes in FOXC2
NHLH1	1.46e-20	2.86e-17	Increased FOXC2 binding	No significant binding changes in FOXC2
vnd	1.52e-20	2.98e-17	Increased FOXC2 binding	No significant binding changes in FOXC2
TRP5	1.54e-20	3.01e-17	Increased FOXC2 binding	No significant binding changes in FOXC2
MEIS3	2.37e-20	4.64e-17	Increased FOXC2 binding	No significant binding changes in FOXC2
STB3	2.7e-20	5.28e-17	Increased FOXC2 binding	No significant binding changes in FOXC2
KUA1	3.45e-20	6.75e-17	Increased FOXC2 binding	No significant binding changes in FOXC2
HRS1	5.08e-20	9.93e-17	Increased FOXC2 binding	No significant binding changes in FOXC2
SPL8	5.48e-20	1.07e-16	Increased FOXC2 binding	No significant binding changes in FOXC2
RME1	6.32e-20	1.24e-16	Increased FOXC2 binding	No significant binding changes in FOXC2
PITX3	6.96e-20	1.36e-16	Increased FOXC2 binding	No significant binding changes in FOXC2
DOF2.5	7.54e-20	1.47e-16	Increased FOXC2 binding	No significant binding changes in FOXC2
DUXA	9.18e-20	1.8e-16	Increased FOXC2 binding	No significant binding changes in FOXC2
TCF7L2	1.07e-19	2.09e-16	Increased FOXC2 binding	No significant binding changes in FOXC2
Hand1::Tcf3	1.36e-19	2.66e-16	Increased FOXC2 binding	No significant binding changes in FOXC2
GRF9	1.38e-19	2.7e-16	Increased FOXC2 binding	No significant binding changes in FOXC2
HHO6	1.65e-19	3.23e-16	Increased FOXC2 binding	No significant binding changes in FOXC2
MYB108	1.91e-19	3.73e-16	Increased FOXC2 binding	No significant binding changes in FOXC2
TCX2	2.24e-19	4.38e-16	Increased FOXC2 binding	No significant binding changes in FOXC2
WRKY40	2.8e-19	5.47e-16	Increased FOXC2 binding	No significant binding changes in FOXC2
HLF	3.01e-19	5.89e-16	Increased FOXC2 binding	No significant binding changes in FOXC2
DOF3.5	3.81e-19	7.45e-16	Increased FOXC2 binding	No significant binding changes in FOXC2
MYR2	4.55e-19	8.9e-16	Increased FOXC2 binding	No significant binding changes in FOXC2
NAC92	7.3e-19	1.43e-15	Increased FOXC2 binding	No significant binding changes in FOXC2
CCA1	1.05e-18	2.06e-15	Increased FOXC2 binding	No significant binding changes in FOXC2
Hsf	1.07e-18	2.1e-15	Increased FOXC2 binding	No significant binding changes in FOXC2
CDF3	1.43e-18	2.8e-15	Increased FOXC2 binding	No significant binding changes in FOXC2
REF6	1.89e-18	3.69e-15	Increased FOXC2 binding	No significant binding changes in FOXC2
BZIP18	2.19e-18	4.28e-15	Increased FOXC2 binding	No significant binding changes in FOXC2
TCF7	2.72e-18	5.32e-15	Increased FOXC2 binding	No significant binding changes in FOXC2
Zm00001d044785	3.35e-18	6.56e-15	Increased FOXC2 binding	No significant binding changes in FOXC2
SOL1	3.36e-18	6.57e-15	Increased FOXC2 binding	No significant binding changes in FOXC2
WRKY28	3.77e-18	7.37e-15	Increased FOXC2 binding	No significant binding changes in FOXC2
PHL11	5.56e-18	1.09e-14	Increased FOXC2 binding	No significant binding changes in FOXC2
ZBTB32	1.03e-17	2.01e-14	Increased FOXC2 binding	No significant binding changes in FOXC2
ZNF652	1.61e-17	3.14e-14	Increased FOXC2 binding	No significant binding changes in FOXC2
AT2G38090	1.72e-17	3.37e-14	Increased FOXC2 binding	No significant binding changes in FOXC2
ZNF211	1.77e-17	3.47e-14	Increased FOXC2 binding	No significant binding changes in FOXC2
POU2F1::SOX2	1.87e-17	3.66e-14	Increased FOXC2 binding	No significant binding changes in FOXC2
ZNF680	5.91e-17	1.16e-13	Increased FOXC2 binding	No significant binding changes in FOXC2
ttk	6.58e-17	1.29e-13	Increased FOXC2 binding	No significant binding changes in FOXC2
ATHB-15	9.38e-17	1.83e-13	Increased FOXC2 binding	No significant binding changes in FOXC2
SIZF2	9.5e-17	1.86e-13	Increased FOXC2 binding	No significant binding changes in FOXC2
MYB80	1.04e-16	2.04e-13	Increased FOXC2 binding	No significant binding changes in FOXC2
ARR2	1.52e-16	2.98e-13	Increased FOXC2 binding	No significant binding changes in FOXC2
NKX2-3	1.56e-16	3.06e-13	Increased FOXC2 binding	No significant binding changes in FOXC2
DUX4	1.95e-16	3.81e-13	Increased FOXC2 binding	No significant binding changes in FOXC2
AT5G56840	2.02e-16	3.96e-13	Increased FOXC2 binding	No significant binding changes in FOXC2
OTX2	2.18e-16	4.26e-13	Increased FOXC2 binding	No significant binding changes in FOXC2
kni	2.46e-16	4.81e-13	Increased FOXC2 binding	No significant binding changes in FOXC2
MYB83	4.04e-16	7.91e-13	Increased FOXC2 binding	No significant binding changes in FOXC2
MYB49	4.06e-16	7.94e-13	Increased FOXC2 binding	No significant binding changes in FOXC2
MYB65	6.07e-16	1.19e-12	Increased FOXC2 binding	No significant binding changes in FOXC2
FaEOBII	6.39e-16	1.25e-12	Increased FOXC2 binding	No significant binding changes in FOXC2
HAT1	7.82e-16	1.53e-12	Increased FOXC2 binding	No significant binding changes in FOXC2
YAP6	9.54e-16	1.87e-12	Increased FOXC2 binding	No significant binding changes in FOXC2
ces-2	1.54e-15	3.02e-12	Increased FOXC2 binding	No significant binding changes in FOXC2
GRF6	1.56e-15	3.05e-12	Increased FOXC2 binding	No significant binding changes in FOXC2
ZNF24	1.64e-15	3.21e-12	Increased FOXC2 binding	No significant binding changes in FOXC2
OLIG2	1.64e-15	3.21e-12	Increased FOXC2 binding	No significant binding changes in FOXC2
GZF3	2.24e-15	4.38e-12	Increased FOXC2 binding	No significant binding changes in FOXC2
unc-86	2.42e-15	4.74e-12	Increased FOXC2 binding	No significant binding changes in FOXC2
BZIP52	2.77e-15	5.43e-12	Increased FOXC2 binding	No significant binding changes in FOXC2
IKZF1	2.88e-15	5.62e-12	Increased FOXC2 binding	No significant binding changes in FOXC2
CEBPA	3.19e-15	6.24e-12	Increased FOXC2 binding	No significant binding changes in FOXC2
WRKY45	4.93e-15	9.64e-12	Increased FOXC2 binding	No significant binding changes in FOXC2
sma-4	5.35e-15	1.05e-11	Increased FOXC2 binding	No significant binding changes in FOXC2
DOF2.2	5.52e-15	1.08e-11	Increased FOXC2 binding	No significant binding changes in FOXC2
Ptx1	9.35e-15	1.83e-11	Increased FOXC2 binding	No significant binding changes in FOXC2
AT1G74840	1.52e-14	2.97e-11	Increased FOXC2 binding	No significant binding changes in FOXC2
ROX1	1.86e-14	3.63e-11	Increased FOXC2 binding	No significant binding changes in FOXC2
NR1I3	2.34e-14	4.57e-11	Increased FOXC2 binding	No significant binding changes in FOXC2
RAV2	2.37e-14	4.64e-11	Increased FOXC2 binding	No significant binding changes in FOXC2
bcd	2.45e-14	4.8e-11	Increased FOXC2 binding	No significant binding changes in FOXC2
YAP7	2.9e-14	5.68e-11	Increased FOXC2 binding	No significant binding changes in FOXC2
GATA12	2.93e-14	5.74e-11	Increased FOXC2 binding	No significant binding changes in FOXC2
NEUROG2	3.01e-14	5.88e-11	Increased FOXC2 binding	No significant binding changes in FOXC2
AGL27	3.7e-14	7.23e-11	Increased FOXC2 binding	No significant binding changes in FOXC2
DPRX	6.1e-14	1.19e-10	Increased FOXC2 binding	No significant binding changes in FOXC2
GATA1::TAL1	9.35e-14	1.83e-10	Increased FOXC2 binding	No significant binding changes in FOXC2
GTL1	1e-13	1.96e-10	Increased FOXC2 binding	No significant binding changes in FOXC2
NR4A1	1.05e-13	2.06e-10	Increased FOXC2 binding	No significant binding changes in FOXC2
AGL42	1.08e-13	2.1e-10	Increased FOXC2 binding	No significant binding changes in FOXC2
ceh-38	1.35e-13	2.64e-10	Increased FOXC2 binding	No significant binding changes in FOXC2
TBX2	1.81e-13	3.54e-10	Increased FOXC2 binding	No significant binding changes in FOXC2
ARG81	2.05e-13	4e-10	Increased FOXC2 binding	No significant binding changes in FOXC2
cebp-1	2.05e-13	4e-10	Increased FOXC2 binding	No significant binding changes in FOXC2
GATA5	2.89e-13	5.66e-10	Increased FOXC2 binding	No significant binding changes in FOXC2
WRKY59	3.55e-13	6.95e-10	Increased FOXC2 binding	No significant binding changes in FOXC2
TBF1	3.58e-13	7.01e-10	Increased FOXC2 binding	No significant binding changes in FOXC2
EIL4	3.78e-13	7.39e-10	Increased FOXC2 binding	No significant binding changes in FOXC2
HMRA1	5.12e-13	1e-09	Increased FOXC2 binding	No significant binding changes in FOXC2
SVP	5.29e-13	1.03e-09	Increased FOXC2 binding	No significant binding changes in FOXC2
OTX1	5.33e-13	1.04e-09	Increased FOXC2 binding	No significant binding changes in FOXC2
NLP7	6.7e-13	1.31e-09	Increased FOXC2 binding	No significant binding changes in FOXC2
LHY	7.45e-13	1.46e-09	Increased FOXC2 binding	No significant binding changes in FOXC2
GATA4	1.07e-12	2.09e-09	Increased FOXC2 binding	No significant binding changes in FOXC2
oc	1.2e-12	2.35e-09	Increased FOXC2 binding	No significant binding changes in FOXC2
SEP1	1.24e-12	2.42e-09	Increased FOXC2 binding	No significant binding changes in FOXC2
MET28	1.39e-12	2.71e-09	Increased FOXC2 binding	No significant binding changes in FOXC2
Dux	1.73e-12	3.38e-09	Increased FOXC2 binding	No significant binding changes in FOXC2
Tbox-b	1.74e-12	3.39e-09	Increased FOXC2 binding	No significant binding changes in FOXC2
HNF1B	1.74e-12	3.4e-09	Increased FOXC2 binding	No significant binding changes in FOXC2
GT-4	2.17e-12	4.25e-09	Increased FOXC2 binding	No significant binding changes in FOXC2
GRHL2	2.28e-12	4.46e-09	Increased FOXC2 binding	No significant binding changes in FOXC2
HOXC13	2.44e-12	4.77e-09	Increased FOXC2 binding	No significant binding changes in FOXC2
HOXA9	2.49e-12	4.86e-09	Increased FOXC2 binding	No significant binding changes in FOXC2
ATHB-7	2.98e-12	5.82e-09	Increased FOXC2 binding	No significant binding changes in FOXC2
AT5G04760	3.37e-12	6.6e-09	Increased FOXC2 binding	No significant binding changes in FOXC2
AGL16	3.99e-12	7.81e-09	Increased FOXC2 binding	No significant binding changes in FOXC2
SOX12	4.2e-12	8.22e-09	Increased FOXC2 binding	No significant binding changes in FOXC2
RVE1	4.3e-12	8.41e-09	Increased FOXC2 binding	No significant binding changes in FOXC2
AT1G19000	4.36e-12	8.53e-09	Increased FOXC2 binding	No significant binding changes in FOXC2
AT5G05090	5.71e-12	1.12e-08	Increased FOXC2 binding	No significant binding changes in FOXC2
MEIS2	1.72e-11	3.37e-08	Increased FOXC2 binding	No significant binding changes in FOXC2
POU4F2	2.26e-11	4.42e-08	Increased FOXC2 binding	No significant binding changes in FOXC2
NKX2-4	2.68e-11	5.24e-08	Increased FOXC2 binding	No significant binding changes in FOXC2
MYB51	2.69e-11	5.26e-08	Increased FOXC2 binding	No significant binding changes in FOXC2
EDS1	2.7e-11	5.29e-08	Increased FOXC2 binding	No significant binding changes in FOXC2
RAP2-7	3.16e-11	6.18e-08	Increased FOXC2 binding	No significant binding changes in FOXC2
CUP2	3.2e-11	6.26e-08	Increased FOXC2 binding	No significant binding changes in FOXC2
AG	3.26e-11	6.37e-08	Increased FOXC2 binding	No significant binding changes in FOXC2
CEBPD	3.35e-11	6.55e-08	Increased FOXC2 binding	No significant binding changes in FOXC2
NR4A2	3.69e-11	7.21e-08	Increased FOXC2 binding	No significant binding changes in FOXC2
Msgn1	3.78e-11	7.39e-08	Increased FOXC2 binding	No significant binding changes in FOXC2
RVE5	4.37e-11	8.54e-08	Increased FOXC2 binding	No significant binding changes in FOXC2
OLIG1	4.47e-11	8.73e-08	Increased FOXC2 binding	No significant binding changes in FOXC2
MET4	4.88e-11	9.55e-08	Increased FOXC2 binding	No significant binding changes in FOXC2
BHLHA15	5.67e-11	1.11e-07	Increased FOXC2 binding	No significant binding changes in FOXC2
RVE7L	5.78e-11	1.13e-07	Increased FOXC2 binding	No significant binding changes in FOXC2
TRB1	6.41e-11	1.25e-07	Increased FOXC2 binding	No significant binding changes in FOXC2
ceh-10::ttx-3	6.81e-11	1.33e-07	Increased FOXC2 binding	No significant binding changes in FOXC2
z	8.47e-11	1.66e-07	Increased FOXC2 binding	No significant binding changes in FOXC2
Stat6	8.58e-11	1.68e-07	Increased FOXC2 binding	No significant binding changes in FOXC2
RHOXF1	1.28e-10	2.5e-07	Increased FOXC2 binding	No significant binding changes in FOXC2
Nkx2-1	1.35e-10	2.64e-07	Increased FOXC2 binding	No significant binding changes in FOXC2
RVE6	1.85e-10	3.62e-07	Increased FOXC2 binding	No significant binding changes in FOXC2
NEUROG1	2.05e-10	4.02e-07	Increased FOXC2 binding	No significant binding changes in FOXC2
PITX1	2.42e-10	4.72e-07	Increased FOXC2 binding	No significant binding changes in FOXC2
PBX1	2.61e-10	5.1e-07	Increased FOXC2 binding	No significant binding changes in FOXC2
PRDM9	3.55e-10	6.94e-07	Increased FOXC2 binding	No significant binding changes in FOXC2
ARF34	4.09e-10	8e-07	Increased FOXC2 binding	No significant binding changes in FOXC2
Mafg	5.61e-10	1.1e-06	Increased FOXC2 binding	No significant binding changes in FOXC2
su(Hw)	6.47e-10	1.27e-06	Increased FOXC2 binding	No significant binding changes in FOXC2
MYB27	6.54e-10	1.28e-06	Increased FOXC2 binding	No significant binding changes in FOXC2
INO2	6.59e-10	1.29e-06	Increased FOXC2 binding	No significant binding changes in FOXC2
Zfp335	9.48e-10	1.85e-06	Increased FOXC2 binding	No significant binding changes in FOXC2
SOK2	1.02e-09	2e-06	Increased FOXC2 binding	No significant binding changes in FOXC2
MYB59	1.13e-09	2.21e-06	Increased FOXC2 binding	No significant binding changes in FOXC2
PHL4	1.14e-09	2.22e-06	Increased FOXC2 binding	No significant binding changes in FOXC2
MAC1	1.14e-09	2.24e-06	Increased FOXC2 binding	No significant binding changes in FOXC2
Dmbx1	1.25e-09	2.45e-06	Increased FOXC2 binding	No significant binding changes in FOXC2
TCF21	1.65e-09	3.23e-06	Increased FOXC2 binding	No significant binding changes in FOXC2
RVE8	1.69e-09	3.31e-06	Increased FOXC2 binding	No significant binding changes in FOXC2
MYB121	1.85e-09	3.62e-06	Increased FOXC2 binding	No significant binding changes in FOXC2
MAFA	2.06e-09	4.04e-06	Increased FOXC2 binding	No significant binding changes in FOXC2
dve	2.07e-09	4.05e-06	Increased FOXC2 binding	No significant binding changes in FOXC2
KAN4	2.13e-09	4.16e-06	Increased FOXC2 binding	No significant binding changes in FOXC2
RVE4	2.22e-09	4.34e-06	Increased FOXC2 binding	No significant binding changes in FOXC2
NUC	2.69e-09	5.26e-06	Increased FOXC2 binding	No significant binding changes in FOXC2
TBX20	3.01e-09	5.89e-06	Increased FOXC2 binding	No significant binding changes in FOXC2
TSO1	3.03e-09	5.92e-06	Increased FOXC2 binding	No significant binding changes in FOXC2
SCRT1	3.58e-09	7e-06	Increased FOXC2 binding	No significant binding changes in FOXC2
SOX14	4.83e-09	9.44e-06	Increased FOXC2 binding	No significant binding changes in FOXC2
EFM	6.16e-09	1.2e-05	Increased FOXC2 binding	No significant binding changes in FOXC2
Trl	6.42e-09	1.26e-05	Increased FOXC2 binding	No significant binding changes in FOXC2
WRKY21	6.84e-09	1.34e-05	Increased FOXC2 binding	No significant binding changes in FOXC2
GT-3a	7.48e-09	1.46e-05	Increased FOXC2 binding	No significant binding changes in FOXC2
NAC005	9.64e-09	1.89e-05	Increased FOXC2 binding	No significant binding changes in FOXC2
MYB	9.73e-09	1.9e-05	Increased FOXC2 binding	No significant binding changes in FOXC2
schlank	9.96e-09	1.95e-05	Increased FOXC2 binding	No significant binding changes in FOXC2
WRKY29	1.21e-08	2.37e-05	Increased FOXC2 binding	No significant binding changes in FOXC2
ceh-22	1.23e-08	2.41e-05	Increased FOXC2 binding	No significant binding changes in FOXC2
PITX2	1.28e-08	2.5e-05	Increased FOXC2 binding	No significant binding changes in FOXC2
YAP1	1.34e-08	2.61e-05	Increased FOXC2 binding	No significant binding changes in FOXC2
NDT80	1.4e-08	2.75e-05	Increased FOXC2 binding	No significant binding changes in FOXC2
MYB17	1.7e-08	3.33e-05	Increased FOXC2 binding	No significant binding changes in FOXC2
Crx	1.96e-08	3.84e-05	Increased FOXC2 binding	No significant binding changes in FOXC2
WRKY42	2.09e-08	4.09e-05	Increased FOXC2 binding	No significant binding changes in FOXC2
WRKY50	2.9e-08	5.67e-05	Increased FOXC2 binding	No significant binding changes in FOXC2
WRKY17	3.43e-08	6.7e-05	Increased FOXC2 binding	No significant binding changes in FOXC2
EOMES	3.56e-08	6.97e-05	Increased FOXC2 binding	No significant binding changes in FOXC2
PHL12	4.43e-08	8.67e-05	Increased FOXC2 binding	No significant binding changes in FOXC2
AGL6	4.44e-08	8.68e-05	Increased FOXC2 binding	No significant binding changes in FOXC2
HOXB9	4.92e-08	9.63e-05	Increased FOXC2 binding	No significant binding changes in FOXC2
MGP	4.97e-08	9.73e-05	Increased FOXC2 binding	No significant binding changes in FOXC2
HOXC12	5.4e-08	0.000106	Increased FOXC2 binding	No significant binding changes in FOXC2
MYB41	5.9e-08	0.000115	Increased FOXC2 binding	No significant binding changes in FOXC2
Zm00001d035604	7.27e-08	0.000142	Increased FOXC2 binding	No significant binding changes in FOXC2
NAC075	8.27e-08	0.000162	Increased FOXC2 binding	No significant binding changes in FOXC2
PHL7	8.6e-08	0.000168	Increased FOXC2 binding	No significant binding changes in FOXC2
ZNF418	1.04e-07	0.000204	Increased FOXC2 binding	No significant binding changes in FOXC2
Gfi1B	1.1e-07	0.000215	Increased FOXC2 binding	No significant binding changes in FOXC2
daf-12	1.24e-07	0.000243	Increased FOXC2 binding	No significant binding changes in FOXC2
AGL63	1.38e-07	0.00027	Increased FOXC2 binding	No significant binding changes in FOXC2
YPR022C	1.44e-07	0.000281	Increased FOXC2 binding	No significant binding changes in FOXC2
tll	2.02e-07	0.000395	Increased FOXC2 binding	No significant binding changes in FOXC2
ECM23	2.11e-07	0.000413	Increased FOXC2 binding	No significant binding changes in FOXC2
EcR::usp	2.19e-07	0.000428	Increased FOXC2 binding	No significant binding changes in FOXC2
NAC073	3e-07	0.000586	Increased FOXC2 binding	No significant binding changes in FOXC2
MYB39	3.64e-07	0.000712	Increased FOXC2 binding	No significant binding changes in FOXC2
AGL15	3.75e-07	0.000734	Increased FOXC2 binding	No significant binding changes in FOXC2
BHLHE22	4e-07	0.000783	Increased FOXC2 binding	No significant binding changes in FOXC2
CUX2	4.62e-07	0.000904	Increased FOXC2 binding	No significant binding changes in FOXC2
TGIF2LX	5.25e-07	0.00103	Increased FOXC2 binding	No significant binding changes in FOXC2
OSR2	5.93e-07	0.00116	Increased FOXC2 binding	No significant binding changes in FOXC2
WRKY71	6.23e-07	0.00122	Increased FOXC2 binding	No significant binding changes in FOXC2
FOSL1::JUND	6.24e-07	0.00122	Increased FOXC2 binding	No significant binding changes in FOXC2
WRKY26	6.35e-07	0.00124	Increased FOXC2 binding	No significant binding changes in FOXC2
PHL1	6.55e-07	0.00128	Increased FOXC2 binding	No significant binding changes in FOXC2
STAT1::STAT2	6.68e-07	0.00131	Increased FOXC2 binding	No significant binding changes in FOXC2
WRKY3	8.85e-07	0.00173	Increased FOXC2 binding	No significant binding changes in FOXC2
WRKY33	9.9e-07	0.00194	Increased FOXC2 binding	No significant binding changes in FOXC2
WRKY15	1.06e-06	0.00208	Increased FOXC2 binding	No significant binding changes in FOXC2
WRKY8	1.14e-06	0.00223	Increased FOXC2 binding	No significant binding changes in FOXC2
NFIA	1.25e-06	0.00245	Increased FOXC2 binding	No significant binding changes in FOXC2
EWSR1-FLI1	1.3e-06	0.00255	Increased FOXC2 binding	No significant binding changes in FOXC2
TEF	1.51e-06	0.00296	Increased FOXC2 binding	No significant binding changes in FOXC2
RVE7	1.95e-06	0.0038	Increased FOXC2 binding	No significant binding changes in FOXC2
WRKY24	2.12e-06	0.00415	Increased FOXC2 binding	No significant binding changes in FOXC2
elt-3	2.31e-06	0.00451	Increased FOXC2 binding	No significant binding changes in FOXC2
MYB74	2.83e-06	0.00554	Increased FOXC2 binding	No significant binding changes in FOXC2
ZNF263	2.98e-06	0.00584	Increased FOXC2 binding	No significant binding changes in FOXC2
WRKY11	3.23e-06	0.00631	Increased FOXC2 binding	No significant binding changes in FOXC2
RUNX3	3.77e-06	0.00737	Increased FOXC2 binding	No significant binding changes in FOXC2
CEBPG	4.21e-06	0.00824	Increased FOXC2 binding	No significant binding changes in FOXC2
ZNF701	5.11e-06	0.00999	Increased FOXC2 binding	No significant binding changes in FOXC2
Nfatc1	5.11e-06	0.01	Increased FOXC2 binding	No significant binding changes in FOXC2
TRB2	5.22e-06	0.0102	Increased FOXC2 binding	No significant binding changes in FOXC2
Mecom	5.25e-06	0.0103	Increased FOXC2 binding	No significant binding changes in FOXC2
DBP	5.76e-06	0.0113	Increased FOXC2 binding	No significant binding changes in FOXC2
Stat5b	6.56e-06	0.0128	Increased FOXC2 binding	No significant binding changes in FOXC2
DAL80	6.89e-06	0.0135	Increased FOXC2 binding	No significant binding changes in FOXC2
FOXO1::ELF1	7.01e-06	0.0137	Increased FOXC2 binding	No significant binding changes in FOXC2
CUX1	8.03e-06	0.0157	Increased FOXC2 binding	No significant binding changes in FOXC2
AGL1	1.03e-05	0.0201	Increased FOXC2 binding	No significant binding changes in FOXC2
TBR1	1.03e-05	0.0201	Increased FOXC2 binding	No significant binding changes in FOXC2
TGIF2LY	1.1e-05	0.0215	Increased FOXC2 binding	No significant binding changes in FOXC2
IDD5	1.22e-05	0.024	Increased FOXC2 binding	No significant binding changes in FOXC2
HSFA1B	1.27e-05	0.0248	Increased FOXC2 binding	No significant binding changes in FOXC2
Kr	1.4e-05	0.0273	Increased FOXC2 binding	No significant binding changes in FOXC2
Hsf1-2-4	1.52e-05	0.0296	Increased FOXC2 binding	No significant binding changes in FOXC2
SCRT2	1.87e-05	0.0365	Increased FOXC2 binding	No significant binding changes in FOXC2
HSFB3	1.87e-05	0.0366	Increased FOXC2 binding	No significant binding changes in FOXC2
MYB94	1.87e-05	0.0366	Increased FOXC2 binding	No significant binding changes in FOXC2
WRKY22	1.9e-05	0.0371	Increased FOXC2 binding	No significant binding changes in FOXC2
Prdm5	2.14e-05	0.0419	Increased FOXC2 binding	No significant binding changes in FOXC2
TGIF2	2.15e-05	0.042	Increased FOXC2 binding	No significant binding changes in FOXC2
MYB4	2.33e-05	0.0456	Increased FOXC2 binding	No significant binding changes in FOXC2
WRKY75	2.65e-05	0.0517	Increased FOXC2 binding	No significant binding changes in FOXC2
GATA14	2.65e-05	0.0519	Increased FOXC2 binding	No significant binding changes in FOXC2
NAC010	2.95e-05	0.0577	Increased FOXC2 binding	No significant binding changes in FOXC2
BHLH122	3.94e-05	0.077	Increased FOXC2 binding	No significant binding changes in FOXC2
P0510F09.23	4.26e-05	0.0834	Increased FOXC2 binding	No significant binding changes in FOXC2
HOXD12	4.45e-05	0.0871	Increased FOXC2 binding	No significant binding changes in FOXC2
HSF1	5.57e-05	0.109	Increased FOXC2 binding	No significant binding changes in FOXC2
BPC1	5.58e-05	0.109	Increased FOXC2 binding	No significant binding changes in FOXC2
MYB60	5.97e-05	0.117	Increased FOXC2 binding	No significant binding changes in FOXC2
TBX19	6e-05	0.117	Increased FOXC2 binding	No significant binding changes in FOXC2
NCU02182	6.24e-05	0.122	Increased FOXC2 binding	No significant binding changes in FOXC2
MYB92	7.12e-05	0.139	Increased FOXC2 binding	No significant binding changes in FOXC2
MYB24	7.52e-05	0.147	Increased FOXC2 binding	No significant binding changes in FOXC2
MYB57	8.6e-05	0.168	Increased FOXC2 binding	No significant binding changes in FOXC2
BHLH112	9.64e-05	0.189	Increased FOXC2 binding	No significant binding changes in FOXC2
MYB58	0.000101	0.198	Increased FOXC2 binding	No significant binding changes in FOXC2
Smad4	0.000136	0.267	Increased FOXC2 binding	No significant binding changes in FOXC2
Nr2e3	0.000137	0.268	Increased FOXC2 binding	No significant binding changes in FOXC2
MYB116	0.00014	0.274	Increased FOXC2 binding	No significant binding changes in FOXC2
AGL13	0.000144	0.281	Increased FOXC2 binding	No significant binding changes in FOXC2
ABI3	0.000174	0.34	Increased FOXC2 binding	No significant binding changes in FOXC2
MYB33	0.000208	0.407	Increased FOXC2 binding	No significant binding changes in FOXC2
Nr1h3::Rxra	0.000226	0.442	Increased FOXC2 binding	No significant binding changes in FOXC2
HOXC9	0.000243	0.475	Increased FOXC2 binding	No significant binding changes in FOXC2
GAT4	0.000246	0.482	Increased FOXC2 binding	No significant binding changes in FOXC2
GAT3	0.000261	0.511	Increased FOXC2 binding	No significant binding changes in FOXC2
MYB67	0.00028	0.548	Increased FOXC2 binding	No significant binding changes in FOXC2
WRKY27	0.000283	0.554	Increased FOXC2 binding	No significant binding changes in FOXC2
GATA11	0.000303	0.593	Increased FOXC2 binding	No significant binding changes in FOXC2
MYB13	0.00031	0.606	Increased FOXC2 binding	No significant binding changes in FOXC2
bHLH80	0.000363	0.71	Increased FOXC2 binding	No significant binding changes in FOXC2
MYB40	0.000402	0.787	Increased FOXC2 binding	No significant binding changes in FOXC2
WRKY18	0.000449	0.878	Increased FOXC2 binding	No significant binding changes in FOXC2
BHLHE23	0.000458	0.895	Increased FOXC2 binding	No significant binding changes in FOXC2
HOXD10	0.000465	0.909	Increased FOXC2 binding	No significant binding changes in FOXC2
tin	0.000475	0.93	Increased FOXC2 binding	No significant binding changes in FOXC2
WRKY55	0.000483	0.946	Increased FOXC2 binding	No significant binding changes in FOXC2
TBX5	0.000505	0.988	Increased FOXC2 binding	No significant binding changes in FOXC2
RAMOSA1	0.000547	1.07	Increased FOXC2 binding	No significant binding changes in FOXC2
WRKY14	0.000549	1.07	Increased FOXC2 binding	No significant binding changes in FOXC2
ZNF85	0.000611	1.2	Increased FOXC2 binding	No significant binding changes in FOXC2
WRKY20	0.000632	1.24	Increased FOXC2 binding	No significant binding changes in FOXC2
Tbx15/18/22	0.000648	1.27	Increased FOXC2 binding	No significant binding changes in FOXC2
gt	0.000811	1.59	Increased FOXC2 binding	No significant binding changes in FOXC2
Hic1	0.000812	1.59	Increased FOXC2 binding	No significant binding changes in FOXC2
Zm00001d044409	0.000843	1.65	Increased FOXC2 binding	No significant binding changes in FOXC2
WRKY6	0.000848	1.66	Increased FOXC2 binding	No significant binding changes in FOXC2
NR2F2	0.000871	1.7	Increased FOXC2 binding	No significant binding changes in FOXC2
bHLH130	0.000939	1.84	Increased FOXC2 binding	No significant binding changes in FOXC2
DOF4.3	0.00122	2.39	Increased FOXC2 binding	No significant binding changes in FOXC2
Stat5a::Stat5b	0.00124	2.42	Increased FOXC2 binding	No significant binding changes in FOXC2
WRKY7	0.00128	2.51	Increased FOXC2 binding	No significant binding changes in FOXC2
cnc::maf-S	0.00129	2.51	Increased FOXC2 binding	No significant binding changes in FOXC2
GATA6	0.00131	2.56	Increased FOXC2 binding	No significant binding changes in FOXC2
RORA	0.00137	2.69	Increased FOXC2 binding	No significant binding changes in FOXC2
TBX18	0.00142	2.77	Increased FOXC2 binding	No significant binding changes in FOXC2
SRD1	0.00154	3.01	Increased FOXC2 binding	No significant binding changes in FOXC2
ZBTB26	0.00157	3.08	Increased FOXC2 binding	No significant binding changes in FOXC2
grh	0.00165	3.23	Increased FOXC2 binding	No significant binding changes in FOXC2
BRN2	0.00203	3.96	Increased FOXC2 binding	No significant binding changes in FOXC2
WRKY62	0.00208	4.06	Increased FOXC2 binding	No significant binding changes in FOXC2
WRKY23	0.00229	4.48	Increased FOXC2 binding	No significant binding changes in FOXC2
NAC013	0.0028	5.47	Increased FOXC2 binding	No significant binding changes in FOXC2
ARF18	0.00282	5.52	Increased FOXC2 binding	No significant binding changes in FOXC2
PKNOX1	0.0032	6.26	Increased FOXC2 binding	No significant binding changes in FOXC2
Tbox-a	0.00327	6.4	Increased FOXC2 binding	No significant binding changes in FOXC2
IRF7	0.00328	6.42	Increased FOXC2 binding	No significant binding changes in FOXC2
NFIC	0.00393	7.68	Increased FOXC2 binding	No significant binding changes in FOXC2
TFAP4::FLI1	0.00396	7.75	Increased FOXC2 binding	No significant binding changes in FOXC2
MYB61	0.00417	8.16	Increased FOXC2 binding	No significant binding changes in FOXC2
GAT1	0.00451	8.82	Increased FOXC2 binding	No significant binding changes in FOXC2
Six3	0.0047	9.19	Increased FOXC2 binding	No significant binding changes in FOXC2
MZF1	0.00477	9.34	Increased FOXC2 binding	No significant binding changes in FOXC2
ZSCAN31	0.00494	9.66	Increased FOXC2 binding	No significant binding changes in FOXC2
NAC038	0.005	9.78	Increased FOXC2 binding	No significant binding changes in FOXC2
RORA	0.00506	9.89	Increased FOXC2 binding	No significant binding changes in FOXC2
NAC031	0.00536	10.5	Increased FOXC2 binding	No significant binding changes in FOXC2
CREB1	0.00542	10.6	Increased FOXC2 binding	No significant binding changes in FOXC2
WRKY65	0.00557	10.9	Increased FOXC2 binding	No significant binding changes in FOXC2
Elf5	0.00603	11.8	Increased FOXC2 binding	No significant binding changes in FOXC2
Stat5a	0.00631	12.3	Increased FOXC2 binding	No significant binding changes in FOXC2
MYB30	0.00635	12.4	Increased FOXC2 binding	No significant binding changes in FOXC2
FERD3L	0.00649	12.7	Increased FOXC2 binding	No significant binding changes in FOXC2
lin-14	0.00685	13.4	Increased FOXC2 binding	No significant binding changes in FOXC2
MYB111	0.00719	14.1	Increased FOXC2 binding	No significant binding changes in FOXC2
MCM1	0.00724	14.2	Increased FOXC2 binding	No significant binding changes in FOXC2
GT-1	0.00911	17.8	Increased FOXC2 binding	No significant binding changes in FOXC2
WRKY30	0.00915	17.9	Increased FOXC2 binding	No significant binding changes in FOXC2
ZNF274	0.0092	18	Increased FOXC2 binding	No significant binding changes in FOXC2
LEC2	0.00957	18.7	Increased FOXC2 binding	No significant binding changes in FOXC2
