# Supplementary material for: FOXC2 and WT1 regulate transcriptional reprogramming during the podocyte response to injury
Source: JCI Insight. 2026 Jun 8;11(11):e190175. doi: 10.1172/jci.insight.190175 (PMC13313500; doi:10.1172/jci.insight.190175)
Supplement: Supplemental data set 5 [file jciinsight-11-190175-s316.xlsx]

## Sheet: Column Descriptions
Fig5D			Fig6D			Supp8B
Term	GO term ID and description		Ontology	Ontology that GO term is classified under		Same columns as Fig6D
Overlap	Proportion of genes in data out of all genes annotated with GO term		ID	GO term ID
P.value	P-value computed from Fisher's exact test		Desc	GO term description
Adjusted.P.value	Benjamin-Hochberg adjusted p-value		Genes	Genes identified in data related to GO term
Odds.Ratio	Odds ratio		HyperBonfP	Bonferroni corrected p-value from hypergeometric test
Combined.Score	Enrichr's combined score		GeneFoldEnrich	Fold enrichment
Genes	Genes identified in data related to GO term		ObsGenes	Number of genes in data with annotation
Analysis	Analysis GO term was found in		TotalGenes	Number of genes in genome with annotation
	*See Enrichr documentation for more information		Analysis	Analysis GO term was found in
				*See GREAT documentation for more information

## Sheet: Fig5D
Term	Overlap	P.value	Adjusted.P.value	Odds.Ratio	Combined.Score	Genes	Analysis
Regulation Of Cysteine-Type Endopeptidase Activity Involved In Apoptotic Signaling Pathway (GO:2001267)	3/10	3.48618000002281e-05	0.0331406988558762	64.474025974026	661.769067533117	PLAUR;FAS;LGALS9	Down-regulated/Biological Processes
Negative Regulation Of Intrinsic Apoptotic Signaling Pathway (GO:2001243)	5/61	5.71391359584073e-05	0.0331406988558762	13.6050824175824	132.921944773483	CREB3;PLAUR;MDM2;SNAI1;BCL2L1	Down-regulated/Biological Processes
Extrinsic Apoptotic Signaling Pathway (GO:0097191)	5/67	8.98036917208306e-05	0.0347240941320545	12.2847394540943	114.467783014453	FAS;TNFRSF1B;BID;TNFRSF1A;BCL2L1	Down-regulated/Biological Processes
Regulation Of Fibrinolysis (GO:0051917)	3/16	0.000157930514732344	0.0374633719081129	34.7062937062937	303.796523491971	SERPINE1;PLAUR;NRG1	Down-regulated/Biological Processes
Apoptotic Process (GO:0006915)	8/228	0.000161480051328073	0.0374633719081129	5.62491052254832	49.111819071503	ZBTB16;CASP3;DDIT4;MDM2;FAS;BID;BCL2L1;TLR2	Down-regulated/Biological Processes
Focal Adhesion (GO:0005925)	13/387	2.26626698853766e-06	0.000164524104064502	5.5532348557903	72.1774846500272	TES;AHNAK;FBLIM1;CAV2;MCAM;PLAUR;MSN;ILK;ICAM1;ZYX;ITGA5;PABPC1;PDLIM7	Down-regulated/Cellular Components
Cell-Substrate Junction (GO:0030055)	13/395	2.83662248387072e-06	0.000164524104064502	5.43470517552141	69.4169266050169	TES;AHNAK;FBLIM1;CAV2;MCAM;PLAUR;MSN;ILK;ICAM1;ZYX;ITGA5;PABPC1;PDLIM7	Down-regulated/Cellular Components
Endolysosome (GO:0036019)	3/28	0.000870771319565181	0.0236429283628118	18.0363636363636	127.086583919247	CTSL;NRG1;LDLR	Down-regulated/Cellular Components
Collagen-Containing Extracellular Matrix (GO:0062023)	9/373	0.000985308391580948	0.0236429283628118	3.82672684458399	26.4907304110717	COL1A1;CTSL;SERPINE1;S100A6;NRG1;LGALS9;MMP8;MFGE8;ICAM1	Down-regulated/Cellular Components
Membrane Raft (GO:0045121)	6/169	0.00101909173977637	0.0236429283628118	5.62191468112427	38.7284904062156	AHNAK;CAV2;FAS;TNFRSF1B;TNFRSF1A;TLR2	Down-regulated/Cellular Components
Tumor Necrosis Factor Receptor Activity (GO:0005031)	3/8	1.64307434765818e-05	0.00294110308230814	90.2727272727273	994.476534649732	FAS;TNFRSF1B;TNFRSF1A	Down-regulated/Molecular Function
Death Receptor Activity (GO:0005035)	3/11	4.76982893420503e-05	0.0042689968961135	56.4119318181818	561.333416258221	FAS;TNFRSF1B;TNFRSF1A	Down-regulated/Molecular Function
Cadherin Binding (GO:0045296)	9/319	0.000321690847960189	0.0191942205949579	4.50576036866359	36.2349625005132	TES;AHNAK;CALD1;TAGLN2;CAPG;FXYD5;CLIC1;EPN2;TJP2	Down-regulated/Molecular Function
Mitogen-Activated Protein Kinase Kinase Binding (GO:0031434)	2/6	0.000666449002424831	0.0252359909787041	74.6654135338346	546.069006432638	TRIB3;TRIB1	Down-regulated/Molecular Function
Protein Kinase Binding (GO:0019901)	11/511	0.000704915949125813	0.0252359909787041	3.43572580645161	24.9345463537888	FAM83G;TNIP1;CAV2;NEK6;MSN;ILK;TRIB3;ANKRD2;TRIB1;BCL2L1;TJP2	Down-regulated/Molecular Function
Mesonephric Tubule Development (GO:0072164)	3/16	0.000117019183354814	0.0476019076482584	38.5229476405947	348.754896990714	FOXC1;TCF21;NPNT	Up-regulated/Biological Processes
Branching Involved In Ureteric Bud Morphogenesis (GO:0001658)	3/18	0.000169000855555947	0.0476019076482584	33.3831932773109	289.953289887251	FOXD1;TCF21;NPNT	Up-regulated/Biological Processes
Ureteric Bud Development (GO:0001657)	3/18	0.000169000855555947	0.0476019076482584	33.3831932773109	289.953289887251	FOXC1;TCF21;NPNT	Up-regulated/Biological Processes

## Sheet: Fig6D
Ontology	ID	Desc	Genes	HyperBonfP	GeneFoldEnrich	ObsGenes	TotalGenes	Analysis
GO Biological Process	GO:0030036	actin cytoskeleton organization	Actg1,Akap2,Arpc1b,Arpc3,Cavin3,Cdc42bpb,Cgnl1,Coro2b,Csrp1,Dbn1,Diaph1,Epb41l3,Fry,Fscn2,Ghsr,Gsn,Ikbkb,Inf2,Mical2,Mical3,Mybph,Myh9,Mylk3,Myo18a,Nuak2,Pacsin2,Pdlim4,Pls3,Rnd1,Rock2,Sorbs2,Tmod3,Tnnt2	0.0009658138	2.855193	33	417	FOXC2 decreased, WT1 increased
GO Biological Process	GO:0030029	actin filament-based process	Actg1,Akap2,Arpc1b,Arpc3,Cavin3,Cdc42bpb,Cgnl1,Coro2b,Csrp1,Dbn1,Diaph1,Epb41l3,Erg,Fry,Fscn2,Ghsr,Gsn,Ikbkb,Inf2,Kcne1l,Mical2,Mical3,Mybph,Myh9,Mylk3,Myo18a,Nuak2,Pacsin2,Pdlim4,Pls3,Rnd1,Rock2,Sorbs2,Tmod3,Tnnt2	0.002010512	2.669713	35	473	FOXC2 decreased, WT1 increased
GO Cellular Component	GO:0015629	actin cytoskeleton	Actg1,Ahnak,Akap13,Arpc1b,Arpc3,Cald1,Cdc42bpb,Cgn,Cgnl1,Cldn5,Coro2b,Csrp1,Dbn1,Fblim1,Fermt2,Fscn2,Gas2l1,Gsn,Hspb7,Kat2b,Mark2,Mybph,Myh9,Mylk3,Myo10,Myo18a,Myo1e,Pdlim4,Pls3,Pxn,Rnd1,Tmod3,Tnnt2	0.0007466079	2.639946	33	451	FOXC2 decreased, WT1 increased
GO Cellular Component	GO:0031252	cell leading edge	Anxa2,Arap3,Arhgap44,Arpc3,Cdc42bpb,Clip1,Cyth3,Diaph1,Epb41l3,Fermt2,Gsn,Itga5,Itgav,Kcnj11,Myh9,Myo10,Nradd,Pacsin2,Pdlim4,Plekho1,Ptpn13,Pxn,S100a6,Sorbs2,Tmod3,Vim	0.01889329	2.57709	26	364	FOXC2 decreased, WT1 increased
GO Cellular Component	GO:0098589	membrane region	Adgrg1,Ahnak,Anxa2,Ap2a1,Cavin1,Cavin3,Cblc,Clta,Efhd2,F2r,Ghsr,Ikbkb,Inpp5f,Kdr,Ldlr,Ldlrap1,Lrp1,Lrp8,Mall,Nfam1,Pacsin2,Prnp,Prss8,Ranbp2,S100a10,Tlr2,Trpm8	0.01557753	2.550105	27	382	FOXC2 decreased, WT1 increased
GO Molecular Function	GO:0003779	actin binding	Arpc1b,Arpc3,Cald1,Ceacam1,Cgn,Coro2b,Dbn1,Diaph1,Enc1,Epb41l3,Fscn2,Gsn,Inf2,Mical2,Mical3,Mybph,Myh9,Myo10,Myo18a,Myo1e,Nebl,Panx1,Plec,Pls3,S100a4,Tmod3,Tnnt2,Vill	0.03201979	2.525548	28	400	FOXC2 decreased, WT1 increased
GO Biological Process	GO:0030036	actin cytoskeleton organization	Actb,Actn4,Add1,Akap2,Arhgef18,Arrb1,Avil,Bcl2,Bcr,Cdc42,Cgnl1,Coro2b,Ctnna1,Daam1,Ehd2,Eln,Epb41l5,Gsn,Kptn,Lmod2,Mical2,Mob2,Mtss1,Myh9,Mylk3,Myoz2,Neb,Nf2,Nphs2,Nuak2,Pacsin2,Parva,Phactr4,Rflna,Rhof,Rictor,Tesk2,Tmod2,Tmod3,Tmsb10,Trpv4,Wasf2	7.793145e-05	2.696986	42	417	FOXC2 increased, WT1 increased
GO Biological Process	GO:0030029	actin filament-based process	Actb,Actn4,Add1,Akap2,Arhgef18,Arrb1,Avil,Bcl2,Bcr,Cdc42,Cgnl1,Coro2b,Ctnna1,Daam1,Ehd2,Eln,Epb41l5,Gsn,Kptn,Lmod2,Mical2,Mob2,Mtss1,Myh9,Mylk3,Myoz2,Neb,Nf2,Nphs2,Nuak2,Pacsin2,Parva,Pdpn,Phactr4,Rflna,Rhof,Rictor,Scn3b,Tesk2,Tmod2,Tmod3,Tmsb10,Trpv4,Wasf2	0.0003692051	2.490904	44	473	FOXC2 increased, WT1 increased
GO Biological Process	GO:0032835	glomerulus development	Bcl2,Col4a3,Ctnnd1,Enpep,Gpr4,Magi2,Mtss1,Myo1e,Notch3,Nphs1,Nphs2,Plce1,Ptpro	0.00171615	6.107086	13	57	FOXC2 increased, WT1 increased
GO Biological Process	GO:0001822	kidney development	Acvr2b,Anxa4,Bcl2,Bmp7,Cat,Cdkn1c,Col4a3,Ctnnd1,Dll1,Enpep,Fgfr1,Fgfr2,Foxd1,Gpr4,Magi2,Mmp17,Mtss1,Myo1e,Notch3,Nphs1,Nphs2,Ovol1,Pcsk5,Plce1,Ptpro,Rara,Sec61a1,Tiparp,Vegfa	0.008516865	2.793307	29	278	FOXC2 increased, WT1 increased
GO Biological Process	GO:0072001	renal system development	Acvr2b,Anxa4,Bcl2,Bmp7,Cat,Cdkn1c,Col4a3,Ctnnd1,Dll1,Enpep,Fgfr1,Fgfr2,Foxd1,Gpr4,Magi2,Mmp17,Mtss1,Myo1e,Notch3,Nphs1,Nphs2,Ovol1,Pcsk5,Plce1,Ptpro,Rara,Sec61a1,Tiparp,Vegfa	0.03497921	2.605837	29	298	FOXC2 increased, WT1 increased
GO Cellular Component	GO:0031252	cell leading edge	Anxa2,Cdc42,Ctnna1,Ctnnd1,Cyth3,Dag1,Dpp4,Epb41l5,Gsn,Hpca,Igf2bp1,Itgav,Kank1,Kptn,Ksr1,Mtm1,Myh9,Myo1d,Nf2,Nme2,Nradd,Pacsin2,Parva,Pdpn,Phactr4,Pla2g4f,Plekho1,Ptprj,Ripor1,Scyl3,Spata13,Tmod3,Trpv4,Wasf2,Wls	0.0005630306	2.574733	35	364	FOXC2 increased, WT1 increased
GO Cellular Component	GO:0001726	ruffle	Anxa2,Cyth3,Epb41l5,Gsn,Itgav,Kank1,Ksr1,Mtm1,Myh9,Nf2,Nme2,Pacsin2,Pdpn,Pla2g4f,Plekho1,Ptprj,Spata13,Tmod3,Trpv4,Wasf2	0.005030381	3.285549	20	163	FOXC2 increased, WT1 increased
GO Cellular Component	GO:0005911	cell-cell junction	Actn4,Add1,Anxa2,Ccdc85c,Cdc42,Cdc42ep1,Cdk4,Cgnl1,Cldn19,Ctnna1,Ctnnd1,Cyth3,Dag1,Dpp4,Flrt1,Gjd3,Jup,Kazn,Kirrel,Kirrel2,Lims1,Magi2,Myh9,Myo1e,Nphs1,Nphs2,Pacsin2,Pard3b,Pard6b,Pdlim5,Ptprj,Sgsm3,Sipa1l3,Tjap1,Tjp1,Tmod3,Trpc6,Usp53,Wasf2	0.002835688	2.275189	39	459	FOXC2 increased, WT1 increased
GO Cellular Component	GO:0015629	actin cytoskeleton	Actb,Actn4,Add1,Afap1,Arhgap21,Cald1,Cgnl1,Clic5,Coro2b,Ctnna1,Daam1,Filip1,Gcom1,Gsn,Hdac4,Jup,Kptn,Lmod2,Mapk8,Mtss1,Myh9,Mylk3,Mylpf,Myo1d,Myo1e,Myoz2,Neb,Nf2,Notch3,Parva,Pdlim5,Pknox2,Rara,Rflna,Sept7,Sipa1l3,Tmod2,Tmod3,Tnnt3,Trpv4	0.0007019599	2.37492	40	451	FOXC2 increased, WT1 increased
GO Cellular Component	GO:0030027	lamellipodium	Cdc42,Ctnna1,Ctnnd1,Dag1,Dpp4,Gsn,Igf2bp1,Itgav,Kptn,Nf2,Nme2,Nradd,Parva,Pdpn,Phactr4,Scyl3,Spata13,Tmod3,Trpv4,Wasf2	0.01769834	3.025675	20	177	FOXC2 increased, WT1 increased
GO Cellular Component	GO:0031256	leading edge membrane	Cdc42,Dpp4,Epb41l5,Hpca,Itgav,Kank1,Ksr1,Myo1d,Nradd,Pacsin2,Pdpn,Pla2g4f,Plekho1,Ptprj,Spata13,Trpv4,Wls	0.03764695	3.205724	17	142	FOXC2 increased, WT1 increased
GO Cellular Component	GO:0036057	slit diaphragm	Kirrel2,Magi2,Nphs1,Nphs2,Trpc6	0.005973119	16.73576	5	8	FOXC2 increased, WT1 increased
GO Molecular Function	GO:0003779	actin binding	Actn4,Add1,Afap1,Avil,Cald1,Coro2b,Ctnna1,Ctnnal1,Daam1,Dag1,Gsn,Hpca,Kptn,Lmod2,Lsp1,Mical2,Mtss1,Myh9,Myo1d,Myo1e,Myoz2,Neb,Nebl,Nf2,Parva,Phactr4,Pknox2,Smtn,Ssfa2,Tmod2,Tmod3,Tmsb10,Tnnt3,Trpc6,Trpv4,Wasf2,Wipf3	0.001712146	2.476893	37	400	FOXC2 increased, WT1 increased

## Sheet: Figure S10B
Ontology	ID	Desc	Genes	HyperBonfP	GeneFoldEnrich	ObsGenes	TotalGenes	Analysis
GO Biological Process	GO:0010595	positive regulation of endothelial cell migration	Adgra2,Akt1,Amotl1,Angpt4,Anxa3,Atoh8,Bcar1,Bmp4,Bmpr2,Ets1,Fgf1,Fgf18,Fgf2,Foxp1,Hdac7,Hspb1,Itgb3,Kdr,Met,Nrp1,P2rx4,Pdgfb,Prkca,Ptgs2,Rhob,Rock2,Sash1,Sema5a,Sparc,Tgfb1,Thbs1,Vegfa,Vegfc,Zc3h12a	1.863497e-05	2.860924	34	74	FOXC2 decreased
GO Biological Process	GO:0007179	transforming growth factor beta receptor signaling pathway	Adam9,Arap1,Bmp2,Bmp8b,Ccl2,Cldn5,Dcp1a,Dusp22,Eng,Fermt2,Gcnt2,Hipk2,Jun,Ltbp1,Ltbp3,Ltbp4,Map3k1,Nlk,Nodal,Pdgfb,Pxn,Skil,Smad3,Smad4,Smad5,Smad6,Smad7,Src,Tgfb1,Trp53,Zyx	0.001383022	2.60849	31	74	FOXC2 decreased
GO Biological Process	GO:0051701	interaction with host	Axl,Bcl2l1,Cav1,Cav2,Cd4,Cd81,Ceacam1,Cldn1,Cldn6,Ctsb,Eps15,Gapdh,Gucy1a3,Insr,Itgav,Itgb3,Nectin4,Nedd4,Ptx3,Pvr,Rab7,Siva1,Smad3,Sugt1,Tgfb1,Tlr2,Tnip1,Vamp8,Vapb,Vps18,Xpr1,Zc3h12a	0.0002327384	2.72952	32	73	FOXC2 decreased
GO Biological Process	GO:0034332	adherens junction organization	Actn1,Ajuba,Cdc42,Ctnnb1,Cttn,Dlc1,Dlg5,Dsp,Fermt2,Itgav,Jup,Numbl,Pip5k1a,Pxn,Rassf8,Rcc2,Rhod,Smad7,Sorbs1,Src,Vcl,Zfp703	0.001337166	3.185762	22	43	FOXC2 decreased
GO Biological Process	GO:0007044	cell-substrate junction assembly	Actn1,Ajuba,Cttn,Dlc1,Fermt2,Itga5,Itgav,Itgb3,Lamc1,Pip5k1a,Plec,Pxn,Rcc2,Rhod,Sorbs1,Tln1,Tns1	0.01917078	3.307943	17	32	FOXC2 decreased
GO Biological Process	GO:0034333	adherens junction assembly	Actn1,Ajuba,Ctnnb1,Cttn,Dlc1,Dlg5,Fermt2,Itgav,Jup,Pip5k1a,Pxn,Rcc2,Rhod,Smad7,Sorbs1,Vcl,Zfp703	0.01917078	3.307943	17	32	FOXC2 decreased
GO Biological Process	GO:0048008	platelet-derived growth factor receptor signaling pathway	Abl2,Arid5b,Bcar1,Bcr,Csrnp1,Gab1,Iqgap1,Itgb3,Myo1e,Nrp1,Pdap1,Pdgfa,Pdgfb,Pdgfc,Pdgfrb,Plat,Plekha1,Ptpn1,Rapgef1,Src,Vegfa	0.0008184723	3.352848	21	39	FOXC2 decreased
GO Biological Process	GO:0051017	actin filament bundle assembly	Abl2,Actn1,Actn4,Add2,Arrb1,Baiap2,Baiap2l1,Cdc42,Dpysl3,Eln,Espn,Ezr,Fscn1,Fscn2,Kctd13,Lima1,Marcks,Phactr1,Pls3,Rhod,Sorbs1,Spire2,Src,Swap70,Tnfaip1,Zyx	5.95091e-05	3.237893	26	50	FOXC2 decreased
GO Biological Process	GO:0061572	actin filament bundle organization	Abl2,Actn1,Actn4,Add2,Arrb1,Baiap2,Baiap2l1,Cdc42,Dpysl3,Eln,Espn,Ezr,Fscn1,Fscn2,Kctd13,Lima1,Marcks,Phactr1,Pls3,Rhod,Sorbs1,Spire2,Src,Swap70,Tnfaip1,Zyx	0.0002898924	3.054616	26	53	FOXC2 decreased
GO Cellular Component	GO:0001725	stress fiber	Acta1,Actn1,Actn4,Cnn2,Daam1,Dctn4,Fblim1,Fermt2,Fhl3,Flnb,Fscn1,Gas2l1,Gas2l2,Klhl2,Lima1,Micall2,Mlph,Myh9,Myl9,Pdlim4,Pdlim7,Pxn,Sept9,Sh2b2,Sorbs1,Tpm1,Tpm4,Xirp1,Zyx	8.462861e-05	2.778074	29	65	FOXC2 decreased
GO Cellular Component	GO:0032432	actin filament bundle	Acta1,Actn1,Actn4,Cnn2,Daam1,Dctn4,Fblim1,Fermt2,Fhl3,Flna,Flnb,Fscn1,Gas2l1,Gas2l2,Klhl2,Lima1,Marcks,Micall2,Mlph,Myh9,Myl9,Pdlim4,Pdlim7,Pls3,Pxn,Sept9,Sh2b2,Sorbs1,Tpm1,Tpm4,Xirp1,Zyx	2.955839e-05	2.72952	32	73	FOXC2 decreased
GO Cellular Component	GO:0031941	filamentous actin	Actg1,Arpc3,Carmil1,Dpysl3,Espn,Fermt2,Flna,Fscn1,Fscn2,Iqgap2,Map3k1,Myo18b,Myo1c,Pdlim4,Specc1l,Tmod3,Tpm1,Tpm4,Xirp1	0.005337129	2.957691	19	40	FOXC2 decreased
GO Molecular Function	GO:0050840	extracellular matrix binding	Adam9,Adgrg1,Adgrg6,Anxa2,Cd248,Ecm1,Eln,Fbln2,Itga2b,Itga3,Itga9,Itgav,Itgb1,Itgb3,Lgals1,Nid1,Rpsa,Sparc,Spock2,Spp1,Tgfbi,Thbs1,Tinagl1,Vegfa	0.003225297	2.76743	24	54	FOXC2 decreased
GO Molecular Function	GO:0005089	Rho guanyl-nucleotide exchange factor activity	Abr,Akap13,Arhgef10l,Arhgef17,Arhgef18,Arhgef19,Arhgef2,Arhgef25,Arhgef37,Arhgef5,Arhgef6,Bcr,Dnmbp,Dock10,Dock9,Eps8l1,Eps8l2,Farp1,Fgd6,Itsn1,Kalrn,Plekhg1,Plekhg3,Plekhg5,Plekhg6,Rasgrf1,Trio,Vav2	0.02009818	2.356055	28	74	FOXC2 decreased
GO Molecular Function	GO:0005080	protein kinase C binding	Adam9,Akt1,Cavin3,Dsp,Fez1,Flna,Hdac5,Hdac7,Hspb1,Itgav,Ldb3,Marcks,Pard3,Pea15a,Pick1,Prkcb,Prkcsh,Sdc4,Src,Top2a	0.01735295	2.830326	20	44	FOXC2 decreased
GO Molecular Function	GO:0045309	protein phosphorylated amino acid binding	Abl2,Arrb1,Brd4,Cblb,Cblc,Fbxw7,Grb2,Ldlrap1,Leo1,Mapk1,Nck2,Nedd4,Pik3r1,Pik3r2,Pik3r3,Ptpn5,Shb,Shc1,Shc3,Socs3,Vav2	0.01409475	2.78215	21	47	FOXC2 decreased
GO Molecular Function	GO:0097110	scaffold protein binding	Adcy6,Baiap2,Casp4,Casp8,Cav2,Dlg4,Dll1,Dsp,Erg,Ikbkb,Itpr2,Kcna5,Kcnh2,Kcnq1,Krt18,Krt8,Lrp4,Mdm2,Nck2,Panx1,Src,Vim	0.03617598	2.584675	22	53	FOXC2 decreased
GO Biological Process	GO:0032835	glomerulus development	Aqp1,Bcl2,Cd34,Col4a3,Col4a4,Ctnnd1,Enpep,Foxc1,Foxc2,Foxj1,Gpr4,Hes1,Iqgap1,Kirrel3,Klf15,Lgr4,Magi2,Mtss1,Myo1e,Notch2,Notch3,Nphs1,Nphs2,Pdgfb,Pdgfrb,Plce1,Podxl,Ptpro,Sulf1,Sulf2,Tcf21,Wt1,Wwtr1	0.0003447955	2.460095	33	57	FOXC2 increased
GO Biological Process	GO:0061005	cell differentiation involved in kidney development	Cd34,Foxc2,Foxj1,Glis2,Gpr4,Grem1,Hes1,Iqgap1,Klf15,Lgr4,Magi2,Mtss1,Myo1e,Notch2,Nphs1,Nphs2,Pax8,Pdgfb,Podxl,Ptch1,Ptpro,Sall1,Smo,Stat1,Tcf21,Tshz3,Wnt4,Wt1	0.001681484	2.531471	28	47	FOXC2 increased
GO Biological Process	GO:0022011	myelination in peripheral nervous system	Adgrg6,Akt1,Akt2,Arhgef10,Cntnap1,Dag1,Dicer1,Fa2h,Mpp5,Myoc,Ndrg1,Pard3,Prx,Sh3tc2,Sirt2,Ski,Sod1	0.03848006	2.889494	17	25	FOXC2 increased
GO Cellular Component	GO:0005905	clathrin-coated pit	Aak1,Ap1s2,Ap1s3,Ap2a1,Ap2b1,Ap2m1,Ap4e1,App,Arrb1,Cemip,Cttn,Cubn,Dab2,Dnm2,Epn3,Fnbp1,Hip1r,Inpp5f,Lrp1,Myo6,Ocrl,Picalm,Rab35,Reps1,Sgip1,Sh3bp4,Slc2a4,Sort1,Tfrc,Tnk2,Trf	0.01932997	2.058233	31	64	FOXC2 increased
GO Cellular Component	GO:0030864	cortical actin cytoskeleton	Akap13,Cald1,Cap1,Cldn5,Dstn,Eef1a1,Gcom1,Gsn,Gys2,Kncn,Krt19,Lasp1,Mtss1l,Myh9,Myrip,Myzap,Nf2,Pdlim2,Plekhh2,Pstpip1,Rapgef3,Rdx,Shroom2,Shroom4,Sptb,Sptbn1,Sptbn4,Trpv4,Utrn,Vcl,Wasl	0.01932997	2.058233	31	64	FOXC2 increased
GO Cellular Component	GO:0036057	slit diaphragm	F11r,Iqgap1,Kirrel2,Magi2,Nphs1,Nphs2,Podxl,Trpc6	0.01529804	4.249255	8	8	FOXC2 increased
GO Molecular Function	GO:0046332	SMAD binding	Acvr1b,Arap1,Bmpr1a,Bmpr1b,Cited2,Col1a2,Creb3l1,Ctnnb1,Dab2,Ipo7,Jun,Magi2,Men1,Pmepa1,Ppm1a,Pura,Rgcc,Rnf111,Ski,Skil,Skor1,Smad2,Smad3,Smad6,Smad7,Smurf2,Stub1,Tcf12,Tgfbr1,Tgfbr3,Tgfbrap1,Tob1,Usp15,Usp9x,Yy1,Zc3h3,Zeb2	0.001713218	2.153732	37	73	FOXC2 increased
