# Supplementary material for: FOXC2 and WT1 regulate transcriptional reprogramming during the podocyte response to injury
Source: JCI Insight. 2026 Jun 8;11(11):e190175. doi: 10.1172/jci.insight.190175 (PMC13313500; doi:10.1172/jci.insight.190175)
Supplement: Supporting data values [file jciinsight-11-190175-s318.xlsx]

## Sheet: Fig1C
	PBS	D9	D14
sample 1	1	3.9	0.257
sample 2	1.1	4.89	0.545
sample 3	0.89	2.91	0.138
Samples	Foxc2 Ct	Foxc2 Ct	Gapdh Ct	Gapdh Ct	average Foxc2 Ct	averge Gapdh Ct	Δ CT	ΔΔ CT	log
PBS-1	29.43	29.75	16.87	17.03	29.59	16.95	12.64	0	1
PBS-2	30.08	29.95	17.58	17.44	30.015	17.51	12.505	-0.135	1.09809
PBS-3	29.64	29.74	16.84	16.93	29.69	16.885	12.805	0.165	0.891929
D9-1	27.26	27.44	16.6	16.75	27.35	16.675	10.675	-1.965	3.90413
D9-2	28.48	28.22	18.04	17.96	28.35	18	10.35	-2.29	4.89056
D9-3	28.07	28.29	16.99	17.17	28.18	17.08	11.1	-1.54	2.90795
D14-1	31.76	31.799	17.2	17.19	31.7795	17.195	14.5845	1.9445	0.259805
D14-2	30.28	30.3	16.77	16.79	30.29	16.78	13.51	0.87	0.547147
D14-3	32.76	32.9	17.22	17.45	32.83	17.335	15.495	2.855	0.138216

## Sheet: Fig1F
	D0	D1	D4	D7	D10
sample 1	1	0.473	1.599	1.023	0.532
sample 2	1.24	0.588	1.852	1.303	0.696
sample 3	0.67	0.439	1.436	0.872	0.436
Samples	Foxc2 Ct	Foxc2 Ct	Gapdh Ct	Gapdh Ct	average Foxc2 Ct	averge Gapdh Ct	Δ CT	ΔΔ CT	log
D0-1	30.57	30.45	17.38	17.26	30.51	17.32	13.19	0	1
D0-2	29.23	29.49	16.37	16.59	29.36	16.48	12.88	-0.31	1.23971
D0-3	30.73	30.82	16.93	17.09	30.775	17.01	13.765	0.575	0.671286
D1-1	31.89	31.78	17.62	17.5	31.835	17.56	14.275	1.085	0.471392
D1-2	30.75	30.6	17.02	16.44	30.675	16.73	13.945	0.755	0.592546
D1-3	31.65	31.5	17.25	17.15	31.575	17.2	14.375	1.185	0.439825
D4-1	29.52	29.29	16.98	16.8	29.405	16.89	12.515	-0.675	1.5966
D4-2	28.67	28.64	16.39	16.31	28.655	16.35	12.305	-0.885	1.84676
D4-3	30.46	30.23	17.71	17.65	30.345	17.68	12.665	-0.525	1.43893
D7-1	30.26	30.28	17.14	17.08	30.27	17.11	13.16	-0.03	1.02101
D7-2	29.96	29.56	17.06	16.84	29.76	16.95	12.81	-0.38	1.30134
D7-3	30	30.1	16.62	16.7	30.05	16.66	13.39	0.2	0.870551
D14-1	31.59	31.47	17.54	17.32	31.53	17.43	14.1	0.91	0.532185
D14-2	29.94	30.03	16.27	16.29	29.985	16.28	13.705	0.515	0.699793
D14-3	31.21	30.88	16.79	16.55	31.045	16.67	14.375	1.185	0.439825

## Sheet: Fig2E_FoxC2
	Foxc2
	shFoxC2 /rtTA-			shFoxC2 /rtTA+
ADR-, Dox D7	1	0.99	1.53	0.3	0.27
ADR-, Dox D14	0.74	0.85	1.39	0.13	0.13	0.19
ADR-, Dox D19	0.73	0.81		0.36	0.32
ADR+, Dox D19	2.81	3.01		1.68	1.73
ADR-, Dox D28	0.67	0.78		0.19	0.21
ADR+, Dox D28	1.05	1.01		0.12	0.1
samples		Foxc2 Ct	Foxc2 Ct	Gapdh Ct	Gapdh Ct	average Foxc2 Ct	averge Gapdh Ct	Δ CT	ΔΔ CT	log
shFoxC2 /rtTA-	ADR-, Dox D7-1	28.29	28.09	16.61	16.83	28.19	16.72	11.47	0	1
	ADR-, Dox D7-2	28.49	28.61	17.13	17.01	28.55	17.07	11.48	0.01	0.993092
	ADR-, Dox D7-3	27.69	27.52	16.83	16.66	27.605	16.745	10.86	-0.61	1.52626
	ADR-, Dox D14-1	28.69	29.06	16.81	17.12	28.875	16.965	11.91	0.44	0.737135
	ADR-, Dox D14-2	28.69	28.9	17	17.17	28.795	17.085	11.71	0.24	0.846745
	ADR-, Dox D14-3	27.99	27.71	16.99	16.73	27.85	16.86	10.99	-0.48	1.39474
	ADR-, Dox D19-1	28.27	28.78	16.37	16.85	28.525	16.61	11.915	0.445	0.734584
	ADR-, Dox D19-2	28.97	28.94	17.16	17.21	28.955	17.185	11.77	0.3	0.812252
	ADR+, Dox D19-1	26.51	26.84	16.555	16.84	26.675	16.6975	9.9775	-1.4925	2.81376
	ADR+, Dox D19-2	26.67	26.98	16.79	17.1	26.825	16.945	9.88	-1.59	3.01049
	ADR-, Dox D28-1	28.93	29.07	17.04	16.86	29	16.95	12.05	0.58	0.668964
	ADR-, Dox D28-2	28.67	28.84	16.83	17.02	28.755	16.925	11.83	0.36	0.779165
	ADR+, Dox D28-1	28.26	28.3	16.88	16.87	28.28	16.875	11.405	-0.065	1.04608
	ADR+, Dox D28-2	28.39	28.19	16.93	16.73	28.29	16.83	11.46	-0.01	1.00696
shFoxC2 /rtTA+	ADR-, Dox D7-1	29.99	30.15	16.94	16.79	30.07	16.865	13.205	1.735	0.300409
	ADR-, Dox D7-2	30.21	30.53	16.83	17.14	30.37	16.985	13.385	1.915	0.265172
	ADR-, Dox D14-1	31.42	31.34	17.03	16.96	31.38	16.995	14.385	2.915	0.132586
	ADR-, Dox D14-2	31.14	31.02	16.77	16.62	31.08	16.695	14.385	2.915	0.132586
	ADR-, Dox D14-3	30.81	30.66	16.98	16.78	30.735	16.88	13.855	2.385	0.191445
	ADR-, Dox D19-1	29.62	29.77	16.69	16.81	29.695	16.75	12.945	1.475	0.359733
	ADR-, Dox D19-2	29.79	29.77	16.68	16.66	29.78	16.67	13.11	1.64	0.320856
	ADR+, Dox D19-1	27.63	27.33	16.92	16.6	27.48	16.76	10.72	-0.75	1.68179
	ADR+, Dox D19-2	27.74	27.91	17.07	17.22	27.825	17.145	10.68	-0.79	1.72907
	ADR-, Dox D28-1	30.47	30.57	16.61	16.71	30.52	16.66	13.86	2.39	0.190782
	ADR-, Dox D28-2	30.56	30.66	16.81	16.91	30.61	16.86	13.75	2.28	0.205898
	ADR+, Dox D28-1	31.49	31.34	17.01	16.88	31.415	16.945	14.47	3	0.125
	ADR+, Dox D28-2	31.26	31.35	16.51	16.6	31.305	16.555	14.75	3.28	0.102949

## Sheet: Fig2E_Synpo
		Synpo
		shFoxC2 /rtTA-			shFoxC2 /rtTA+
	ADR-, Dox D7	1	1.01045	1.74715	1.02101	0.358489	0.378929
	ADR-, Dox D14	1.05336	1.58008	2	0.15	0.2	0.23
	ADR-, Dox D19	1.05336	1.29684		0.537747	0.421908
	ADR+, Dox D19	9.91422	7.59474		5.73582	4.92287
	ADR-, Dox D28	1.04972	1.29684		0.252613	0.378929
	ADR+, Dox D28	1.6245	1.18099		0.189465	0.147624
samples		Synpo Ct	Synpo Ct	Gapdh Ct	Gapdh Ct	average Synpo Ct	averge Gapdh Ct	Δ CT	ΔΔ CT	log
shFoxC2 /rtTA-	ADR-, Dox D7-1	30.5	30.4	16.6	16.51	30.45	16.555	13.895	0	1
	ADR-, Dox D7-2	30.84	31.05	17.01	17.12	30.945	17.065	13.88	-0.015	1.01045
	ADR-, Dox D7-3	29.69	29.7	16.57	16.64	29.695	16.605	13.09	-0.805	1.74715
	ADR-, Dox D14-1	30.43	30.75	16.62	16.91	30.59	16.765	13.825	-0.07	1.04972
	ADR-, Dox D14-2	30.22	30.24	16.98	17.01	30.23	16.995	13.235	-0.66	1.58008
	ADR-, Dox D14-3	29.77	29.9	16.84	17.04	29.835	16.94	12.895	-1	2
	ADR-, Dox D19-1	30.51	30.48	16.69	16.66	30.495	16.675	13.82	-0.075	1.05336
	ADR-, Dox D19-2	30.62	30.49	17.09	16.98	30.555	17.035	13.52	-0.375	1.29684
	ADR+, Dox D19-1	27.28	27.25	16.69	16.669	27.265	16.6795	10.5855	-3.3095	9.91422
	ADR+, Dox D19-2	27.97	27.85	17.01	16.87	27.91	16.94	10.97	-2.925	7.59474
	ADR-, Dox D28-1	30.5	30.77	16.73	16.89	30.635	16.81	13.825	-0.07	1.04972
	ADR-, Dox D28-2	30.72	30.53	17.01	17.19	30.625	17.1	13.525	-0.37	1.29235
	ADR+, Dox D28-1	29.75	29.96	16.54	16.78	29.855	16.66	13.195	-0.7	1.6245
	ADR+, Dox D28-2	30.71	30.75	17.07	17.08	30.73	17.075	13.655	-0.24	1.18099
shFoxC2 /rtTA+	ADR-, Dox D7-1	30.89	30.83	17.06	16.93	30.86	16.995	13.865	-0.03	1.02101
	ADR-, Dox D7-2	32.37	32.34	16.99	16.97	32.355	16.98	15.375	1.48	0.358489
	ADR-, Dox D7-3	31.96	31.84	16.64	16.57	31.9	16.605	15.295	1.4	0.378929
	ADR-, Dox D14-1	33.98	33.78	17.32	17.13	33.88	17.225	16.655	2.76	0.147624
	ADR-, Dox D14-2	32.94	33.03	16.71	16.83	32.985	16.77	16.215	2.32	0.200267
	ADR-, Dox D14-3	32.77	32.81	16.74	16.77	32.79	16.755	16.035	2.14	0.22688
	ADR-, Dox D19-1	31.85	31.91	17.11	17.07	31.88	17.09	14.79	0.895	0.537747
	ADR-, Dox D19-2	31.87	31.93	16.75	16.77	31.9	16.76	15.14	1.245	0.421908
	ADR+, Dox D19-1	28.22	28.29	17.36	16.4	28.255	16.88	11.375	-2.52	5.73582
	ADR+, Dox D19-2	28.221	28.41	16.62	16.82	28.3155	16.72	11.5955	-2.2995	4.92287
	ADR-, Dox D28-1	33.03	32.87	17.12	17.02	32.95	17.07	15.88	1.985	0.252613
	ADR-, Dox D28-2	31.96	32.16	16.65	16.88	32.06	16.765	15.295	1.4	0.378929
	ADR+, Dox D28-1	33.24	32.96	16.88	16.73	33.1	16.805	16.295	2.4	0.189465
	ADR+, Dox D28-2	33.37	33.57	16.72	16.91	33.47	16.815	16.655	2.76	0.147624

## Sheet: Fig2E_Nphs2
	Nphs2
	shFoxC2 /rtTA-			shFoxC2 /rtTA+
ADR-, Dox D7	1	1.27	1.62	0.15	0.19	0.26
ADR-, Dox D14	0.51	0.77	1.23	0.15	0.05	0.05
ADR-, Dox D19	0.51	0.44		0.27	0.21
ADR+, Dox D19	3.06	2.72		1.66	2.12
ADR-, Dox D28	0.46	0.47		0.13	0.15
ADR+, Dox D28	0.63	0.53		0.1	0.08
	samples	Nphs2 Ct	Nphs2 Ct	Gapdh Ct	Gapdh Ct	average Nphs2 Ct	averge Gapdh Ct	Δ CT	ΔΔ CT	log
shFoxC2 /rtTA-	ADR-, Dox D7-1	27.58	27.74	16.93	17.08	27.66	17.005	10.655	0	1
	ADR-, Dox D7-2	27.26	27.09	16.97	16.75	27.175	16.86	10.315	-0.34	1.26576
	ADR-, Dox D7-3	26.82	26.93	16.88	16.96	26.875	16.92	9.955	-0.7	1.6245
	ADR-, Dox D14-1	28.65	28.77	17.52	16.65	28.71	17.085	11.625	0.97	0.510506
	ADR-, Dox D14-2	27.91	28.04	16.89	16.98	27.975	16.935	11.04	0.385	0.765779
	ADR-, Dox D14-3	27.33	27.22	16.96	16.87	27.275	16.915	10.36	-0.295	1.22688
	ADR-, Dox D19-1	28.13	28.26	16.53	16.61	28.195	16.57	11.625	0.97	0.510506
	ADR-, Dox D19-2	28.63	28.83	16.79	16.97	28.73	16.88	11.85	1.195	0.436786
	ADR+, Dox D19-1	26.23	26.07	17.203	17.01	26.15	17.1065	9.0435	-1.6115	3.05569
	ADR+, Dox D19-2	25.79	25.93	16.584	16.71	25.86	16.647	9.213	-1.442	2.71697
	ADR-, Dox D28-1	28.68	28.87	17.11	16.89	28.775	17	11.775	1.12	0.460094
	ADR-, Dox D28-2	28.62	28.58	16.89	16.85	28.6	16.87	11.73	1.075	0.474671
	ADR+, Dox D28-1	27.93	28.07	16.62	16.75	28	16.685	11.315	0.66	0.632878
	ADR+, Dox D28-2	28.79	28.63	17.19	17.09	28.71	17.14	11.57	0.915	0.530344
shFoxC2 /rtTA+	ADR-, Dox D7-1	29.89	29.95	16.59	16.49	29.92	16.54	13.38	2.725	0.151249
	ADR-, Dox D7-2	30.02	30.05	17.08	16.98	30.035	17.03	13.005	2.35	0.196146
	ADR-, Dox D7-3	29.32	29.42	16.73	16.82	29.37	16.775	12.595	1.94	0.260616
	ADR-, Dox D14-1	30.43	30.19	16.76	17.04	30.31	16.9	13.41	2.755	0.148137
	ADR-, Dox D14-2	31.72	31.77	16.81	16.79	31.745	16.8	14.945	4.29	0.0511189
	ADR-, Dox D14-3	31.62	31.92	16.52	16.82	31.77	16.67	15.1	4.445	0.0459115
	ADR-, Dox D19-1	29.51	29.68	16.95	17.16	29.595	17.055	12.54	1.885	0.270744
	ADR-, Dox D19-2	29.81	29.79	16.9	16.95	29.8	16.925	12.875	2.22	0.214641
	ADR+, Dox D19-1	26.79	26.9	16.85	16.99	26.845	16.92	9.925	-0.73	1.65864
	ADR+, Dox D19-2	26.08	26.26	16.51	16.685	26.17	16.5975	9.5725	-1.0825	2.1177
	ADR-, Dox D28-1	30.7	30.52	17.1	16.87	30.61	16.985	13.625	2.97	0.127627
	ADR-, Dox D28-2	30.29	30.36	16.93	16.9	30.325	16.915	13.41	2.755	0.148137
	ADR+, Dox D28-1	30.84	30.97	16.96	16.81	30.905	16.885	14.02	3.365	0.0970586
	ADR+, Dox D28-2	31.39	31.18	16.8	17.05	31.285	16.925	14.36	3.705	0.0766803

## Sheet: Fig2F_Nphs2
	Nphs2-1				Nphs2-2				Nphs2-3
	PBS		ADR		PBS		ADR		PBS		ADR
	shFoxC2 /rtTA-	shFoxC2 /rtTA+	shFoxC2 /rtTA-	shFoxC2 /rtTA+	shFoxC2 /rtTA-	shFoxC2 /rtTA+	shFoxC2 /rtTA-	shFoxC2 /rtTA+	shFoxC2 /rtTA-	shFoxC2 /rtTA+	shFoxC2 /rtTA-	shFoxC2 /rtTA+
sample 1	14.03	6.22567	32.67	21.41	6.54	3.60874	22.94	7.01	0.791231	0.360004	1.85294	0.0430842
sample 2	15.14	9.32	46.85	21.26	8.46478	3.26788	21.71	9.32	0.347677	0.274356	2.19538	0.201776
sample 3	14.62	8.75	36.76	21.41	7.52	3.43	22.16	8.17	0.519454	0.31718	1.52416	0.12243
	Nphs2-1
	PBS						ADR
	shFoxC2 /rtTA-			shFoxC2 /rtTA+			shFoxC2 /rtTA-			shFoxC2 /rtTA+
	input	IgG IP	Foxc2 IP	input	IgG IP	Foxc2 IP	input	IgG IP	Foxc2 IP	input	IgG IP	Foxc2 IP
sample1	21.83	34.27	30.46	21.21	34.59	31.95	22.38	34.19	29.16	22.76	34.21	29.79
enrichment	14.0257			6.23332			32.6724			21.4068
	Nphs2-1
	PBS						ADR
	shFoxC2 /rtTA-			shFoxC2 /rtTA+			shFoxC2 /rtTA-			shFoxC2 /rtTA+
	input	IgG IP	Foxc2 IP	input	IgG IP	Foxc2 IP	input	IgG IP	Foxc2 IP	input	IgG IP	Foxc2 IP
sample2	22.13	34.41	30.49	21.69	34.35	31.13	21.46	34.61	29.06	22.74	34.15	29.74
enrichment	15.1369			9.31787			46.8507			21.259
	Nphs2-1
	PBS						ADR
	shFoxC2 /rtTA-			shFoxC2 /rtTA+			shFoxC2 /rtTA-			shFoxC2 /rtTA+
	input	IgG IP	Foxc2 IP	input	IgG IP	Foxc2 IP	input	IgG IP	Foxc2 IP	input	IgG IP	Foxc2 IP
sample3	22.09	34.47	30.6	22.51	34.29	31.16	21.88	34.44	29.24	21.57	34.32	29.9
enrichment	14.6213			8.75435			36.7583			21.4068
	Nphs2-2
	PBS						ADR
	shFoxC2 /rtTA-			Nphs2-2			shFoxC2 /rtTA-			shFoxC2 /rtTA+
	input	IgG IP	Foxc2 IP	input	IgG IP	Foxc2 IP	input	IgG IP	Foxc2 IP	input	IgG IP	Foxc2 IP
sample1	22.61	34.62	31.91	21.11	34.17	32.32	21.36	34.54	30.02	22.31	34.16	31.35
enrichment	6.54322			3.605			22.9433			7.01285
	Nphs2-2
	PBS						ADR
	shFoxC2 /rtTA-			shFoxC2 /rtTA+			shFoxC2 /rtTA-			shFoxC2 /rtTA+
	input	IgG IP	Foxc2 IP	input	IgG IP	Foxc2 IP	input	IgG IP	Foxc2 IP	input	IgG IP	Foxc2 IP
sample2	21.93	34.19	31.11	22.52	34.34	32.63	22.11	34.39	29.95	22.11	34.23	31.01
enrichment	8.45614			3.27161			21.7057			9.31787
	Nphs2-2
	PBS						ADR
	shFoxC2 /rtTA-			shFoxC2 /rtTA+			shFoxC2 /rtTA-			shFoxC2 /rtTA+
	input	IgG IP	Foxc2 IP	input	IgG IP	Foxc2 IP	input	IgG IP	Foxc2 IP	input	IgG IP	Foxc2 IP
sample3	22.8	34.51	31.6	21.64	34.2	32.42	22.07	34.5	30.03	21.97	34.46	31.43
enrichment	7.51618			3.43426			22.1618			8.1681
	Nphs2-3
	PBS						ADR
	shFoxC2 /rtTA-			Nphs2-2			shFoxC2 /rtTA-			shFoxC2 /rtTA+
	input	IgG IP	Foxc2 IP	input	IgG IP	Foxc2 IP	input	IgG IP	Foxc2 IP	input	IgG IP	Foxc2 IP
sample1	21.23	34.37	34.71	21.89	34.24	35.71	21.92	34.33	33.44	21.95	34.45	39.09
enrichment	0.790041			0.360982			1.85318			0.0401071
	Nphs2-3
	PBS						ADR
	shFoxC2 /rtTA-			shFoxC2 /rtTA+			shFoxC2 /rtTA-			shFoxC2 /rtTA+
	input	IgG IP	Foxc2 IP	input	IgG IP	Foxc2 IP	input	IgG IP	Foxc2 IP	input	IgG IP	Foxc2 IP
sample2	21.66	34.49	36	21.49	34.4	36.29	22.65	34.58	33.44	21.82	34.18	36.5
enrichment	0.351111			0.269807			2.20381			0.200267
	Nphs2-3
	PBS						ADR
	shFoxC2 /rtTA-			shFoxC2 /rtTA+			shFoxC2 /rtTA-			shFoxC2 /rtTA+
	input	IgG IP	Foxc2 IP	input	IgG IP	Foxc2 IP	input	IgG IP	Foxc2 IP	input	IgG IP	Foxc2 IP
sample3	21.82	34.18	35.12	22.69	34.6	36.24	22.22	34.43	33.83	21.41	34.43	37.49
enrichment	0.521233			0.320856			1.51572			0.119908

## Sheet: Fig2_Synpo
	Synpo-1				Synpo-2				Synpo-3
	PBS		ADR		PBS		ADR		PBS		ADR
	shFoxC2 /rtTA-	shFoxC2 /rtTA+	shFoxC2 /rtTA-	shFoxC2 /rtTA+	shFoxC2 /rtTA-	shFoxC2 /rtTA+	shFoxC2 /rtTA-	shFoxC2 /rtTA+	shFoxC2 /rtTA-	shFoxC2 /rtTA+	shFoxC2 /rtTA-	shFoxC2 /rtTA+
sample 1	14.6682	8.75299	32.99	18.053	3.28109	0.451092	3.60874	0.879993	0.755	0.4015	1.35252	0.30842
sample 2	12.198	6.24567	29.5794	16.46	4.22389	0.429789	3.26788	1.16093	0.767674	0.435634	1.37831	0.5723
sample 3	15.1322	11.3103	36.96	22.49	3.75674	0.408485	3.44831	1.02046	0.9454	0.718	1.57	0.43
	Synpo-1
	PBS						ADR
	shFoxC2 /rtTA-			shFoxC2 /rtTA+			shFoxC2 /rtTA-			shFoxC2 /rtTA+
	input	IgG IP	Foxc2 IP	input	IgG IP	Foxc2 IP	input	IgG IP	Foxc2 IP	input	IgG IP	Foxc2 IP
sample1	21.39	34.31	30.435	22.45	34.52	31.39	21.12	34.26	29.216	22	34.48	30.306
enrichment	14.6721			8.75435			32.991			18.0509
	Synpo-1
	PBS						ADR
	shFoxC2 /rtTA-			shFoxC2 /rtTA+			shFoxC2 /rtTA-			shFoxC2 /rtTA+
	input	IgG IP	Foxc2 IP	input	IgG IP	Foxc2 IP	input	IgG IP	Foxc2 IP	input	IgG IP	Foxc2 IP
sample2	22.59	34.56	30.951	21.65	34.3	31.656	21.91	34.55	29.6635	22.2	34.36	30.319
enrichment	12.2016			6.25062			29.579			16.4612
	Synpo-1
	PBS						ADR
	shFoxC2 /rtTA-			shFoxC2 /rtTA+			shFoxC2 /rtTA-			shFoxC2 /rtTA+
	input	IgG IP	Foxc2 IP	input	IgG IP	Foxc2 IP	input	IgG IP	Foxc2 IP	input	IgG IP	Foxc2 IP
sample3	21.13	34.28	30.361	21.84	34.38	30.881	22.43	34.42	29.212	22.34	34.53	30.039
enrichment	15.1264			11.3059			36.9627			22.4867
	Synpo-2
	PBS						ADR
	shFoxC2 /rtTA-			Nphs2-2			shFoxC2 /rtTA-			shFoxC2 /rtTA+
	input	IgG IP	Foxc2 IP	input	IgG IP	Foxc2 IP	input	IgG IP	Foxc2 IP	input	IgG IP	Foxc2 IP
sample1	21.17	34.22	32.506	22.05	34.57	35.722	21.09	34.25	32.4	16.88	34.22	34.404
enrichment	3.28069			0.450001			3.605			0.880259
	Synpo-2
	PBS						ADR
	shFoxC2 /rtTA-			shFoxC2 /rtTA+			shFoxC2 /rtTA-			shFoxC2 /rtTA+
	input	IgG IP	Foxc2 IP	input	IgG IP	Foxc2 IP	input	IgG IP	Foxc2 IP	input	IgG IP	Foxc2 IP
sample2	16.59	34.57	32.494	16.97	34.31	35.532	16.39	34.45	32.741	16.74	34.18	33.967
enrichment	4.21637			0.428688			3.26934			1.1591
	Synpo-2
	PBS						ADR
	shFoxC2 /rtTA-			shFoxC2 /rtTA+			shFoxC2 /rtTA-			shFoxC2 /rtTA+
	input	IgG IP	Foxc2 IP	input	IgG IP	Foxc2 IP	input	IgG IP	Foxc2 IP	input	IgG IP	Foxc2 IP
sample3	16.91	34.6	32.689	16.36	34.33	35.615	16.6	34.51	32.724	16.51	34.26	34.231
enrichment	3.7607			0.410371			3.44857			1.0203
	Synpo-3
	PBS						ADR
	shFoxC2 /rtTA-			Nphs2-2			shFoxC2 /rtTA-			shFoxC2 /rtTA+
	input	IgG IP	Foxc2 IP	input	IgG IP	Foxc2 IP	input	IgG IP	Foxc2 IP	input	IgG IP	Foxc2 IP
sample1	16.99	34.4	34.795	16.8	34.48	35.802	16.72	34.16	33.728	16.65	34.54	36.229
enrichment	0.760489			0.39998			1.3491			0.310142
	Synpo-3
	PBS						ADR
	shFoxC2 /rtTA-			shFoxC2 /rtTA+			shFoxC2 /rtTA-			shFoxC2 /rtTA+
	input	IgG IP	Foxc2 IP	input	IgG IP	Foxc2 IP	input	IgG IP	Foxc2 IP	input	IgG IP	Foxc2 IP
sample2	16.71	34.38	34.756	16.43	34.43	35.614	16.83	34.3	33.834	16.67	34.36	35.176
enrichment	0.770571			0.44013			1.38127			0.568015
	Synpo-3
	PBS						ADR
	shFoxC2 /rtTA-			shFoxC2 /rtTA+			shFoxC2 /rtTA-			shFoxC2 /rtTA+
	input	IgG IP	Foxc2 IP	input	IgG IP	Foxc2 IP	input	IgG IP	Foxc2 IP	input	IgG IP	Foxc2 IP
sample3	16.7	34.62	34.694	16.47	34.28	34.753	16.55	34.2	33.55	16.43	34.12	35.342
enrichment	0.95			0.720465			1.56917			0.428688

## Sheet: Fig2I
	shFoxC2; rtTA-				shFoxC2; rtTA+
Pre Dox	501	292	91		356	476	230
D0 PBS	344	283	175		3464	866	339
D5 PBS	115	471	215		10448	7652	13742
Pre Dox	179	285	26		317	177	136	372
D0 ADR	249	356	372		4258	325	343	359
D5 ADR	172	174	388		78130	42985	39988	71649

## Sheet: Fig 2J
	Grade 4			Grade 3			Grade 2			Grade 1
shFoxC2/rtTA+ (n=3) ADR	19	14	13	11	16	17	0	0	0	0	0	0
shFoxC2/rtTA- (n=2) ADR	0	0		0	0		14	15		16	15
shFoxC2/rtTA+ (n=3) PBS	0	0	0	23	10	11	7	20	19	0	0	0
shFoxC2/rtTA- (n=3) PBS	0	0	0	0	0	0	2	0	1	28	30	29

## Sheet: Fig4B
	Control		WT1 CKO
	sample 1	sample 2	sample 1	sample 2
Nphs2_1	27.2841	26.3622	5.23723	4.07938
Nphs2_2	33.8248	39.6683	5.35865	7.36473
Nphs2_3	5.74177	9.5074	2.78668	4.14074
Synpo_1	25.2279	21.0169	6.11286	7.4371
Synpo_2	28.3906	25.9151	4.15244	4.14244
Synpo_3	5.20447	2.63086	1.6059	1.46936
	Nphs2-1						Synpo-1
	Control			WT1 CKO			Control			WT1 CKO
	input	IgG IP	Wt1 IP	input	IgG IP	Wt1 IP	input	IgG IP	Wt1 IP	input	IgG IP	Wt1 IP
sample1	21.3105	34.5872	29.8172	21.8472	34.0607	31.6707	21.1924	34.887	30.2298	21.5168	34.2314	31.6214
enrichment	27.2843			5.24157			25.2323			6.10504
	Nphs2-1						Synpo-1
	Control			WT1 CKO			Control			WT1 CKO
	input	IgG IP	Wt1 IP	input	IgG IP	Wt1 IP	input	IgG IP	Wt1 IP	input	IgG IP	Wt1 IP
sample2	21.0863	34.12	29.3998	21.672	34.7009	32.6709	21.4391	34.3765	29.9828	21.96	34.794	31.8987
enrichment	26.3586			4.08405			21.0201			7.43999
	Nphs2-2						Synpo-2
	Control			WT1 CKO			Control			WT1 CKO
	input	IgG IP	Wt1 IP	input	IgG IP	Wt1 IP	input	IgG IP	Wt1 IP	input	IgG IP	Wt1 IP
sample1	21.7854	34.8669	29.7869	21.9276	34.803	32.3814	21.3302	34.7958	29.9683	21.5028	34.6443	32.591
enrichment	33.8246			5.35765			28.3937			4.15054
	Nphs2-2						Synpo-2
	Control			WT1 CKO			Control			WT1 CKO
	input	IgG IP	Wt1 IP	input	IgG IP	Wt1 IP	input	IgG IP	Wt1 IP	input	IgG IP	Wt1 IP
sample2	21.1095	34.3245	29.0145	21.8888	34.1423	31.2623	21.2551	34.2275	29.5314	21.6745	34.0759	32.0259
enrichment	39.6706			7.3615			25.9219			4.14106
	Nphs2-3						Synpo-3
	Control			WT1 CKO			Control			WT1 CKO
	input	IgG IP	Wt1 IP	input	IgG IP	Wt1 IP	input	IgG IP	Wt1 IP	input	IgG IP	Wt1 IP
sample1	21.583	34.7513	32.2313	21.7999	34.4906	33.0106	21.3864	34.5137	32.134	21.7237	34.2852	33.5952
enrichment	5.73582			2.78949			5.20429			1.61328
	Nphs2-3						Synpo-3
	Control			WT1 CKO			Control			WT1 CKO
	input	IgG IP	Wt1 IP	input	IgG IP	Wt1 IP	input	IgG IP	Wt1 IP	input	IgG IP	Wt1 IP
sample2	21.929	34.2931	31.0431	21.1572	34.3467	32.2967	21.4759	34.637	33.2421	21.1988	34.487	33.935
enrichment	9.51366			4.14106			2.6297			1.46612

[truncated: 23 more sheets: Fig4C, Fig4E, Fig4F, Fig7, Fig 8_FoxC2, Fig 8_WT1, suppl Fig1B, suppl Fig1D, suppl Fig1E, suppl Fig 2A, suppl Fig 2C, suppl Fig 3B, suppl Fig 4B, suppl Fig 4E, suppl Fig 5C, suppl Fig 5D, suppl Fig 5E, suppl Fig 8A, suppl Fig 8B, suppl Fig 8C …]
